# Supplementary material for: Comparative genomics and transcriptomics in ants provide new insights into the evolution and function of odorant binding and chemosensory proteins
Source: BMC Genomics. 2014 Aug 26;15(1):718. doi: 10.1186/1471-2164-15-718 (PMC4161878; doi:10.1186/1471-2164-15-718)
Supplement: Supplementary file 3 — Additional file 3: Cufflinks quantification of expression for all RNA-seq libraries for all genes in OGS 1.8.6. (CSV 7 MB) [file 12864_2014_6421_MOESM3_ESM.csv]

tracking_id	locus	length	workerant_coverage	workerant_FPKM	workerant_FPKM_conf_lo	workerant_FPKM_conf_hi	workerant_FPKM_status	maleant_coverage	maleant_FPKM	maleant_FPKM_conf_lo	maleant_FPKM_conf_hi	maleant_FPKM_status	stc12leg_coverage	stc12leg_FPKM	stc12leg_FPKM_conf_lo	stc12leg_FPKM_conf_hi	stc12leg_FPKM_status	stc12hed_coverage	stc12hed_FPKM	stc12hed_FPKM_conf_lo	stc12hed_FPKM_conf_hi	stc12hed_FPKM_status	stc12bod_coverage	stc12bod_FPKM	stc12bod_FPKM_conf_lo	stc12bod_FPKM_conf_hi	stc12bod_FPKM_status	stc12ant_coverage	stc12ant_FPKM	sct12ant_FPKM_conf_lo	stc12ant_FPKM_conf_hi	stc12ant_FPKM_status	c16leg_coverage	c16leg_FPKM	c16leg_FPKM_conf_lo	c16leg_FPKM_conf_hi	c16leg_FPKM_status	c16hed_coverage	c16hed_FPKM	c16hed_FPKM_conf_lo	c16hed_FPKM_conf_hi	c16hed_FPKM_status	c16bod_coverage	c16bod_FPKM	c16bod_FPKM_conf_lo	c16bod_FPKM_conf_hi	c16bod_FPKM_status	c16ant_coverage	c16ant_FPKM
Cbir_00001	lcl|scaffold170:1152239-1167503	1209	0.506757	0.0774394	0	0.156621	OK	0	0	0	0	OK	0.271509	0.274351	0	0.618018	OK	1.35814	0.742706	0.359174	1.12624	OK	1.30881	0.56235	0.251211	0.873489	OK	0.0933632	0.0834577	0	0.316597	OK	0	0	0	0	OK	1.70308	0.91209	0.493594	1.33058	OK	0.272701	0.13419	0	0.302283	OK	0	0
Cbir_00002	lcl|scaffold166:3858-6980	2979	44.2755	6.7659	6.39232	7.13948	OK	61.6462	9.38495	8.94606	9.82384	OK	6.4908	6.55875	5.61453	7.50296	OK	21.3204	11.6592	10.7287	12.5897	OK	24.0805	10.3466	9.58947	11.1037	OK	8.82294	7.88686	6.92867	8.84504	OK	3.52439	5.72654	4.62954	6.82355	OK	23.3824	12.5225	11.5663	13.4788	OK	21.8062	10.7303	9.88919	11.5714	OK	12.243	10.9519
Cbir_00003	lcl|scaffold285:1491642-1495625	504	624.342	95.4081	90.9291	99.887	OK	1280.68	194.97	188.549	201.391	OK	29.2837	29.5902	23.0146	36.1658	OK	2.86756	1.56814	0.459297	2.67698	OK	13.6266	5.85489	3.95531	7.75446	OK	16.2989	14.5697	10.2733	18.866	OK	2.1649	3.5176	0.645492	6.38971	OK	5.02161	2.68934	1.25183	4.12686	OK	17.9947	8.85474	6.35024	11.3592	OK	17.8867	16.0005
Cbir_00004	lcl|scaffold75:219880-224145	1953	160.496	24.5259	23.5973	25.4546	OK	124.178	18.9048	18.0918	19.7178	OK	5.57705	5.63542	4.47292	6.79792	OK	69.9031	38.2268	35.9974	40.4563	OK	35.1107	15.0859	13.8552	16.3166	OK	7.48249	6.68862	5.50159	7.87566	OK	2.77901	4.51543	3.19814	5.83272	OK	117.95	63.1685	60.3199	66.017	OK	32.5745	16.0291	14.6572	17.4011	OK	9.6149	8.60094
Cbir_00005	lcl|scaffold133:97327-103015	1920	14.0881	2.15286	1.86895	2.43677	OK	10.0541	1.53062	1.2923	1.76894	OK	1.89865	1.91852	1.22937	2.60767	OK	20.7408	11.3422	10.1028	12.5816	OK	8.29911	3.56585	2.94746	4.18425	OK	10.8718	9.71835	8.25325	11.1834	OK	0.122872	0.199646	0	0.481988	OK	23.5737	12.625	11.3314	13.9186	OK	7.52138	3.70108	3.02816	4.37401	OK	13.9273	12.4586
Cbir_00006	lcl|scaffold57:579434-584924	1746	132.842	20.3	19.4358	21.1643	OK	50.694	7.71761	7.18377	8.25144	OK	12.9188	13.054	11.1698	14.9382	OK	41.5346	22.7134	20.8816	24.5452	OK	44.6109	19.1678	17.7105	20.6251	OK	25.4925	22.7878	20.5342	25.0414	OK	5.04754	8.20142	6.37888	10.024	OK	46.8707	25.1018	23.1961	27.0075	OK	42.5312	20.9285	19.2727	22.5844	OK	33.8034	30.2385
Cbir_00007	lcl|scaffold150:2670224-2675206	1365	16.8401	2.5734	2.21127	2.93553	OK	12.8465	1.95574	1.64054	2.27093	OK	6.35531	6.42184	4.76373	8.07995	OK	21.0846	11.5302	9.90366	13.1568	OK	25.8379	11.1017	9.70851	12.4948	OK	8.09146	7.23298	5.61564	8.85033	OK	3.68399	5.98587	3.96228	8.00947	OK	21.0014	11.2474	9.65278	12.842	OK	21.8764	10.7648	9.27201	12.2576	OK	10.2862	9.20142
Cbir_00008	lcl|scaffold635:123980-125105	897	91.2953	13.9512	12.8973	15.005	OK	80.7998	12.3009	11.3199	13.2818	OK	11.6644	11.7865	9.06449	14.5084	OK	22.8031	12.47	10.4268	14.5131	OK	28.8278	12.3863	10.6214	14.1513	OK	14.2326	12.7226	10.1653	15.2799	OK	8.60661	13.9843	10.3431	17.6255	OK	25.0399	13.4102	11.303	15.5174	OK	25.3305	12.4645	10.5296	14.3994	OK	17.1224	15.3167
Cbir_00009	lcl|scaffold9:73770-81286	2157	248.885	38.033	36.9368	39.1293	OK	458.036	69.7309	68.2661	71.1956	OK	13.2018	13.34	11.7398	14.9402	OK	5.4373	2.97341	2.41887	3.52796	OK	21.8791	9.40072	8.52219	10.2793	OK	12.8831	11.5163	10.1248	12.9077	OK	1.30048	2.11307	1.29975	2.92639	OK	9.83495	5.26714	4.53672	5.99757	OK	23.6012	11.6136	10.5696	12.6576	OK	25.3126	22.6432
Cbir_00010	lcl|scaffold260:1404430-1416357	2895	41.377	6.32297	5.94527	6.70067	OK	43.6891	6.65118	6.26491	7.03744	OK	4.29587	4.34084	3.51307	5.1686	OK	16.4788	9.01153	8.13418	9.88888	OK	23.7476	10.2036	9.38267	11.0245	OK	3.89009	3.47737	2.78535	4.16939	OK	0.596232	0.968778	0.468503	1.46905	OK	21.0727	11.2855	10.3142	12.2568	OK	24.2148	11.9155	10.9607	12.8703	OK	4.33338	3.87639
Cbir_00011	lcl|scaffold603:131726-134540	1614	9.8743	1.50893	1.2511	1.76676	OK	30.4621	4.63751	4.18601	5.08901	OK	4.48479	4.53173	3.32057	5.74289	OK	20.6358	11.2848	9.88508	12.6845	OK	15.6978	6.74482	5.78615	7.70349	OK	5.70467	5.09943	3.89748	6.30137	OK	1.889	3.06931	1.78932	4.3493	OK	21.1337	11.3182	9.92503	12.7114	OK	14.4332	7.10224	6.0435	8.16098	OK	8.05497	7.20551
Cbir_00012	lcl|scaffold20:828486-836627	648	778.906	119.027	114.878	123.177	OK	626.999	95.4537	91.7445	99.1629	OK	1782.97	1801.63	1757.77	1845.49	OK	2101.85	1149.41	1123.63	1175.18	OK	5324.5	2287.76	2255.33	2320.19	OK	294.54	263.29	247.406	279.174	OK	396.146	643.672	609.665	677.679	OK	1765.6	945.576	922.477	968.675	OK	4030.51	1983.32	1951.13	2015.5	OK	103.409	92.5041
Cbir_00013	lcl|scaffold314:436203-445046	4191	30.6274	4.68029	4.40814	4.95244	OK	26.6065	4.05054	3.79824	4.30284	OK	1.16489	1.17709	0.833696	1.52048	OK	3.70096	2.02389	1.69339	2.35439	OK	5.20235	2.23528	1.92968	2.54088	OK	1.01842	0.910366	0.629421	1.19131	OK	0.0246853	0.0401095	0	0.120328	OK	5.59188	2.99475	2.59722	3.39229	OK	4.85202	2.38756	2.04821	2.72691	OK	0.929759	0.831709
Cbir_00014	lcl|scaffold792:628461-631740	2229	45.5842	6.96589	6.51412	7.41766	OK	31.9944	4.8708	4.49777	5.24382	OK	5.0714	5.12448	4.08386	6.16511	OK	16.328	8.92904	7.9323	9.92578	OK	20.213	8.68485	7.81853	9.55117	OK	6.7138	6.00149	4.9607	7.04228	OK	1.4141	2.29767	1.42924	3.16611	OK	21.868	11.7115	10.578	12.845	OK	23.7575	11.6905	10.605	12.7759	OK	11.1065	9.93527
Cbir_00015	lcl|scaffold29:661031-667337	1881	219.149	33.489	32.374	34.6039	OK	57.5274	8.75792	8.18813	9.32771	OK	1.80111	1.81996	1.17651	2.46341	OK	21.8967	11.9743	10.7458	13.2029	OK	10.0956	4.33775	3.6929	4.98259	OK	5.55993	4.97004	3.97603	5.96405	OK	0.0569459	0.0925276	0	0.277583	OK	30.6094	16.393	14.9768	17.8091	OK	10.5828	5.20755	4.44592	5.96918	OK	9.63532	8.6192
Cbir_00016	lcl|scaffold2:769313-797943	5220	17.7878	2.71822	2.5442	2.89223	OK	15.1448	2.30563	2.14652	2.46473	OK	33.3673	33.7165	32.0478	35.3852	OK	49.403	27.0163	25.9222	28.1104	OK	118.676	50.9912	49.6789	52.3036	OK	4.34428	3.88337	3.36092	4.40582	OK	4.99392	8.11429	7.08995	9.13863	OK	46.8182	25.0737	24.0253	26.1221	OK	101.118	49.7577	48.3527	51.1627	OK	1.85569	1.66
Cbir_00017	lcl|scaffold59:2523574-2528305	1455	50.6985	7.74743	7.10237	8.39249	OK	17.8546	2.71817	2.33567	3.10067	OK	19.9634	20.1724	17.5681	22.7766	OK	11.2764	6.16657	5.09715	7.23598	OK	22.2792	9.57265	8.37607	10.7692	OK	3.62856	3.24359	2.26561	4.22156	OK	5.56595	9.04375	6.81733	11.2702	OK	13.9748	7.48428	6.32249	8.64606	OK	29.498	14.5153	12.9546	16.0759	OK	2.29381	2.05191
Cbir_00018	lcl|scaffold356:145303-151575	3381	1.06661	0.162993	0.106246	0.21974	OK	0.615218	0.0936601	0.0506859	0.136634	OK	1.91385	1.93388	1.42602	2.44175	OK	0.332634	0.181902	0.0668572	0.296948	OK	3.10754	1.33521	1.06123	1.60918	OK	0.196676	0.17581	0.0322617	0.319358	OK	0.503037	0.817352	0.395273	1.23943	OK	0.698894	0.374295	0.210939	0.537651	OK	3.18151	1.56555	1.24598	1.88511	OK	0.327505	0.292967
Cbir_00019	lcl|scaffold386:234765-235971	708	4.08017	0.623506	0.337422	0.90959	OK	10.2947	1.56725	1.11004	2.02446	OK	0	0	0	0	OK	0	0	0	0	OK	0	0	0	0	OK	0.184697	0.165101	0	0.495304	OK	0	0	0	0	OK	0	0	0	0	OK	0.181041	0.0890859	0	0.267258	OK	0	0
Cbir_00020	lcl|scaffold125:167573-176070	4026	1.62022	0.247593	0.180822	0.314363	OK	2.59808	0.395529	0.311677	0.479381	OK	0.490165	0.495295	0.273793	0.716798	OK	16.5434	9.04682	8.35194	9.74171	OK	6.29524	2.70486	2.35994	3.04977	OK	1.68904	1.50984	1.14632	1.87337	OK	0.175574	0.285278	0.0696281	0.500928	OK	16.8359	9.01654	8.33251	9.70058	OK	5.2451	2.58098	2.22646	2.93551	OK	0.466325	0.417147
Cbir_00021	lcl|scaffold411:748588-752361	1086	249.145	38.0728	36.4072	39.7384	OK	62.064	9.44856	8.61666	10.2805	OK	3.49176	3.52831	2.21793	4.83869	OK	6.16321	3.37038	2.41709	4.32366	OK	15.9266	6.84313	5.64276	8.04349	OK	1.68885	1.50967	0.702716	2.31662	OK	0.852129	1.38457	0.337933	2.4312	OK	8.15067	4.36512	3.2905	5.43974	OK	15.1796	7.46951	6.12251	8.81652	OK	4.21018	3.76618
Cbir_00022	lcl|scaffold74:374343-386702	3417	21.5128	3.28745	3.03532	3.53959	OK	3.86118	0.587822	0.481384	0.69426	OK	4.39585	4.44186	3.68287	5.20085	OK	13.571	7.42135	6.69796	8.14474	OK	16.3199	7.01214	6.39052	7.63375	OK	2.55514	2.28405	1.77332	2.79478	OK	0.718847	1.16801	0.669967	1.66605	OK	20.8373	11.1595	10.2827	12.0363	OK	15.8179	7.78362	7.08108	8.48616	OK	3.1063	2.77872
Cbir_00023	lcl|scaffold525:469700-472769	1329	566.345	86.5453	84.3079	88.7826	OK	343.974	52.3662	50.6386	54.0939	OK	10.5224	10.6325	8.52699	12.7381	OK	500.472	273.685	265.842	281.529	OK	137.495	59.0771	55.795	62.3591	OK	65.2552	58.3319	53.6839	62.9799	OK	1.49284	2.42562	1.12907	3.72216	OK	576.427	308.707	300.454	316.961	OK	160.34	78.8992	74.8637	82.9347	OK	51.9048	46.431
Cbir_00024	lcl|scaffold483:1065008-1070198	2547	20.5081	3.13392	2.84602	3.42181	OK	12.719	1.93633	1.70892	2.16374	OK	11.2767	11.3947	10.1004	12.6891	OK	26.0541	14.2478	13.1685	15.3272	OK	34.1444	14.6707	13.7147	15.6267	OK	10.7659	9.62367	8.51057	10.7368	OK	1.50082	2.43859	1.6769	3.20027	OK	34.5877	18.5236	17.3094	19.7377	OK	35.3846	17.4119	16.2909	18.5329	OK	19.2925	17.258
Cbir_00025	lcl|scaffold125:339968-341641	1041	109.261	16.6966	15.5407	17.8525	OK	197.837	30.1185	28.6011	31.6358	OK	22.3692	22.6034	19.3409	25.8659	OK	28.2407	15.4436	13.4622	17.425	OK	65.2038	28.0159	25.6136	30.4183	OK	24.5408	21.9371	18.895	24.9793	OK	10.0449	16.3214	12.8217	19.821	OK	28.0441	15.0191	13.0802	16.9581	OK	62.1637	30.5892	27.9243	33.2542	OK	35.6985	31.9338
Cbir_00026	lcl|scaffold873:558327-561031	633	101.48	15.5075	14.0535	16.9615	OK	119.521	18.1958	16.6341	19.7575	OK	21.8574	22.0862	17.4809	26.6915	OK	61.9376	33.8708	29.6697	38.072	OK	58.8299	25.2773	22.1238	28.4308	OK	34.8679	31.1686	26.1615	36.1756	OK	10.1634	16.5139	11.5348	21.493	OK	70.4527	37.7312	33.3302	42.1323	OK	51.9472	25.5619	22.1152	29.0087	OK	40.2073	35.9671
Cbir_00027	lcl|scaffold635:129154-134698	3684	97.1184	14.841	14.329	15.3531	OK	81.8356	12.4586	11.9923	12.9248	OK	19.5606	19.7653	18.2626	21.268	OK	35.9229	19.6446	18.5342	20.755	OK	72.9089	31.3265	30.089	32.5641	OK	12.5696	11.236	10.1731	12.2989	OK	2.89849	4.70957	3.78595	5.63319	OK	42.3641	22.6882	21.5047	23.8718	OK	60.5396	29.7901	28.4936	31.0865	OK	17.835	15.9542
Cbir_00028	lcl|scaffold260:364401-371044	1365	299.723	45.8018	44.2144	47.3892	OK	241.545	36.7726	35.3509	38.1943	OK	0.379595	0.383568	0.0404943	0.726642	OK	0.38165	0.208707	0.0220338	0.39538	OK	1.06184	0.456237	0.212368	0.700105	OK	1.36106	1.21666	0.643121	1.7902	OK	0	0	0	0	OK	0.759393	0.406696	0.149479	0.663913	OK	0.981361	0.482903	0.215037	0.75077	OK	0.450805	0.403265
Cbir_00029	lcl|scaffold166:184877-199545	2058	62.6681	9.57655	9.00703	10.1461	OK	3.6164	0.550558	0.413981	0.687134	OK	5.48662	5.54405	4.44074	6.64736	OK	39.9492	21.8464	20.2203	23.4725	OK	310.106	133.242	129.689	136.795	OK	10.4704	9.35955	8.01212	10.707	OK	0.770078	1.25125	0.582428	1.92007	OK	61.1277	32.7371	30.7666	34.7077	OK	351.806	173.115	168.774	177.456	OK	7.29044	6.52161
Cbir_00030	lcl|scaffold57:340806-341318	429	142.227	21.7343	19.2903	24.1783	OK	117.939	17.9549	15.7434	20.1664	OK	17.4403	17.6229	11.5814	23.6643	OK	46.6169	25.4926	20.1518	30.8334	OK	44.9137	19.2979	15.213	23.3829	OK	36.8575	32.9471	25.2569	40.6372	OK	3.00258	4.87869	0.895255	8.86212	OK	44.9693	24.0835	18.9421	29.2249	OK	39.6808	19.526	15.1026	23.9493	OK	60.1228	53.7824
Cbir_00031	lcl|scaffold501:676899-680525	1236	960.416	146.765	143.788	149.742	OK	330.592	50.3289	48.5996	52.0582	OK	69.2925	70.0178	64.7021	75.3335	OK	140.957	77.0829	72.9743	81.1914	OK	172.84	74.2634	70.7119	77.8149	OK	42.4101	37.9105	34.2541	41.5669	OK	16.2631	26.4249	22.2468	30.603	OK	142.808	76.4815	72.4393	80.5236	OK	134.551	66.2093	62.6093	69.8093	OK	49.0787	43.903
Cbir_00032	lcl|scaffold83:1114254-1131745	1383	18.1983	2.78094	2.37955	3.18234	OK	11.4447	1.74233	1.42423	2.06043	OK	0.769201	0.777253	0.285675	1.26883	OK	12.4533	6.81015	5.72657	7.89372	OK	5.89243	2.53178	1.94315	3.12041	OK	1.71394	1.5321	0.878809	2.18539	OK	0.156022	0.25351	0	0.612028	OK	12.8711	6.89314	5.81988	7.9664	OK	4.86485	2.39388	1.78583	3.00192	OK	0.844688	0.755609
Cbir_00033	lcl|scaffold142:44143-49328	2262	85	12.9892	12.3998	13.5785	OK	55.3244	8.42253	7.94722	8.89784	OK	7.88314	7.96566	6.5894	9.34191	OK	26.1243	14.2862	12.9333	15.6391	OK	26.1968	11.2559	10.2164	12.2954	OK	12.0063	10.7324	9.28528	12.1796	OK	3.89705	6.33205	4.8291	7.83501	OK	28.1233	15.0615	13.6823	16.4408	OK	26.8215	13.1982	11.9675	14.429	OK	16.8749	15.0953
Cbir_00034	lcl|scaffold149:993073-1002051	2016	516.663	78.9532	77.3332	80.5732	OK	466.776	71.0616	69.5286	72.5945	OK	13.9675	14.1137	12.2484	15.979	OK	42.2302	23.0938	21.338	24.8496	OK	47.8222	20.5476	19.0938	22.0014	OK	12.7435	11.3914	9.84126	12.9416	OK	2.6092	4.23952	2.94648	5.53257	OK	52.7395	28.2449	26.3186	30.1711	OK	46.8627	23.06	21.3979	24.722	OK	17.8761	15.9909
Cbir_00035	lcl|scaffold346:1506-3228	1608	319.032	48.7525	47.2767	50.2284	OK	213.603	32.5188	31.3111	33.7265	OK	30.753	31.0749	28.0778	34.0721	OK	71.2194	38.9466	36.4635	41.4298	OK	84.7604	36.4187	34.282	38.5555	OK	45.0451	40.266	37.0827	43.4493	OK	7.84179	12.7416	10.3119	15.1713	OK	75.8234	40.6075	38.1095	43.1056	OK	71.4756	35.1714	32.9335	37.4093	OK	51.1148	45.7243
Cbir_00036	lcl|scaffold150:398749-402093	1278	3589.06	548.458	542.802	554.115	OK	11844.3	1803.17	1792.95	1813.39	OK	102.603	103.677	97.3411	110.013	OK	93.2302	50.9834	47.6751	54.2916	OK	105.33	45.2569	42.5128	48.001	OK	606.448	542.106	528.494	555.717	OK	22.3245	36.2736	31.5411	41.006	OK	73.9647	39.6121	36.7231	42.5011	OK	66.2259	32.5881	30.0832	35.0931	OK	975.639	872.751
Cbir_00037	lcl|scaffold273:211214-227283	8838	16.1977	2.47524	2.35054	2.59994	OK	4.98411	0.758776	0.689725	0.827827	OK	0.337238	0.340768	0.218361	0.463176	OK	1.27928	0.699579	0.570227	0.828932	OK	1.21007	0.519925	0.424602	0.615248	OK	0.253399	0.226514	0.135908	0.31712	OK	0.0601303	0.0977017	0.0179286	0.177475	OK	1.84635	0.988819	0.836241	1.1414	OK	1.5642	0.769706	0.642738	0.896675	OK	0.38453	0.343979
Cbir_00038	lcl|scaffold209:222787-232470	2112	90.4224	13.8178	13.1455	14.49	OK	133.989	20.3984	19.5801	21.2166	OK	14.9963	15.1533	13.4799	16.8267	OK	12.2814	6.71613	5.89255	7.53972	OK	35.724	15.3494	14.2721	16.4267	OK	2.81023	2.51207	1.87909	3.14506	OK	0.558179	0.906949	0.383322	1.43058	OK	16.5142	8.84426	7.91585	9.77267	OK	30.5286	15.0224	13.8702	16.1745	OK	3.90789	3.49577
Cbir_00039	lcl|scaffold431:41935-43047	399	17.0047	2.59855	1.66512	3.53198	OK	47.3113	7.20263	5.65822	8.74703	OK	1.71533	1.73329	0	3.73471	OK	1.12187	0.613498	0	1.48111	OK	2.82391	1.21334	0.128096	2.29859	OK	0	0	0	0	OK	0	0	0	0	OK	3.93177	2.10567	0.513933	3.69741	OK	6.78964	3.34101	1.41208	5.26995	OK	0.560234	0.501153
Cbir_00040	lcl|scaffold248:11198-17221	444	536.871	82.0413	77.3494	86.7332	OK	482.631	73.4752	69.0283	77.9222	OK	79.8508	80.6866	68.9484	92.4248	OK	179.857	98.3556	88.6407	108.07	OK	270.743	116.329	107.023	125.636	OK	94.3294	84.3214	73.0785	95.5642	OK	61.6893	100.235	83.7004	116.769	OK	192.832	103.272	93.4255	113.119	OK	276.103	135.863	125.072	146.655	OK	150.242	134.398
Cbir_00041	lcl|scaffold248:2248790-2257432	750	13.3579	2.04126	1.55331	2.52922	OK	0	0	0	0	OK	0	0	0	0	OK	0.382011	0.208905	0	0.527453	OK	0.579511	0.248997	0	0.561205	OK	0	0	0	0	OK	0	0	0	0	OK	0.667355	0.357404	0	0.770099	OK	0.224858	0.110647	0	0.331941	OK	0	0
Cbir_00042	lcl|scaffold260:3203607-3210807	4188	289.949	44.3082	43.503	45.1133	OK	157.503	23.9781	23.388	24.5683	OK	6.91949	6.99192	6.13772	7.84612	OK	19.3994	10.6087	9.83648	11.3808	OK	25.2718	10.8585	10.1775	11.5394	OK	14.3421	12.8204	11.7539	13.8869	OK	1.45617	2.36603	1.74468	2.98738	OK	24.0994	12.9065	12.061	13.752	OK	22.1851	10.9167	10.1765	11.657	OK	20.2783	18.1398
Cbir_00043	lcl|scaffold82:3614625-3621987	2622	43.557	6.65611	6.24391	7.06831	OK	48.486	7.38146	6.94801	7.81491	OK	7.95593	8.03921	6.82031	9.25811	OK	20.4969	11.2088	10.1497	12.268	OK	21.1696	9.09586	8.25584	9.93587	OK	6.00418	5.36716	4.43986	6.29447	OK	0.851423	1.38342	0.748664	2.01818	OK	25.7226	13.7758	12.6116	14.9401	OK	23.1306	11.382	10.369	12.395	OK	10.2571	9.17544
Cbir_00044	lcl|scaffold170:1108211-1110722	1779	50.7522	7.75564	7.19593	8.31536	OK	45.3154	6.89876	6.3712	7.42632	OK	4.47129	4.51809	3.50782	5.52837	OK	7.66995	4.19434	3.47502	4.91367	OK	14.2164	6.1083	5.34476	6.87184	OK	3.07973	2.75298	2.01056	3.49541	OK	0.348163	0.565708	0.103809	1.02761	OK	10.0274	5.3702	4.56742	6.17297	OK	9.85359	4.84871	4.11981	5.57761	OK	3.56997	3.19349
Cbir_00045	lcl|scaffold214:546169-576014	2217	62.3099	9.52181	8.97253	10.0711	OK	88.6488	13.4958	12.8457	14.1459	OK	13.4402	13.5809	11.9248	15.237	OK	18.8223	10.293	9.22999	11.3561	OK	51.7485	22.2346	20.845	23.6243	OK	13.0648	11.6787	10.2329	13.1245	OK	2.02369	3.28817	2.23511	4.34122	OK	34.7979	18.6362	17.2223	20.05	OK	39.9024	19.635	18.2414	21.0287	OK	15.1969	13.5943
Cbir_00046	lcl|scaffold903:449421-452849	2385	80.1404	12.2466	11.6617	12.8314	OK	93.7284	14.2691	13.6413	14.897	OK	14.8251	14.9803	13.2619	16.6986	OK	39.6819	21.7002	20.1715	23.2289	OK	38.2996	16.4561	15.2844	17.6278	OK	15.395	13.7617	12.2231	15.3003	OK	2.47586	4.02287	2.89624	5.14949	OK	46.0812	24.6789	23.0648	26.2931	OK	38.0765	18.7365	17.3922	20.0809	OK	24.3258	21.7605
Cbir_00047	lcl|scaffold635:237143-244747	1203	2.45371	0.37496	0.218591	0.531329	OK	0.212884	0.0324092	0	0.0782428	OK	0.766562	0.774585	0.226871	1.3223	OK	9.36749	5.12265	4.09296	6.15235	OK	7.21774	3.10122	2.38503	3.81742	OK	1.32305	1.18268	0.550512	1.81485	OK	0.385978	0.627151	5.54E-17	1.2543	OK	12.7901	6.84979	5.67506	8.02452	OK	6.93058	3.41037	2.61206	4.20867	OK	0.189329	0.169363
Cbir_00048	lcl|scaffold544:116965-120051	1347	2.08849	0.31915	0.186055	0.452245	OK	4.53979	0.691133	0.497577	0.884689	OK	0.743257	0.751036	0.183306	1.31877	OK	1.46387	0.800524	0.372626	1.22842	OK	8.27661	3.55618	2.74565	4.36671	OK	0.63517	0.567781	0.10419	1.03137	OK	0	0	0	0	OK	2.71615	1.45464	0.884085	2.0252	OK	4.69198	2.30881	1.61267	3.00494	OK	0	0
Cbir_00049	lcl|scaffold73:232007-233713	951	140.362	21.4492	20.1875	22.7109	OK	95.6066	14.555	13.522	15.5881	OK	13.3292	13.4687	10.6449	16.2926	OK	39.6384	21.6764	19.0429	24.3099	OK	32.617	14.0144	12.1899	15.8389	OK	20.9645	18.7402	15.72	21.7605	OK	3.95371	6.42413	4.03827	8.80999	OK	45.7363	24.4942	21.7208	27.2676	OK	38.5397	18.9645	16.6389	21.29	OK	23.0901	20.6551
Cbir_00050	lcl|scaffold29:1275164-1285091	5655	2.824	0.431547	0.363525	0.499568	OK	1.09202	0.166248	0.124021	0.208475	OK	0.819132	0.827706	0.551804	1.10361	OK	5.53638	3.02759	2.63995	3.41524	OK	12.0581	5.18095	4.7375	5.6244	OK	0.914756	0.817704	0.565355	1.07005	OK	0.0684498	0.11122	0	0.239645	OK	5.48042	2.93506	2.55615	3.31397	OK	13.1614	6.47642	5.93718	7.01565	OK	0.174866	0.156425
Cbir_00051	lcl|scaffold320:289990-301376	2877	72.0794	11.0147	10.5213	11.5082	OK	183.519	27.9387	27.1591	28.7184	OK	31.8241	32.1572	29.8748	34.4397	OK	38.0218	20.7924	19.4446	22.1402	OK	132.047	56.736	54.7842	58.6878	OK	17.1252	15.3082	13.8437	16.7728	OK	6.54347	10.632	8.96652	12.2976	OK	45.8843	24.5735	23.123	26.024	OK	112.234	55.2278	53.1504	57.3052	OK	20.9392	18.731
Cbir_00052	lcl|scaffold792:552395-560400	5913	11.7387	1.79384	1.65376	1.93391	OK	22.2424	3.38616	3.19384	3.57848	OK	3.53174	3.56871	3.03374	4.10368	OK	10.3641	5.66767	5.17295	6.16238	OK	9.83271	4.22479	3.84691	4.60266	OK	4.66994	4.17447	3.63555	4.71339	OK	1.46377	2.37839	1.82165	2.93513	OK	11.8109	6.32537	5.80761	6.84313	OK	10.2694	5.0533	4.60881	5.49779	OK	5.60178	5.01103
Cbir_00053	lcl|scaffold136:1308681-1314579	2679	68.5896	10.4814	9.97242	10.9905	OK	26.7088	4.06612	3.75029	4.38195	OK	1.64107	1.65824	1.15248	2.164	OK	10.6348	5.81569	5.12058	6.5108	OK	12.1133	5.20466	4.62367	5.78565	OK	1.49338	1.33494	0.912795	1.75709	OK	0.0384975	0.0625521	0	0.187656	OK	16.2852	8.7216	7.88042	9.56279	OK	9.50575	4.67755	4.08706	5.26803	OK	2.48963	2.22708
Cbir_00054	lcl|scaffold606:127918-134398	4572	11.7721	1.79894	1.64524	1.95263	OK	0.768591	0.117009	0.0780063	0.156013	OK	2.23441	2.2578	1.80848	2.70712	OK	0.969748	0.530311	0.370416	0.690206	OK	7.30851	3.14022	2.80307	3.47737	OK	0.277557	0.24811	0.110483	0.385736	OK	0.235586	0.382788	0.151958	0.613619	OK	1.77546	0.950854	0.738237	1.16347	OK	7.10417	3.49579	3.10856	3.88301	OK	0.469462	0.419954
Cbir_00055	lcl|scaffold768:198796-204387	861	2.94818	0.450523	0.243809	0.657237	OK	31.7895	4.8396	4.16358	5.51563	OK	1.62738	1.64441	0.652794	2.63603	OK	35.5197	19.4241	16.9006	21.9476	OK	7.33567	3.15189	2.26919	4.0346	OK	5.84956	5.22894	3.5754	6.88247	OK	0.726845	1.181	0.124682	2.23732	OK	35.7169	19.1283	16.6537	21.6029	OK	6.33488	3.11724	2.16649	4.06799	OK	1.44778	1.2951
Cbir_00056	lcl|scaffold82:1467061-1478777	2343	142.113	21.7169	20.9189	22.5148	OK	75.5136	11.4961	10.9184	12.0738	OK	15.1559	15.3145	13.6155	17.0135	OK	35.5647	19.4487	18.0349	20.8624	OK	52.0515	22.3648	21.0264	23.7031	OK	16.8624	15.0734	13.4867	16.66	OK	3.02855	4.92089	3.68094	6.16083	OK	43.7209	23.4149	21.8768	24.953	OK	49.9963	24.6019	23.0935	26.1104	OK	25.9296	23.1951
Cbir_00057	lcl|scaffold209:2458528-2463018	630	247.996	37.8972	35.539	40.2554	OK	192.228	29.2645	27.1848	31.3443	OK	7.85635	7.93859	5.13187	10.7453	OK	9.14719	5.00218	3.35747	6.64689	OK	24.9693	10.7285	8.61428	12.8427	OK	5.83023	5.21167	3.08401	7.33932	OK	0.249635	0.405616	0	1.21685	OK	13.6082	7.28793	5.32252	9.25333	OK	33.1235	16.2993	13.4832	19.1153	OK	11.9955	10.7304
Cbir_00058	lcl|scaffold581:18303-31491	3534	4.75078	0.725985	0.605819	0.846151	OK	5.75999	0.876895	0.744698	1.00909	OK	0.148587	0.150142	0.0158509	0.284433	OK	5.21917	2.85413	2.42139	3.28687	OK	2.06798	0.888543	0.67304	1.10405	OK	0.865273	0.77347	0.486211	1.06073	OK	0	0	0	0	OK	9.13566	4.89264	4.33416	5.45111	OK	1.2331	0.606776	0.417251	0.796301	OK	0.949251	0.849146
Cbir_00059	lcl|scaffold260:3697990-3704972	1101	12.9898	1.98501	1.61319	2.35684	OK	9.62718	1.46563	1.14769	1.78357	OK	3.72267	3.76164	2.41042	5.11286	OK	4.13458	2.26101	1.48549	3.03653	OK	32.4257	13.9322	12.227	15.6375	OK	3.94577	3.52713	2.29914	4.75513	OK	0.47335	0.769116	3.18E-17	1.53823	OK	5.3607	2.87094	2.00532	3.73656	OK	27.4237	13.4945	11.6912	15.2978	OK	3.67486	3.28732
Cbir_00060	lcl|scaffold129:3440497-3465659	1017	2.39509	0.366003	0.193468	0.538539	OK	3.50033	0.532887	0.323871	0.741902	OK	3.02728	3.05897	2.03931	4.07862	OK	15.563	8.51068	7.22399	9.79738	OK	8.677	3.72822	2.98257	4.47386	OK	1.69817	1.518	0.839127	2.19686	OK	0.491915	0.79928	0.146671	1.45189	OK	21.6918	11.6171	10.1327	13.1015	OK	6.57831	3.23702	2.48947	3.98458	OK	1.22641	1.09707
Cbir_00061	lcl|scaffold209:962914-965681	1317	153.343	23.4329	22.3088	24.5571	OK	172.482	26.2585	25.0653	27.4518	OK	19.3957	19.5987	17.0996	22.0979	OK	48.9364	26.7611	24.5905	28.9317	OK	60.4997	25.9947	24.1379	27.8515	OK	12.6531	11.3106	9.54419	13.077	OK	2.01399	3.2724	1.98886	4.55595	OK	60.6802	32.4975	30.1352	34.8598	OK	56.9581	28.0277	25.9473	30.1081	OK	22.3927	20.0312
Cbir_00062	lcl|scaffold665:201592-208432	831	178.992	27.3524	25.7797	28.925	OK	315.695	48.061	45.9754	50.1467	OK	139.791	141.255	132.118	150.392	OK	127.335	69.6337	64.8957	74.3717	OK	186.199	80.0034	75.6438	84.3631	OK	64.9323	58.0432	52.6886	63.3979	OK	72.1934	117.302	107.063	127.541	OK	134.161	71.8502	67.0735	76.627	OK	175.89	86.5513	81.5933	91.5092	OK	71.2537	63.7394
Cbir_00063	lcl|scaffold935:374186-383952	2154	526.597	80.4712	78.8885	82.0539	OK	344.933	52.5122	51.2313	53.7932	OK	42.4668	42.9113	39.7457	46.0769	OK	128.999	70.5435	67.5612	73.5259	OK	118.279	50.8204	48.5955	53.0453	OK	61.8615	55.2982	51.9483	58.6481	OK	13.6167	22.1249	19.2198	25.0301	OK	137.069	73.4079	70.3896	76.4262	OK	103.253	50.8082	48.4071	53.2094	OK	84.4679	75.5601
Cbir_00064	lcl|scaffold166:662504-676231	4566	66.7949	10.2072	9.83576	10.5786	OK	52.9688	8.06392	7.73498	8.39285	OK	9.12388	9.21938	8.35685	10.0819	OK	19.1012	10.4456	9.77094	11.1202	OK	35.5194	15.2615	14.5545	15.9685	OK	4.37433	3.91023	3.39002	4.43044	OK	0.825317	1.341	0.92716	1.75485	OK	28.6297	15.3327	14.5255	16.14	OK	35.4574	17.4477	16.6289	18.2666	OK	5.49414	4.91474
Cbir_00065	lcl|scaffold31:2374533-2388204	3378	203.781	31.1405	30.4207	31.8603	OK	148.01	22.5329	21.9233	23.1424	OK	5.31773	5.37339	4.58327	6.16351	OK	14.3312	7.83709	7.13542	8.53876	OK	27.8747	11.9768	11.2358	12.7178	OK	8.52906	7.62416	6.77042	8.4779	OK	0.581435	0.944735	0.541898	1.34757	OK	21.8679	11.7114	10.8607	12.5622	OK	31.5974	15.5483	14.6216	16.475	OK	15.8094	14.1422
Cbir_00066	lcl|scaffold73:215868-220324	1614	20.296	3.1015	2.71306	3.48995	OK	46.1368	7.02381	6.44499	7.60263	OK	0.559393	0.565248	0.165557	0.964938	OK	0.207576	0.113514	0	0.244589	OK	0.49831	0.214107	0.0522574	0.375957	OK	1.69731	1.51723	0.897825	2.13664	OK	0.0705445	0.114623	0	0.343869	OK	0.343282	0.183846	0.0194091	0.348283	OK	0.693705	0.341355	0.125463	0.557248	OK	2.12682	1.90253
Cbir_00067	lcl|scaffold248:304392-313427	1029	1.83596	0.28056	0.130595	0.430526	OK	0.772159	0.117553	0.0215713	0.213534	OK	0	0	0	0	OK	0.887959	0.485584	0.118517	0.852651	OK	1.68159	0.722522	0.321739	1.1233	OK	0.253721	0.226802	0	0.547549	OK	0	0	0	0	OK	2.78256	1.49021	0.854784	2.12564	OK	1.27876	0.629245	0.231276	1.02721	OK	0	0
Cbir_00068	lcl|scaffold563:418409-426788	4263	7.3331	1.1206	0.991203	1.24999	OK	14.3263	2.18103	2.00114	2.36092	OK	2.05507	2.07658	1.59379	2.55938	OK	3.41943	1.86993	1.53408	2.20578	OK	11.697	5.02581	4.54107	5.51054	OK	1.28947	1.15266	0.819918	1.48541	OK	0.113725	0.184784	1.22E-18	0.369568	OK	5.53257	2.96299	2.545	3.38097	OK	10.4861	5.15997	4.63126	5.68868	OK	1.93983	1.73526
Cbir_00069	lcl|scaffold248:1020604-1039628	6078	19.2656	2.94405	2.76748	3.12062	OK	8.62859	1.31361	1.19647	1.43075	OK	2.81904	2.84855	2.39816	3.29895	OK	4.81108	2.63096	2.31249	2.94942	OK	14.8827	6.39459	5.95306	6.83612	OK	1.03615	0.926216	0.68505	1.16738	OK	0.250539	0.407083	0.189488	0.624679	OK	6.40368	3.42952	3.06951	3.78952	OK	12.5448	6.173	5.70901	6.63699	OK	2.5444	2.27607
Cbir_00070	lcl|scaffold64:516944-528593	774	722.336	110.383	106.854	113.912	OK	1989.87	302.936	297.133	308.739	OK	212.069	214.289	201.379	227.199	OK	215.003	117.575	110.474	124.677	OK	731.303	314.217	303.961	324.472	OK	569.688	509.247	490.759	527.734	OK	97.0069	157.62	143.83	171.41	OK	265.075	141.962	134.264	149.661	OK	981.127	482.788	469.177	496.4	OK	1050.14	939.399
Cbir_00071	lcl|scaffold59:3275830-3277760	1263	211.322	32.2929	30.8828	33.7029	OK	214.976	32.7278	31.3075	34.148	OK	39.816	40.2327	35.9977	44.4677	OK	72.7289	39.7721	36.6852	42.859	OK	81.9597	35.2154	32.6157	37.815	OK	24.6288	22.0158	19.0336	24.998	OK	9.20362	14.9543	11.6312	18.2775	OK	74.4884	39.8925	36.8261	42.9589	OK	80.502	39.6131	36.6625	42.5636	OK	34.4136	30.7844
Cbir_00072	lcl|scaffold873:616485-616953	354	578.17	88.3523	82.2481	94.4564	OK	1151.25	175.265	166.731	183.8	OK	356.879	360.615	328.647	392.583	OK	492.315	269.225	249.017	289.432	OK	585.207	251.444	234.175	268.713	OK	372.789	333.237	304.793	361.682	OK	375.77	610.563	557.818	663.308	OK	460.586	246.669	227.552	265.785	OK	521.111	256.426	237.712	275.14	OK	354.08	316.74
Cbir_00073	lcl|scaffold796:442178-459185	2886	3.4753	0.531074	0.413057	0.64909	OK	1.40156	0.213372	0.139085	0.287659	OK	0.698534	0.705846	0.390182	1.02151	OK	1.41255	0.772459	0.528186	1.01673	OK	1.3589	0.583874	0.391897	0.77585	OK	0.754257	0.674233	0.379974	0.968493	OK	0.108047	0.175558	0	0.378274	OK	1.05344	0.564176	0.358168	0.770184	OK	0.964386	0.47455	0.291896	0.657205	OK	0.534492	0.478125
Cbir_00074	lcl|scaffold436:512407-517348	711	62.5011	9.55103	8.51048	10.5916	OK	18.6846	2.84452	2.27844	3.4106	OK	1.45052	1.46571	0.429296	2.50212	OK	0.72253	0.395119	6.56E-18	0.790238	OK	4.8379	2.07869	1.29302	2.86436	OK	0.708304	0.633156	2.46E-17	1.26631	OK	0	0	0	0	OK	0.908148	0.486362	0.0513466	0.921377	OK	5.52703	2.71972	1.74277	3.69667	OK	0.708753	0.63401
Cbir_00075	lcl|scaffold232:166770-174979	477	15.0536	2.30039	1.55405	3.04674	OK	18.4497	2.80876	1.98936	3.62817	OK	6.61869	6.68797	3.53523	9.84071	OK	8.84782	4.83847	2.86317	6.81377	OK	12.8625	5.5266	3.65827	7.39493	OK	4.45571	3.98297	1.6834	6.28255	OK	1.49103	2.42267	2.81E-16	4.84534	OK	9.21727	4.93634	2.96181	6.91088	OK	10.2802	5.05865	3.14666	6.97064	OK	0.743013	0.664657
Cbir_00076	lcl|scaffold447:21668-25597	729	129.826	19.8391	18.2744	21.4039	OK	147.704	22.4862	20.8206	24.1519	OK	19.1421	19.3424	14.8755	23.8094	OK	73.5886	40.2422	35.5403	44.9442	OK	64.4973	27.7123	24.1857	31.2389	OK	31.9766	28.584	23.4707	33.6972	OK	8.33924	13.5499	8.68262	18.4171	OK	78.7782	42.1899	37.3975	46.9824	OK	67.7554	33.3408	29.2212	37.4604	OK	46.6629	41.742
Cbir_00077	lcl|scaffold82:4504-14763	1422	440.53	67.3191	65.4338	69.2044	OK	432.764	65.8835	64.0553	67.7117	OK	127.964	129.304	122.714	135.894	OK	239.642	131.049	126.2	135.898	OK	296.806	127.528	123.269	131.786	OK	138.79	124.065	117.993	130.137	OK	100.951	164.029	154.629	173.429	OK	265.137	141.995	136.98	147.011	OK	282.89	139.203	134.429	143.977	OK	189.077	169.138
Cbir_00078	lcl|scaffold83:1571663-1589416	5085	66.7415	10.199	9.83877	10.5593	OK	39.6188	6.03153	5.75551	6.30755	OK	8.83071	8.92315	8.06748	9.77881	OK	31.5913	17.2759	16.4005	18.1512	OK	37.6289	16.1679	15.4215	16.9142	OK	8.51594	7.61243	6.87391	8.35094	OK	1.14533	1.86098	1.36361	2.35834	OK	45.2316	24.224	23.1983	25.2497	OK	35.7709	17.602	16.7652	18.4387	OK	11.9495	10.6893
Cbir_00079	lcl|scaffold125:379113-381108	696	144.231	22.0405	20.3194	23.7616	OK	259.835	39.557	37.2627	41.8514	OK	52.7242	53.2761	46.8507	59.7014	OK	99.9316	54.6481	49.8319	59.4642	OK	115.93	49.8115	45.682	53.941	OK	61.4499	54.9303	48.7792	61.0813	OK	38.9252	63.2469	54.3247	72.1691	OK	109.902	58.8587	53.928	63.7893	OK	104.938	51.6376	47.1892	56.0859	OK	61.3071	54.8419
Cbir_00080	lcl|scaffold4:1021439-1026929	1443	144.996	22.1574	21.1375	23.1773	OK	81.9533	12.4765	11.7151	13.2379	OK	24.9281	25.189	22.14	28.2381	OK	55.5001	30.3505	27.9048	32.7962	OK	50.0275	21.4952	19.6801	23.3102	OK	25.2412	22.5632	19.9087	25.2177	OK	13.6438	22.1689	18.619	25.7187	OK	51.9588	27.8267	25.4957	30.1578	OK	41.5798	20.4604	18.5441	22.3767	OK	25.0011	22.3645
Cbir_00081	lcl|scaffold57:643504-646980	1368	327.055	49.9786	48.2824	51.6747	OK	128.088	19.5	18.4471	20.5529	OK	9.33188	9.42956	7.5978	11.2613	OK	22.4065	12.2531	10.7244	13.7817	OK	25.6577	11.0243	9.70897	12.3396	OK	15.3574	13.728	11.6525	15.8035	OK	1.10416	1.79407	0.758264	2.82988	OK	27.335	14.6394	12.9897	16.289	OK	25.5544	12.5747	11.0928	14.0566	OK	25.6453	22.9408
Cbir_00082	lcl|scaffold260:1587450-1593634	1770	9.91308	1.51486	1.26911	1.7606	OK	5.78437	0.880606	0.694958	1.06625	OK	6.13436	6.19857	4.79487	7.60227	OK	15.0677	8.23982	7.04739	9.43224	OK	37.6822	16.1908	14.7034	17.6781	OK	3.04598	2.72282	1.85082	3.59482	OK	1.45959	2.37159	1.25361	3.48957	OK	14.7182	7.8824	6.72647	9.03833	OK	21.5625	10.6104	9.3189	11.9018	OK	3.22866	2.88817
Cbir_00083	lcl|scaffold635:210037-217524	1665	150.01	22.9236	21.9201	23.9272	OK	79.3369	12.0782	11.3502	12.8062	OK	6.51092	6.57908	5.25663	7.90152	OK	16.2678	8.89614	7.76404	10.0282	OK	19.4756	8.36801	7.40014	9.33587	OK	6.7473	6.03143	4.83703	7.22584	OK	0.133901	0.217567	0	0.525254	OK	21.5067	11.518	10.2441	12.7919	OK	14.8601	7.31229	6.34163	8.28296	OK	11.5392	10.3223
Cbir_00084	lcl|scaffold82:3667742-3671980	2391	111.556	17.0473	16.3436	17.7511	OK	59.0913	8.996	8.4865	9.5055	OK	9.04913	9.14385	7.88785	10.3999	OK	31.0443	16.9767	15.7105	18.2429	OK	29.8703	12.8343	11.8696	13.799	OK	8.66132	7.74238	6.65823	8.82653	OK	1.19677	1.94455	1.20958	2.67953	OK	40.1253	21.4892	20.083	22.8955	OK	29.0942	14.3165	13.2209	15.4121	OK	11.515	10.3006
Cbir_00085	lcl|scaffold82:953528-955253	837	6.47957	0.990168	0.684595	1.29574	OK	7.84147	1.19378	0.859453	1.5281	OK	17.6654	17.8503	14.1681	21.5326	OK	2.22787	1.21832	0.514923	1.92172	OK	57.7869	24.8291	22.0223	27.636	OK	5.34406	4.77708	3.03273	6.52142	OK	1.29971	2.11182	0.515434	3.7082	OK	2.98698	1.59969	0.799845	2.39954	OK	53.1415	26.1496	23.0408	29.2585	OK	6.65873	5.95651
Cbir_00086	lcl|scaffold436:446200-453808	1008	150.372	22.9789	21.637	24.3207	OK	163.113	24.8321	23.4374	26.2268	OK	7.60586	7.68547	5.77894	9.592	OK	29.6663	16.2231	14.1832	18.263	OK	95.8764	41.1949	38.3177	44.0721	OK	4.99898	4.4686	3.10569	5.83152	OK	1.62068	2.63334	1.22576	4.04092	OK	40.6403	21.7651	19.4316	24.0985	OK	109.754	54.0074	50.4806	57.5342	OK	6.09372	5.45109
Cbir_00087	lcl|scaffold260:296034-296241	207	638.653	97.595	82.7119	112.478	OK	110.055	16.7547	10.5322	22.9773	OK	0	0	0	0	OK	19.036	10.4099	2.58E-16	20.8198	OK	33.4476	14.3713	3.50762	25.235	OK	19.1681	17.1345	0	34.2689	OK	0	0	0	0	OK	19.0379	10.1958	4.16E-16	20.3916	OK	47.3923	23.3206	8.57135	38.0698	OK	24.0812	21.5416
Cbir_00088	lcl|scaffold501:40180-40366	186	1830.1	279.665	247.21	312.121	OK	2307.02	351.219	315.089	387.348	OK	376.016	379.952	271.394	488.509	OK	1456.16	796.306	681.667	910.945	OK	951.112	408.661	335.263	482.059	OK	562.326	502.665	385.798	619.532	OK	91.5964	148.829	62.9025	234.755	OK	1830.33	980.238	854.214	1106.26	OK	801.23	394.266	317.313	471.218	OK	545.105	487.62
Cbir_00089	lcl|scaffold94:48119-49264	1035	10.4591	1.59829	1.26502	1.93156	OK	0.113685	0.0173073	0	0.0519219	OK	0.493896	0.499066	4.07E-18	0.998132	OK	0.239714	0.131089	0	0.316476	OK	5.93017	2.548	1.83442	3.26158	OK	0.473837	0.423565	0	0.84713	OK	0.121044	0.196677	0	0.59003	OK	0.48316	0.258758	2.36E-17	0.517517	OK	6.69755	3.2957	2.41489	4.17651	OK	0.118633	0.106122
Cbir_00090	lcl|scaffold632:117568-117745	177	0	0	0	0	OK	0	0	0	0	OK	0	0	0	0	OK	0	0	0	0	OK	0	0	0	0	OK	0	0	0	0	OK	0	0	0	0	OK	0	0	0	0	OK	0	0	0	0	OK	0	0
Cbir_00091	lcl|scaffold248:1874012-1874228	216	147.937	22.6068	14.4955	30.7181	OK	159.282	24.2489	16.054	32.4438	OK	7.31094	7.38746	0	17.8349	OK	21.3653	11.6837	2.144	21.2235	OK	18.0688	7.76355	0.81962	14.7075	OK	14.8918	13.3118	0	26.6236	OK	7.5065	12.1968	0	29.4457	OK	3.59022	1.92276	0	7.36114	OK	25.252	12.4259	2.38426	22.4676	OK	7.53991	6.74477
Cbir_00092	lcl|scaffold343:476950-477466	516	51.2517	7.83196	6.54439	9.11953	OK	20.4429	3.1122	2.30863	3.91577	OK	0	0	0	0	OK	0	0	0	0	OK	0	0	0	0	OK	0	0	0	0	OK	0	0	0	0	OK	0	0	0	0	OK	0	0	0	0	OK	0	0
Cbir_00093	lcl|scaffold807:76446-76656	210	3.80197	0.580993	0	1.74298	OK	3.68006	0.560249	0	1.68075	OK	0	0	0	0	OK	0	0	0	0	OK	0	0	0	0	OK	0	0	0	0	OK	0	0	0	0	OK	0	0	0	0	OK	3.67635	1.80904	0	5.42713	OK	0	0
Cbir_00094	lcl|scaffold191:105211-105631	159	147.226	22.4982	8.97846	36.0179	OK	163.321	24.8639	11.0719	38.6558	OK	23.902	24.1522	0	58.3086	OK	12.2092	6.67666	0	20.03	OK	12.2571	5.26645	0	15.7994	OK	0	0	0	0	OK	0	0	0	0	OK	24.5451	13.1452	0	31.7353	OK	36.8175	18.117	0	42.2729	OK	0	0
Cbir_00095	lcl|scaffold50:1421810-1422095	285	25.3983	3.88121	2.18731	5.57511	OK	74.9771	11.4144	8.51517	14.3137	OK	20.5509	20.766	10.0425	31.4895	OK	90.023	49.2295	37.11	61.3489	OK	73.7305	31.6796	22.9765	40.3826	OK	10.5359	9.41804	2.75848	16.0776	OK	2.78692	4.52827	0	10.9322	OK	88.9946	47.6614	35.8381	59.4848	OK	59.6687	29.3615	20.4063	38.3167	OK	29.1268	26.0552
Cbir_00096	lcl|scaffold65:435874-436081	207	486.846	74.3967	61.2962	87.4972	OK	307.412	46.8	36.4636	57.1364	OK	3.5907	3.62829	0	10.8849	OK	28.4232	15.5434	4.55255	26.5342	OK	42.2714	18.1626	7.67643	28.6488	OK	17.4114	15.5641	1.64315	29.4851	OK	0	0	0	0	OK	42.7042	22.8704	9.66617	36.0746	OK	35.4953	17.4664	6.41966	28.5131	OK	24.2272	21.6723
Cbir_00097	lcl|scaffold137:62191-62818	627	845.009	129.129	124.825	133.433	OK	2009.05	305.856	299.277	312.434	OK	124.695	126	114.288	137.711	OK	178.516	97.6221	90.0904	105.154	OK	227.513	97.7548	91.0685	104.441	OK	93.4215	83.5098	74.7071	92.3125	OK	39.3079	63.8688	53.4042	74.3335	OK	187.171	100.24	92.6665	107.814	OK	203.322	100.05	92.8043	107.295	OK	145.494	130.15
Cbir_00098	lcl|scaffold509:88329-88959	450	14.2493	2.17749	1.44136	2.91362	OK	32.1558	4.89537	3.76483	6.0259	OK	10.2692	10.3767	5.18834	15.565	OK	110.241	60.2856	51.1188	69.4525	OK	54.3266	23.3424	18.2787	28.406	OK	45.2324	40.4334	30.768	50.0989	OK	0	0	0	0	OK	23.1498	12.3979	8.26529	16.5306	OK	7.09899	3.49324	1.38674	5.59974	OK	1.30761	1.16971
Cbir_00099	lcl|scaffold166:850797-850950	153	13.3744	2.04379	0	6.13137	OK	0	0	0	0	OK	0	0	0	0	OK	0	0	0	0	OK	0	0	0	0	OK	0	0	0	0	OK	0	0	0	0	OK	0	0	0	0	OK	0	0	0	0	OK	0	0
Cbir_00100	lcl|scaffold47:227525-227756	231	0	0	0	0	OK	0	0	0	0	OK	0	0	0	0	OK	4.89215	2.67529	0	6.45873	OK	7.37614	3.16928	0	6.82885	OK	2.49593	2.23112	0	6.69336	OK	0	0	0	0	OK	2.4354	1.30429	0	3.91286	OK	7.34179	3.61272	0	7.78432	OK	0	0
Cbir_00101	lcl|scaffold211:424774-424930	156	723.963	110.631	81.064	140.199	OK	315.449	48.0236	28.4181	67.6292	OK	0	0	0	0	OK	166.9	91.2697	42.484	140.055	OK	81.7144	35.1099	8.56932	61.6506	OK	24.259	21.6852	0	52.3527	OK	0	0	0	0	OK	366.966	196.53	125.934	267.125	OK	11.723	5.7686	0	17.3058	OK	36.118	32.3091
Cbir_00102	lcl|scaffold146:1879740-1879905	165	0	0	0	0	OK	0	0	0	0	OK	0	0	0	0	OK	21.8812	11.9658	0	28.8881	OK	32.6438	14.0259	0	30.2217	OK	0	0	0	0	OK	0	0	0	0	OK	10.8892	5.83177	0	17.4953	OK	21.9428	10.7975	0	26.0676	OK	0	0
Cbir_00103	lcl|scaffold546:52261-52477	216	0	0	0	0	OK	0	0	0	0	OK	0	0	0	0	OK	0	0	0	0	OK	0	0	0	0	OK	0	0	0	0	OK	0	0	0	0	OK	0	0	0	0	OK	0	0	0	0	OK	0	0
Cbir_00104	lcl|scaffold143:1674123-1674453	330	9.35469	1.42953	0.604188	2.25486	OK	215.017	32.7339	28.7932	36.6746	OK	2.60937	2.63668	0	5.68125	OK	28.6392	15.6614	10.2088	21.1141	OK	24.0942	10.3525	6.4396	14.2653	OK	0	0	0	0	OK	0	0	0	0	OK	18.2634	9.78105	5.51225	14.0499	OK	19.1466	9.42158	5.4042	13.439	OK	0	0
Cbir_00105	lcl|scaffold541:153576-153801	225	56.919	8.69801	4.98917	12.4069	OK	26.8577	4.08879	1.50281	6.67477	OK	0	0	0	0	OK	86.8558	47.4975	29.5451	65.4498	OK	40.4436	17.3773	7.73809	27.0164	OK	3.21747	2.87611	0	8.62833	OK	0	0	0	0	OK	111.947	59.9537	39.9691	79.9383	OK	40.6611	20.0083	8.90971	31.107	OK	3.24972	2.90701
Cbir_00106	lcl|scaffold431:807966-808128	162	10.7143	1.63729	0	4.91186	OK	0	0	0	0	OK	0	0	0	0	OK	0	0	0	0	OK	0	0	0	0	OK	0	0	0	0	OK	0	0	0	0	OK	0	0	0	0	OK	0	0	0	0	OK	0	0
Cbir_00107	lcl|scaffold386:209708-209981	273	4.37772	0.668976	0	1.44144	OK	15.7728	2.40124	0.953238	3.84924	OK	0	0	0	0	OK	0	0	0	0	OK	2.9393	1.26292	0	3.04895	OK	0	0	0	0	OK	0	0	0	0	OK	0	0	0	0	OK	1.46565	0.721211	0	2.16363	OK	1.48006	1.32398
Cbir_00108	lcl|scaffold150:1062537-1062696	159	0	0	0	0	OK	0	0	0	0	OK	0	0	0	0	OK	0	0	0	0	OK	0	0	0	0	OK	0	0	0	0	OK	0	0	0	0	OK	0	0	0	0	OK	0	0	0	0	OK	0	0
Cbir_00109	lcl|scaffold497:65385-65571	186	202.099	30.8836	20.2906	41.4765	OK	539.207	82.0883	64.8779	99.2987	OK	16.9058	17.0828	0	36.8083	OK	418.506	228.862	175.289	282.434	OK	93.0484	39.9798	19.9899	59.9697	OK	95.0558	84.9708	43.7539	126.188	OK	5.57961	9.06594	0	27.1978	OK	296.92	159.016	114.913	203.12	OK	115.102	56.6388	31.3092	81.9685	OK	43.4648	38.8811
Cbir_00110	lcl|scaffold129:450804-450981	177	1148.81	175.554	147.443	203.665	OK	1051.59	160.093	133.318	186.868	OK	37.4572	37.8493	3.99586	71.7027	OK	95.4705	52.2085	23.2484	81.1685	OK	116.513	50.0618	25.0309	75.0927	OK	67.2854	60.1467	20.0489	100.244	OK	0	0	0	0	OK	130.94	70.1253	37.0679	103.183	OK	51.1468	25.1681	6.1428	44.1934	OK	104.415	93.4036
Cbir_00111	lcl|scaffold544:1359134-1359290	156	12.5566	1.91882	0	5.75645	OK	37.418	5.69647	0	12.2742	OK	0	0	0	0	OK	0	0	0	0	OK	0	0	0	0	OK	0	0	0	0	OK	0	0	0	0	OK	0	0	0	0	OK	11.4117	5.6154	0	16.8462	OK	0	0
Cbir_00112	lcl|scaffold577:38008-38167	159	12.2674	1.87462	0	5.62387	OK	36.5484	5.56409	0	11.9889	OK	0	0	0	0	OK	0	0	0	0	OK	0	0	0	0	OK	38.02	33.9862	0	73.2301	OK	0	0	0	0	OK	13.0131	6.9692	0	20.9076	OK	25.8886	12.7392	0	30.755	OK	12.4722	11.1569
Cbir_00113	lcl|scaffold391:422876-423092	216	32.0739	4.90133	1.80146	8.00121	OK	3.23337	0.492244	0	1.47673	OK	0	0	0	0	OK	0	0	0	0	OK	0	0	0	0	OK	3.27463	2.9272	0	8.7816	OK	3.29333	5.35112	0	16.0534	OK	0	0	0	0	OK	3.3586	1.65268	0	4.95805	OK	6.54021	5.8505
Cbir_00114	lcl|scaffold520:75423-75576	153	413.298	63.1576	40.828	85.4872	OK	627.797	95.5752	67.6931	123.457	OK	67.8675	68.5778	0	137.156	OK	446.693	244.276	151.948	336.604	OK	439.151	188.689	116.062	261.315	OK	85.8355	76.7287	8.10046	145.357	OK	18.4245	29.9367	0	89.8101	OK	391.158	209.486	123.964	295.008	OK	327.75	161.278	89.152	233.403	OK	106.481	95.2518
Cbir_00115	lcl|scaffold323:285069-285381	312	0.973978	0.148837	0	0.446512	OK	1.90552	0.290094	0	0.70035	OK	0	0	0	0	OK	0.86782	0.474571	0	1.42371	OK	0	0	0	0	OK	0	0	0	0	OK	0	0	0	0	OK	0	0	0	0	OK	0	0	0	0	OK	0	0
Cbir_00116	lcl|scaffold59:1500782-1501483	222	1167.95	178.479	160.38	196.577	OK	2100.34	319.753	295.651	343.855	OK	592.639	598.842	512.181	685.504	OK	696.543	380.907	330.006	431.808	OK	917.033	394.019	347.743	440.294	OK	421.898	377.136	312.694	441.578	OK	514.739	836.366	705.347	967.384	OK	574.925	307.903	262.628	353.178	OK	805.094	396.167	346.646	445.688	OK	398.862	356.799
Cbir_00117	lcl|scaffold270:563301-563526	225	5.64061	0.861962	0	2.08096	OK	14.072	2.14231	0.22617	4.05845	OK	6.44119	6.50861	0	15.7132	OK	18.7267	10.2408	1.87922	18.6023	OK	9.53638	4.09747	0	8.82881	OK	0	0	0	0	OK	0	0	0	0	OK	15.7343	8.42656	0.889615	15.9635	OK	0	0	0	0	OK	0	0
Cbir_00118	lcl|scaffold59:3106322-3109679	1977	56.4115	8.62046	8.07688	9.16403	OK	42.0713	6.4049	5.93746	6.87233	OK	3.82655	3.8666	2.83321	4.9	OK	13.1395	7.18541	6.15364	8.21717	OK	11.8601	5.09591	4.33414	5.85768	OK	3.86971	3.45915	2.55073	4.36757	OK	0.344527	0.559799	0.0590996	1.0605	OK	21.1759	11.3408	10.0547	12.627	OK	13.9695	6.87404	5.91617	7.83192	OK	5.36377	4.79812
Cbir_00119	lcl|scaffold143:1372881-1373067	186	247.119	37.7631	26.1092	49.4171	OK	335.519	51.079	37.665	64.493	OK	38.3195	38.7206	9.45058	67.9906	OK	137.897	75.4095	45.8315	104.988	OK	95.5212	41.0423	21.6948	60.3898	OK	37.4533	33.4797	8.17142	58.7879	OK	0	0	0	0	OK	166.232	89.0264	57.0471	121.006	OK	100.907	49.654	26.8712	72.4368	OK	38.1605	34.1362
Cbir_00120	C1880253:727-970	243	0	0	0	0	OK	0	0	0	0	OK	0	0	0	0	OK	0	0	0	0	OK	0	0	0	0	OK	0	0	0	0	OK	0	0	0	0	OK	0	0	0	0	OK	0	0	0	0	OK	0	0
Cbir_00121	lcl|scaffold151:3567-3870	303	91.2311	13.9414	10.9858	16.8969	OK	314.924	47.9436	42.48	53.4073	OK	400.24	404.429	362.034	446.825	OK	338.138	184.912	164.108	205.716	OK	777.77	334.182	309.221	359.142	OK	459.757	410.979	370.966	450.991	OK	80.4519	130.721	99.9098	161.532	OK	354.649	189.934	168.959	210.908	OK	834.888	410.828	381.159	440.496	OK	740.635	662.53
Cbir_00122	lcl|scaffold196:643758-643953	195	14.339	2.19119	0	4.72136	OK	9.80321	1.49243	0	3.60305	OK	0	0	0	0	OK	0	0	0	0	OK	4.50098	1.93392	0	5.80176	OK	0	0	0	0	OK	0	0	0	0	OK	0	0	0	0	OK	0	0	0	0	OK	0	0
Cbir_00123	lcl|scaffold166:1301115-1301355	240	13.3864	2.04563	0.375381	3.71588	OK	2.21644	0.337429	0	1.01229	OK	0	0	0	0	OK	2.55122	1.39515	0	4.18544	OK	0	0	0	0	OK	0	0	0	0	OK	2.64016	4.28983	0	12.8695	OK	0	0	0	0	OK	0	0	0	0	OK	0	0
Cbir_00124	lcl|scaffold83:324264-324489	225	48.1513	7.35818	3.78894	10.9274	OK	8.40114	1.27898	0	2.75582	OK	0	0	0	0	OK	0	0	0	0	OK	0	0	0	0	OK	0	0	0	0	OK	0	0	0	0	OK	0	0	0	0	OK	0	0	0	0	OK	0	0
Cbir_00125	lcl|scaffold146:1085032-1086237	393	0.539389	0.0824261	0	0.247278	OK	0	0	0	0	OK	297.886	301.004	273.498	328.511	OK	6.69897	3.66336	1.45427	5.87245	OK	4680.01	2010.84	1964.63	2057.06	OK	1.83329	1.63878	0	3.53108	OK	2.50444	4.06931	0	8.13861	OK	4.91587	2.63271	0.771104	4.49432	OK	4328.85	2130.12	2079.23	2181.01	OK	4.3451	3.88688
Cbir_00126	lcl|scaffold1135:30936-31122	186	6.17628	0.94382	0	2.83146	OK	84.7148	12.8969	6.00322	19.7906	OK	0	0	0	0	OK	11.3327	6.19732	0	14.9617	OK	5.61622	2.4131	0	7.23931	OK	0	0	0	0	OK	0	0	0	0	OK	5.68291	3.0435	0	9.13051	OK	0	0	0	0	OK	0	0
Cbir_00127	lcl|scaffold126:69802-70015	213	11.3307	1.73149	0	3.73085	OK	0	0	0	0	OK	0	0	0	0	OK	5.77456	3.15784	0	7.62371	OK	0	0	0	0	OK	0	0	0	0	OK	0	0	0	0	OK	0	0	0	0	OK	0	0	0	0	OK	0	0
Cbir_00128	lcl|scaffold97:336937-337135	198	202.013	30.8704	20.2151	41.5256	OK	364.072	55.426	41.6443	69.2077	OK	279.368	282.292	200.818	363.765	OK	622.022	340.155	276.716	403.594	OK	478.672	205.669	161.313	250.025	OK	341.005	304.826	225.467	384.185	OK	126.606	205.714	117.997	293.43	OK	426.302	228.307	176.606	280.009	OK	492.277	242.237	190.883	293.591	OK	376.746	337.015
Cbir_00129	lcl|scaffold82:316489-316672	183	370.866	56.6734	41.7902	71.5565	OK	145.537	22.1563	12.9165	31.3962	OK	0	0	0	0	OK	0	0	0	0	OK	0	0	0	0	OK	0	0	0	0	OK	0	0	0	0	OK	0	0	0	0	OK	0	0	0	0	OK	11.0728	9.90507
Cbir_00130	C1796060:606-822	216	0	0	0	0	OK	0	0	0	0	OK	0	0	0	0	OK	0	0	0	0	OK	0	0	0	0	OK	0	0	0	0	OK	0	0	0	0	OK	0	0	0	0	OK	0	0	0	0	OK	0	0
Cbir_00131	lcl|scaffold498:14591-16027	294	1.12092	0.171293	0	0.513878	OK	0	0	0	0	OK	0	0	0	0	OK	0	0	0	0	OK	0	0	0	0	OK	0	0	0	0	OK	0	0	0	0	OK	0	0	0	0	OK	0	0	0	0	OK	0	0
Cbir_00132	lcl|scaffold260:3930466-3931576	1110	33.7831	5.16252	4.56541	5.75964	OK	63.97	9.73872	8.92002	10.5574	OK	5.316	5.37164	3.86728	6.876	OK	13.3881	7.32133	6.02709	8.61558	OK	21.413	9.20047	7.92151	10.4794	OK	3.91	3.49516	2.36118	4.62914	OK	0.823727	1.33842	0.392014	2.28482	OK	16.2409	8.69788	7.30955	10.0862	OK	18.6265	9.16562	7.79929	10.5319	OK	4.14453	3.70746
Cbir_00133	lcl|scaffold155:19565-19914	279	0	0	0	0	OK	0	0	0	0	OK	0	0	0	0	OK	0	0	0	0	OK	1.3288	0.570942	0	1.71283	OK	1.30342	1.16513	0	3.4954	OK	0	0	0	0	OK	2.63781	1.41269	0	3.41053	OK	0	0	0	0	OK	0	0
Cbir_00134	lcl|scaffold467:9563-9974	411	0	0	0	0	OK	0	0	0	0	OK	0	0	0	0	OK	0	0	0	0	OK	0	0	0	0	OK	0	0	0	0	OK	0	0	0	0	OK	0	0	0	0	OK	0	0	0	0	OK	0	0
Cbir_00135	lcl|scaffold50:379915-380104	189	12.0899	1.8475	0	4.46027	OK	0	0	0	0	OK	0	0	0	0	OK	0	0	0	0	OK	0	0	0	0	OK	0	0	0	0	OK	0	0	0	0	OK	0	0	0	0	OK	0	0	0	0	OK	0	0
Cbir_00136	lcl|scaffold348:307339-307549	210	0	0	0	0	OK	0	0	0	0	OK	0	0	0	0	OK	0	0	0	0	OK	0	0	0	0	OK	0	0	0	0	OK	0	0	0	0	OK	6.8104	3.64734	0	8.80545	OK	0	0	0	0	OK	0	0
Cbir_00137	lcl|scaffold934:1434-1743	309	95.6753	14.6205	11.7109	17.5301	OK	74.6455	11.364	8.79052	13.9374	OK	10.273	10.3806	3.81531	16.9458	OK	6.10747	3.3399	0.612882	6.06691	OK	22.9485	9.86022	5.74823	13.9722	OK	6.02357	5.38449	0.988073	9.78092	OK	2.10366	3.4181	0	8.25202	OK	15.2911	8.18922	3.96033	12.4181	OK	26.5083	13.0441	7.92778	18.1604	OK	16.2459	14.5327
Cbir_00138	lcl|scaffold197:1878692-1878854	162	32.9435	5.03421	0	10.8472	OK	31.6202	4.81383	0	10.3724	OK	0	0	0	0	OK	0	0	0	0	OK	0	0	0	0	OK	11.6974	10.4564	0	31.3692	OK	0	0	0	0	OK	0	0	0	0	OK	0	0	0	0	OK	11.3726	10.1733
Cbir_00139	lcl|scaffold197:293756-294369	219	5.8231	0.88985	0	2.14829	OK	0	0	0	0	OK	0	0	0	0	OK	0	0	0	0	OK	0	0	0	0	OK	0	0	0	0	OK	0	0	0	0	OK	0	0	0	0	OK	0	0	0	0	OK	0	0
Cbir_00140	lcl|scaffold263:194316-194472	156	27.7268	4.23704	0	10.2291	OK	138.226	21.0434	7.73437	34.3524	OK	41.3165	41.749	0	89.9565	OK	13.1252	7.17755	0	21.5327	OK	52.4747	22.5466	3.49E-16	45.0933	OK	0	0	0	0	OK	0	0	0	0	OK	13.2212	7.08066	0	21.242	OK	26.7589	13.1674	0	31.7889	OK	54.3358	48.6057
Cbir_00141	lcl|scaffold642:45740-46253	513	51.6624	7.89472	6.63251	9.15693	OK	56.2142	8.55799	7.2461	9.86989	OK	6.46795	6.53565	3.23277	9.83853	OK	23.6454	12.9306	9.54123	16.3199	OK	25.6618	11.026	8.22723	13.8248	OK	12.9359	11.5635	7.4326	15.6944	OK	0.108404	0.176139	0	0.877033	OK	28.5203	15.2742	11.6086	18.9398	OK	19.4883	9.58973	6.79033	12.3891	OK	12.3949	11.0878
Cbir_00142	lcl|scaffold75:381419-381572	153	13.3652	2.04239	0	6.12716	OK	173.959	26.4834	11.7931	41.1738	OK	0	0	0	0	OK	0	0	0	0	OK	0	0	0	0	OK	0	0	0	0	OK	0	0	0	0	OK	0	0	0	0	OK	0	0	0	0	OK	0	0
Cbir_00143	lcl|scaffold27:501420-501594	174	76.5813	11.7027	4.30126	19.1041	OK	69.5876	10.5939	3.53132	17.6566	OK	7.46384	7.54196	0	22.6259	OK	7.30033	3.99222	0	11.9767	OK	7.33717	3.15254	0	9.45761	OK	15.4329	13.7956	0	33.3054	OK	7.62595	12.3909	0	37.1727	OK	7.36912	3.94656	0	11.8397	OK	14.6551	7.2114	0	17.4099	OK	0	0
Cbir_00144	lcl|scaffold150:1887980-1888436	456	10.5185	1.60737	0.964419	2.25031	OK	1.66221	0.253053	1.54E-17	0.506105	OK	0	0	0	0	OK	0	0	0	0	OK	0	0	0	0	OK	0.37708	0.337073	0	1.01122	OK	0	0	0	0	OK	0	0	0	0	OK	0	0	0	0	OK	0	0
Cbir_00145	lcl|scaffold293:549667-551052	654	0	0	0	0	OK	0	0	0	0	OK	2.10243	2.12443	0.622232	3.62663	OK	0	0	0	0	OK	1.04316	0.44821	1.02E-17	0.896421	OK	0	0	0	0	OK	0	0	0	0	OK	0	0	0	0	OK	1.56812	0.771634	0.141597	1.40167	OK	0	0
Cbir_00146	lcl|scaffold427:322396-322567	171	0	0	0	0	OK	0	0	0	0	OK	0	0	0	0	OK	0	0	0	0	OK	0	0	0	0	OK	0	0	0	0	OK	0	0	0	0	OK	0	0	0	0	OK	0	0	0	0	OK	0	0
Cbir_00147	lcl|scaffold477:604350-606042	447	219.388	33.5255	30.5709	36.4801	OK	365.826	55.6929	51.8881	59.4978	OK	62.7401	63.3968	53.2776	73.5161	OK	124.193	67.9157	60.2381	75.5934	OK	129.054	55.4502	49.3361	61.5644	OK	66.5619	59.5	50.4526	68.5474	OK	44.7873	72.7719	58.9575	86.5863	OK	99.4097	53.2392	46.5184	59.9601	OK	122.51	60.2843	53.4143	67.1543	OK	96.9528	86.7284
Cbir_00148	lcl|scaffold312:529193-537883	1950	18.9549	2.89657	2.57767	3.21547	OK	4.4618	0.67926	0.524443	0.834078	OK	0.204209	0.206346	4.68E-18	0.412693	OK	0.513279	0.280689	0.103166	0.458212	OK	0.49123	0.211065	0.0775758	0.344555	OK	0.402347	0.35966	0.105342	0.613977	OK	0	0	0	0	OK	0.205301	0.109949	0	0.219899	OK	0.251962	0.123984	0.0130894	0.234879	OK	0.700949	0.627028
Cbir_00149	lcl|scaffold903:217696-217852	156	38.1077	5.82339	0	12.5477	OK	12.7286	1.93779	0	5.81336	OK	0	0	0	0	OK	0	0	0	0	OK	12.3907	5.32388	0	15.9716	OK	0	0	0	0	OK	0	0	0	0	OK	0	0	0	0	OK	12.3947	6.09915	0	18.2974	OK	0	0
Cbir_00150	lcl|scaffold123:224904-225819	195	40.714	6.22166	1.82228	10.621	OK	183.645	27.9579	18.7654	37.1504	OK	36.3415	36.7219	7.80111	65.6426	OK	51.2191	28.0094	10.2947	45.7241	OK	134.124	57.6287	34.5943	80.6631	OK	21.124	18.8828	0	37.7656	OK	0	0	0	0	OK	56.0938	30.0413	11.9257	48.1568	OK	51.1494	25.1694	8.4739	41.8648	OK	47.1193	42.1502
Cbir_00151	lcl|scaffold537:703545-703746	201	46.2064	7.06098	2.59522	11.5267	OK	0	0	0	0	OK	3.19127	3.22468	0	9.67403	OK	0	0	0	0	OK	6.32534	2.71779	0	6.56132	OK	3.2099	2.86934	0	8.60802	OK	0	0	0	0	OK	6.41921	3.43783	0	8.29965	OK	6.37006	3.13455	0	7.56747	OK	0	0
Cbir_00152	lcl|scaffold23:526126-526507	381	4.84754	0.740771	0.216967	1.26458	OK	0.602334	0.0916987	0	0.275096	OK	0	0	0	0	OK	0	0	0	0	OK	1.03541	0.44488	0	1.07404	OK	0	0	0	0	OK	0	0	0	0	OK	0	0	0	0	OK	0.51705	0.254428	0	0.763283	OK	0	0
Cbir_00153	lcl|scaffold1140:42962-43253	291	5.91232	0.903484	0.0953833	1.71158	OK	2.37986	0.362307	0	0.874686	OK	2.19116	2.21409	0	5.34529	OK	3.19226	1.7457	0	3.76146	OK	8.37924	3.60028	1.0545	6.14606	OK	0	0	0	0	OK	0	0	0	0	OK	6.38753	3.42087	0.627741	6.21399	OK	5.27788	2.59712	0.274185	4.92005	OK	0	0
Cbir_00154	lcl|scaffold32:532041-534517	2163	121.922	18.6314	17.9124	19.3504	OK	31.0066	4.72042	4.35864	5.08219	OK	6.39846	6.46543	5.34838	7.58249	OK	12.4915	6.83104	5.98699	7.67509	OK	29.3056	12.5916	11.6046	13.5786	OK	3.54778	3.17137	2.45776	3.88498	OK	1.04568	1.69906	0.990502	2.40762	OK	15.8885	8.50915	7.57655	9.44175	OK	32.9478	16.2128	14.989	17.4366	OK	5.23929	4.68677
Cbir_00155	lcl|scaffold74:209515-209758	243	16.8596	2.57638	0.754605	4.39816	OK	6.16864	0.939108	0	2.0235	OK	0	0	0	0	OK	0	0	0	0	OK	0	0	0	0	OK	0	0	0	0	OK	0	0	0	0	OK	0	0	0	0	OK	0	0	0	0	OK	0	0
Cbir_00156	lcl|scaffold32:4620704-4620974	270	36.6039	5.59359	3.31001	7.87716	OK	83.6341	12.7324	9.35948	16.1053	OK	26.4191	26.6956	15.0447	38.3465	OK	17.2255	9.41986	4.38473	14.455	OK	29.683	12.7538	7.54709	17.9605	OK	34.3384	30.6953	19.0935	42.297	OK	17.2756	28.0699	13.0659	43.0739	OK	22.0928	11.8319	6.25428	17.4095	OK	37.1802	18.2955	11.6149	24.976	OK	53.9205	48.2342
Cbir_00157	lcl|scaffold312:600644-600899	255	10.0319	1.53302	0.281313	2.78472	OK	0	0	0	0	OK	0	0	0	0	OK	0	0	0	0	OK	0	0	0	0	OK	0	0	0	0	OK	0	0	0	0	OK	0	0	0	0	OK	0	0	0	0	OK	0	0
Cbir_00158	lcl|scaffold278:23657-23810	153	72.0895	11.0163	1.16302	20.8695	OK	86.3039	13.1388	2.41102	23.8666	OK	0	0	0	0	OK	0	0	0	0	OK	15.3105	6.57839	0	19.7352	OK	0	0	0	0	OK	28.3442	46.0546	0	111.186	OK	0	0	0	0	OK	0	0	0	0	OK	0	0
Cbir_00159	lcl|scaffold125:340586-340874	288	31.0531	4.74534	2.28304	7.20764	OK	0.000478286	7.28E-05	0	0.347545	OK	37.0114	37.3988	23.5169	51.2806	OK	37.4062	20.4557	13.1078	27.8036	OK	93.4381	40.1473	30.9969	49.2977	OK	39.5974	35.3963	22.8818	47.9108	OK	12.5013	20.3125	7.46575	33.1593	OK	55.6477	29.8023	21.0141	38.5906	OK	95.8267	47.1539	36.5435	57.7644	OK	51.9315	46.4549
Cbir_00160	lcl|scaffold320:185992-186298	306	219.424	33.531	28.4506	38.6115	OK	94.8575	14.441	11.1455	17.7365	OK	3.46429	3.50056	0	8.16796	OK	30.163	16.4948	9.90176	23.0878	OK	16.035	6.8897	3.207	10.5724	OK	25.7279	22.9983	12.9714	33.0252	OK	0	0	0	0	OK	27.9116	14.9481	8.84559	21.0507	OK	8.12464	3.99794	0.97578	7.02009	OK	20.1609	18.0348
Cbir_00161	lcl|scaffold903:653003-653636	633	27.6926	4.2318	3.34059	5.12302	OK	20.7805	3.1636	2.38913	3.93808	OK	3.15443	3.18745	1.35263	5.02227	OK	8.78962	4.80664	3.22623	6.38706	OK	8.16774	3.50941	2.30569	4.71312	OK	2.66367	2.38107	0.945229	3.8169	OK	0	0	0	0	OK	13.501	7.2305	5.31509	9.14591	OK	10.0558	4.94823	3.42118	6.47529	OK	1.72423	1.54239
Cbir_00162	lcl|scaffold197:237026-237239	213	16.9312	2.58731	0.27315	4.90148	OK	6.75263	1.02801	0	2.48184	OK	0	0	0	0	OK	0	0	0	0	OK	0	0	0	0	OK	0	0	0	0	OK	0	0	0	0	OK	0	0	0	0	OK	3.7869	1.86344	0	5.59033	OK	0	0
Cbir_00163	lcl|scaffold487:313484-313652	168	0	0	0	0	OK	0	0	0	0	OK	0	0	0	0	OK	0	0	0	0	OK	8.21139	3.52816	0	10.5845	OK	0	0	0	0	OK	0	0	0	0	OK	0	0	0	0	OK	0	0	0	0	OK	0	0
Cbir_00164	lcl|scaffold530:35621-36053	432	2.65773	0.406138	0.0745278	0.737749	OK	0	0	0	0	OK	2.26072	2.28439	0.241169	4.32761	OK	2.79088	1.52621	0.280064	2.77235	OK	17.4521	7.4986	5.06573	9.93147	OK	0	0	0	0	OK	0	0	0	0	OK	3.22325	1.72623	0.421322	3.03113	OK	11.9643	5.88733	3.57813	8.19653	OK	0.872351	0.780355
Cbir_00165	lcl|scaffold487:611981-612635	525	67.5942	10.3293	8.8136	11.845	OK	45.0663	6.86085	5.63408	8.08762	OK	0.673768	0.680821	0	1.64365	OK	2.37468	1.29861	0.316952	2.28026	OK	2.04676	0.879424	0.103845	1.655	OK	1.02733	0.918336	0	1.97874	OK	0.675881	1.09819	0	2.65128	OK	2.03382	1.08922	0.199876	1.97857	OK	2.03358	1.00068	0.183627	1.81772	OK	0.337015	0.301474
Cbir_00166	lcl|scaffold123:487138-496926	177	1102.34	168.452	141.734	195.17	OK	1303.56	198.452	169.657	227.246	OK	14.5948	14.7475	0	35.6037	OK	0	0	0	0	OK	6.93728	2.98072	0	8.94216	OK	22.4434	20.0623	0	43.2282	OK	0	0	0	0	OK	0	0	0	0	OK	14.2064	6.99061	0	16.8768	OK	7.49558	6.70511
Cbir_00167	lcl|scaffold305:156478-156649	171	1249.85	190.995	159.595	222.394	OK	2471.23	376.217	332.184	420.25	OK	266.543	269.333	176.953	361.713	OK	291.925	159.641	108.515	210.767	OK	422.644	181.596	133.063	230.13	OK	150.448	134.486	72.7797	196.193	OK	45.3586	73.7002	13.5242	133.876	OK	409.249	219.175	159.523	278.826	OK	364.646	179.433	127.635	231.231	OK	178.254	159.455
Cbir_00168	lcl|scaffold74:1661797-1661947	150	0	0	0	0	OK	31.4548	4.78865	0	11.5608	OK	18.5056	18.6993	0	56.0978	OK	0	0	0	0	OK	17.5102	7.52354	0	22.5706	OK	0	0	0	0	OK	0	0	0	0	OK	0	0	0	0	OK	0	0	0	0	OK	0	0
Cbir_00169	lcl|scaffold170:307770-307944	174	0	0	0	0	OK	0	0	0	0	OK	0	0	0	0	OK	0	0	0	0	OK	0	0	0	0	OK	0	0	0	0	OK	0	0	0	0	OK	0	0	0	0	OK	0	0	0	0	OK	0	0
Cbir_00170	lcl|scaffold419:89574-89724	150	239.167	36.5479	18.274	54.8219	OK	45.1303	6.8706	0	14.8041	OK	0	0	0	0	OK	0	0	0	0	OK	0	0	0	0	OK	0	0	0	0	OK	0	0	0	0	OK	0	0	0	0	OK	16.2735	8.00781	0	24.0234	OK	0	0
Cbir_00171	lcl|scaffold236:1236484-1236679	195	4.58401	0.700499	0	2.1015	OK	9.06208	1.3796	0	3.33065	OK	0	0	0	0	OK	0	0	0	0	OK	0	0	0	0	OK	4.69339	4.19544	0	12.5863	OK	0	0	0	0	OK	9.40565	5.03723	0	12.161	OK	4.68463	2.30519	0	6.91558	OK	0	0
Cbir_00172	C1686141:48-204	156	0	0	0	0	OK	0	0	0	0	OK	0	0	0	0	OK	0	0	0	0	OK	0	0	0	0	OK	0	0	0	0	OK	0	0	0	0	OK	0	0	0	0	OK	0	0	0	0	OK	0	0
Cbir_00173	lcl|scaffold176:1249191-1249539	348	1.48282	0.226595	0	0.547048	OK	0.726974	0.110674	0	0.332021	OK	0.845549	0.8544	0	2.5632	OK	0	0	0	0	OK	0	0	0	0	OK	0	0	0	0	OK	0	0	0	0	OK	0	0	0	0	OK	0.839701	0.413196	0	1.23959	OK	0	0
Cbir_00174	lcl|scaffold431:342378-342576	198	17.4571	2.66768	0	5.33536	OK	0	0	0	0	OK	0	0	0	0	OK	0	0	0	0	OK	4.30708	1.85061	0	5.55183	OK	0	0	0	0	OK	0	0	0	0	OK	4.41141	2.36255	0	7.08765	OK	4.38492	2.15771	0	6.47314	OK	0	0
Cbir_00175	lcl|scaffold32:1525539-1525770	231	83.7197	12.7935	8.04212	17.5449	OK	80.6035	12.271	7.71366	16.8283	OK	3.86122	3.90164	0	9.41939	OK	105.186	57.5213	42.009	73.0336	OK	50.947	21.8902	13.4647	30.3158	OK	15.2601	13.6411	3.99538	23.2868	OK	3.69944	6.01098	0	14.5118	OK	91.249	48.8687	34.7616	62.9759	OK	32.2007	15.8452	8.15915	23.5312	OK	25.801	23.0801
Cbir_00176	lcl|scaffold712:8667-9187	195	435.114	66.4914	52.5824	80.4003	OK	59.469	9.0535	3.93196	14.175	OK	122.438	123.72	71.3571	176.082	OK	133.319	72.9059	43.8739	101.938	OK	1135.8	488.015	421.7	554.331	OK	108.342	96.847	53.1438	140.55	OK	99.1303	161.07	82.9397	239.201	OK	40.3298	21.5988	5.84075	37.3568	OK	928.791	457.035	387.931	526.139	OK	68.9382	61.6682
Cbir_00177	lcl|scaffold559:19862-20228	366	3.41451	0.521784	0.0550862	0.988481	OK	7.30493	1.11209	0.441476	1.78271	OK	0	0	0	0	OK	0	0	0	0	OK	0	0	0	0	OK	0	0	0	0	OK	0	0	0	0	OK	0	0	0	0	OK	0	0	0	0	OK	0	0
Cbir_00178	lcl|scaffold436:853754-853976	222	6.05602	0.925443	0	2.23422	OK	0	0	0	0	OK	0	0	0	0	OK	0	0	0	0	OK	0	0	0	0	OK	0	0	0	0	OK	0	0	0	0	OK	0	0	0	0	OK	0	0	0	0	OK	0	0
Cbir_00179	lcl|scaffold32:1501495-1501678	183	25.5483	3.90414	1.96E-16	7.80828	OK	128.034	19.4917	10.7748	28.2087	OK	6.00031	6.06312	0	18.1894	OK	5.88137	3.21625	0	9.64876	OK	0	0	0	0	OK	6.04737	5.40577	0	16.2173	OK	0	0	0	0	OK	11.6935	6.26248	0	15.119	OK	0	0	0	0	OK	30.1257	26.9487
Cbir_00180	lcl|scaffold31:949751-950275	243	5.98726	0.914936	0	1.99357	OK	0	0	0	0	OK	2.09467	2.11659	0	8.02931	OK	0	0	0	0	OK	95.6327	41.0902	29.0904	53.09	OK	0	0	0	0	OK	0	0	0	0	OK	0	0	0	0	OK	59.7553	29.4041	18.4837	40.3245	OK	0	0
Cbir_00181	lcl|scaffold436:1204285-1204540	255	60.4902	9.24374	6.02548	12.462	OK	57.7323	8.78911	5.68169	11.8965	OK	0	0	0	0	OK	0	0	0	0	OK	0	0	0	0	OK	0	0	0	0	OK	1.82594	2.96685	0	8.90056	OK	0	0	0	0	OK	0	0	0	0	OK	0	0
Cbir_00182	lcl|scaffold577:98815-99055	240	0	0	0	0	OK	0	0	0	0	OK	0	0	0	0	OK	0	0	0	0	OK	1.92012	0.82501	0	2.47503	OK	0	0	0	0	OK	0	0	0	0	OK	1.92338	1.03007	0	3.09022	OK	1.92692	0.948189	0	2.84457	OK	0	0
Cbir_00183	lcl|scaffold94:119904-120279	375	36.4549	5.57081	4.09507	7.04655	OK	69.0599	10.5136	8.47127	12.556	OK	2.17088	2.1936	0	4.72655	OK	2.24367	1.22696	0	2.64374	OK	6.81955	2.93013	0.976711	4.88355	OK	6.26627	5.60144	1.86715	9.33574	OK	3.56458	5.79185	0.611462	10.9722	OK	4.49325	2.40637	0.441578	4.37117	OK	6.06598	2.98492	0.874263	5.09558	OK	9.64132	8.62457
Cbir_00184	lcl|scaffold248:230102-230258	156	15.1813	2.31991	0	6.95973	OK	0	0	0	0	OK	11.391	11.5102	0	34.5306	OK	60.63	33.1558	3.50035	62.8112	OK	110.305	47.3945	15.7982	78.9909	OK	11.0017	9.83443	0	29.5033	OK	0	0	0	0	OK	11.8	6.31952	0	18.9585	OK	24.0588	11.8388	0	28.5813	OK	0	0
Cbir_00185	lcl|scaffold151:940865-941755	174	41.4703	6.33723	0.485669	12.1888	OK	63.606	9.68331	2.1585	17.2081	OK	16.6974	16.8721	0	40.7329	OK	8.18672	4.47694	0	13.4308	OK	67.8964	29.1728	7.81176	50.5339	OK	0	0	0	0	OK	0	0	0	0	OK	48.5036	25.9763	3.06735	48.8852	OK	66.0033	32.4786	9.51277	55.4445	OK	8.20282	7.33777
Cbir_00186	lcl|scaffold260:426914-427109	195	9.37029	1.43191	0	3.45693	OK	0	0	0	0	OK	0	0	0	0	OK	0	0	0	0	OK	0	0	0	0	OK	3.91129	3.49631	0	10.4889	OK	0	0	0	0	OK	0	0	0	0	OK	0	0	0	0	OK	0	0
Cbir_00187	lcl|scaffold4:1803554-1804919	900	15.0389	2.29815	1.86189	2.73441	OK	7.38183	1.1238	0.817942	1.42966	OK	0.4445	0.449152	0	0.967789	OK	3.2233	1.76267	1.01107	2.51428	OK	5.11125	2.19613	1.46409	2.92818	OK	1.4034	1.25451	0.461087	2.04793	OK	0.147323	0.239376	0	0.718127	OK	4.9956	2.67541	1.75775	3.59307	OK	5.09661	2.50792	1.66009	3.35575	OK	0.83979	0.751228
Cbir_00188	lcl|scaffold68:734824-735460	636	0.896854	0.137052	0	0.274103	OK	0	0	0	0	OK	0.269763	0.272587	0	0.817761	OK	0	0	0	0	OK	0	0	0	0	OK	0	0	0	0	OK	0	0	0	0	OK	0	0	0	0	OK	0.270766	0.133237	0	0.399712	OK	0	0
Cbir_00189	lcl|scaffold328:9470-9791	321	144.799	22.1273	18.661	25.5936	OK	118.537	18.0459	14.9164	21.1755	OK	0.880548	0.889765	0	2.66929	OK	0.883601	0.483201	0	1.4496	OK	0.883238	0.379498	0	1.13849	OK	1.72145	1.53881	0	3.71501	OK	0	0	0	0	OK	0.884194	0.473533	0	1.4206	OK	0.886169	0.436062	0	1.30819	OK	1.73175	1.54912
Cbir_00190	lcl|scaffold411:190006-192281	1560	289.622	44.2582	42.8097	45.7068	OK	125.89	19.1653	18.22	20.1107	OK	2.46176	2.48753	1.62148	3.35357	OK	5.2783	2.88646	2.20134	3.57158	OK	8.99874	3.86646	3.16635	4.56657	OK	9.8311	8.78806	7.26402	10.3121	OK	0	0	0	0	OK	9.77334	5.23415	4.31953	6.14877	OK	9.58999	4.719	3.88803	5.54997	OK	19.4012	17.3552
Cbir_00191	lcl|scaffold606:95660-95819	159	49.2047	7.51916	0	15.0383	OK	60.3967	9.19473	0.970713	17.4187	OK	0	0	0	0	OK	0	0	0	0	OK	0	0	0	0	OK	0	0	0	0	OK	0	0	0	0	OK	0	0	0	0	OK	0	0	0	0	OK	0	0
Cbir_00192	lcl|scaffold371:234172-234346	174	0	0	0	0	OK	23.0353	3.50687	0	7.55626	OK	0	0	0	0	OK	0	0	0	0	OK	0	0	0	0	OK	0	0	0	0	OK	0	0	0	0	OK	0	0	0	0	OK	0	0	0	0	OK	0	0
Cbir_00193	lcl|scaffold211:17423-17621	198	0	0	0	0	OK	0	0	0	0	OK	0	0	0	0	OK	0	0	0	0	OK	47.8601	20.5639	8.16339	32.9644	OK	0	0	0	0	OK	0	0	0	0	OK	0	0	0	0	OK	57.3306	28.211	12.5623	43.8596	OK	0	0
Cbir_00194	lcl|scaffold82:3649688-3651603	357	4.79083	0.732105	0.178686	1.28552	OK	5.47099	0.832898	0.24395	1.42185	OK	0	0	0	0	OK	1.91059	1.04482	0	2.25127	OK	1.24991	0.537044	0	1.29654	OK	0.63014	0.563284	0	1.68985	OK	0	0	0	0	OK	1.90367	1.01952	0	2.19676	OK	0	0	0	0	OK	0	0
Cbir_00195	lcl|scaffold113:3613420-3613591	171	0	0	0	0	OK	0	0	0	0	OK	0	0	0	0	OK	7.89973	4.32	0	12.96	OK	0	0	0	0	OK	0	0	0	0	OK	0	0	0	0	OK	0	0	0	0	OK	15.8088	7.77913	0	18.7805	OK	0	0
Cbir_00196	lcl|scaffold161:1651495-1651729	234	4.68995	0.716689	0	1.73024	OK	11.5735	1.76194	0.186013	3.33787	OK	0	0	0	0	OK	10.2792	5.62125	6.13E-16	11.2425	OK	10.1929	4.37956	0	8.75911	OK	2.55257	2.28175	0	6.84524	OK	2.45835	3.99442	0	11.9833	OK	12.8026	6.8565	0.72386	12.9891	OK	2.56145	1.26043	0	3.78128	OK	2.52149	2.25558
Cbir_00197	lcl|scaffold214:149750-150158	408	162.739	24.8688	21.9827	27.7549	OK	465.735	70.9031	66.0899	75.7163	OK	45.7646	46.2436	36.901	55.5862	OK	733.312	401.015	380.818	421.211	OK	128.273	55.1145	48.4554	61.7737	OK	138.129	123.474	108.973	137.975	OK	6.5651	10.6672	4.96534	16.369	OK	714.56	382.685	363.169	402.201	OK	97.7503	48.1005	41.4934	54.7076	OK	98.1182	87.7709
Cbir_00198	lcl|scaffold146:1502817-1502979	162	0	0	0	0	OK	0	0	0	0	OK	0	0	0	0	OK	8.1433	4.4532	0	13.3596	OK	0	0	0	0	OK	0	0	0	0	OK	0	0	0	0	OK	8.27988	4.43432	0	13.303	OK	0	0	0	0	OK	0	0
Cbir_00199	lcl|scaffold211:671332-671897	285	1680.94	256.87	242.616	271.124	OK	70.6797	10.7602	7.8584	13.662	OK	25.906	26.1772	13.8371	38.5172	OK	26.4144	14.4449	7.63548	21.2542	OK	354.32	152.239	132.585	171.893	OK	190.746	170.508	140.938	200.078	OK	11.2133	18.2198	5.33646	31.1032	OK	38.0379	20.3713	12.381	28.3616	OK	253.799	124.888	105.898	143.878	OK	383.006	342.615
Cbir_00200	lcl|scaffold288:28915-29086	171	250.779	38.3225	23.8379	52.807	OK	349.555	53.2159	36.1732	70.2587	OK	38.371	38.7726	2.03E-15	77.5452	OK	294.64	161.125	103.247	219.003	OK	138.71	59.5989	28.8222	90.3757	OK	93.2486	83.3552	30.6368	136.074	OK	0	0	0	0	OK	339.686	181.92	121.28	242.56	OK	121.885	59.9764	26.7075	93.2453	OK	101.821	91.0829
Cbir_00201	lcl|scaffold2:241918-242101	183	54.1358	8.27269	2.42302	14.1224	OK	0	0	0	0	OK	0	0	0	0	OK	0	0	0	0	OK	0	0	0	0	OK	0	0	0	0	OK	0	0	0	0	OK	7.49414	4.01351	0	12.0405	OK	0	0	0	0	OK	0	0
Cbir_00202	lcl|scaffold285:379700-379883	183	878.381	134.229	112.382	156.075	OK	1074.22	163.538	139.16	187.917	OK	351.763	355.445	255.901	454.99	OK	1323.5	723.762	620.63	826.894	OK	884.126	379.88	312.462	447.297	OK	480.898	429.877	327.116	532.637	OK	458.417	744.851	550.908	938.794	OK	1204.93	645.303	548.02	742.587	OK	884.255	435.12	357.593	512.647	OK	612.131	547.577
Cbir_00203	lcl|scaffold285:519306-520041	225	41.6969	6.37186	3.08145	9.66228	OK	8.396	1.2782	0	2.75414	OK	0	0	0	0	OK	31.8643	17.4251	7.36472	27.4855	OK	39.4675	16.9579	8.20087	25.7149	OK	2.54902	2.27858	0	6.83575	OK	0	0	0	0	OK	26.4034	14.1404	5.19723	23.0836	OK	26.341	12.9618	4.76403	21.1595	OK	2.5671	2.29638
Cbir_00204	lcl|scaffold563:54608-54818	210	433.133	66.1888	54.1044	78.2731	OK	195.565	29.7726	21.7435	37.8017	OK	0	0	0	0	OK	0	0	0	0	OK	3.80264	1.63387	0	4.90161	OK	34.68	31.0006	10.3335	51.6676	OK	7.70679	12.5223	0	30.2314	OK	0	0	0	0	OK	3.80633	1.873	0	5.619	OK	11.6644	10.4343
Cbir_00205	lcl|scaffold57:622851-624252	1128	60.9495	9.31393	8.5566	10.0713	OK	115.338	17.5589	16.5197	18.5981	OK	26.6094	26.888	23.1043	30.6716	OK	83.8531	45.8554	42.2415	49.4694	OK	67.1976	28.8726	26.4058	31.3393	OK	36.5081	32.6347	28.8474	36.422	OK	14.6116	23.7415	19.3703	28.1127	OK	86.7232	46.4449	42.8509	50.0389	OK	65.2732	32.1194	29.2664	34.9723	OK	38.4297	34.377
Cbir_00206	lcl|scaffold472:1172441-1172729	288	3.52056	0.53799	0	1.15921	OK	0	0	0	0	OK	0	0	0	0	OK	20.6112	11.2713	5.45084	17.0918	OK	17.9742	7.7229	3.43901	12.0068	OK	0	0	0	0	OK	0	0	0	0	OK	41.5545	22.2547	14.1284	30.381	OK	9.80538	4.82498	1.17764	8.47233	OK	0	0
Cbir_00207	lcl|scaffold343:1011916-1012093	177	49.7119	7.59666	1.85413	13.3392	OK	14.1609	2.15584	0	5.20466	OK	0	0	0	0	OK	0	0	0	0	OK	0	0	0	0	OK	0	0	0	0	OK	0	0	0	0	OK	0	0	0	0	OK	0	0	0	0	OK	0	0
Cbir_00208	lcl|scaffold792:214375-214564	189	63.7603	9.74345	4.11807	15.3688	OK	160.551	24.4422	15.5171	33.3672	OK	6.07092	6.13447	0	18.4034	OK	0	0	0	0	OK	0	0	0	0	OK	12.0818	10.8	0	26.0735	OK	0	0	0	0	OK	0	0	0	0	OK	6.21041	3.05599	0	9.16797	OK	17.8736	15.9887
Cbir_00209	lcl|scaffold83:1942331-1942538	207	15.1589	2.31648	0	4.63297	OK	3.76151	0.572648	0	1.71794	OK	0	0	0	0	OK	0	0	0	0	OK	0	0	0	0	OK	0	0	0	0	OK	0	0	0	0	OK	0	0	0	0	OK	0	0	0	0	OK	0	0
Cbir_00210	lcl|scaffold416:35182-35401	219	9.29704	1.42072	0	3.06122	OK	21.2815	3.23987	0.790758	5.68898	OK	0	0	0	0	OK	0	0	0	0	OK	2.40597	1.03376	0	3.10129	OK	0	0	0	0	OK	0	0	0	0	OK	0	0	0	0	OK	0	0	0	0	OK	0	0
Cbir_00211	lcl|scaffold101:72285-72477	192	37.1872	5.68272	1.38699	9.97845	OK	31.1078	4.73583	0.86904	8.60261	OK	0	0	0	0	OK	0	0	0	0	OK	9.65629	4.14899	0	10.0165	OK	4.7026	4.20367	0	12.611	OK	0	0	0	0	OK	0	0	0	0	OK	19.5925	9.641	1.66E-15	19.282	OK	0	0
Cbir_00212	lcl|scaffold792:716476-716668	192	0	0	0	0	OK	5.07753	0.772998	0	2.31899	OK	0	0	0	0	OK	0	0	0	0	OK	0	0	0	0	OK	0	0	0	0	OK	0	0	0	0	OK	5.34619	2.86317	0	8.58952	OK	0	0	0	0	OK	0	0
Cbir_00213	lcl|scaffold36:704213-704369	156	119.452	18.2539	6.08464	30.4232	OK	25.8753	3.93924	0	9.51015	OK	24.9487	25.2099	0	60.862	OK	0	0	0	0	OK	60.1175	25.8305	2.727	48.934	OK	0	0	0	0	OK	0	0	0	0	OK	72.7667	38.9705	7.15122	70.7898	OK	97.2046	47.832	14.0097	81.6543	OK	0	0
Cbir_00214	lcl|scaffold903:574707-574998	291	2.2668	0.346398	0	0.83628	OK	0	0	0	0	OK	0	0	0	0	OK	0	0	0	0	OK	1.28358	0.551512	0	1.65453	OK	0	0	0	0	OK	0	0	0	0	OK	0	0	0	0	OK	1.29338	0.636442	0	1.90933	OK	0	0
Cbir_00215	lcl|scaffold273:569879-570194	315	5.80667	0.887339	0.16283	1.61185	OK	3.79673	0.578011	1.04E-16	1.15602	OK	3.9313	3.97245	2.56E-16	7.9449	OK	1.95877	1.07116	0	2.58602	OK	19.7873	8.50196	4.69977	12.3041	OK	0	0	0	0	OK	0	0	0	0	OK	4.8856	2.6165	0.276231	4.95677	OK	13.7502	6.76616	3.14949	10.3828	OK	0.989478	0.88513
Cbir_00216	lcl|scaffold903:262205-262388	183	27.7794	4.24508	0	8.49016	OK	6.82023	1.0383	0	3.11491	OK	0	0	0	0	OK	0	0	0	0	OK	0	0	0	0	OK	0	0	0	0	OK	0	0	0	0	OK	0	0	0	0	OK	6.03864	2.97147	0	8.9144	OK	0	0
Cbir_00217	lcl|scaffold501:817035-817230	195	4.65384	0.711171	0	2.13351	OK	13.987	2.12936	0	4.58814	OK	0	0	0	0	OK	0	0	0	0	OK	0	0	0	0	OK	0	0	0	0	OK	0	0	0	0	OK	0	0	0	0	OK	0	0	0	0	OK	0	0
Cbir_00218	lcl|scaffold65:153256-155462	1395	87.5724	13.3823	12.556	14.2085	OK	91.1481	13.8763	13.0309	14.7217	OK	12.6677	12.8003	10.744	14.8565	OK	39.3048	21.494	19.5236	23.4643	OK	38.4131	16.5048	15.0106	17.9991	OK	13.6331	12.1867	10.3228	14.0506	OK	3.76531	6.11801	4.35189	7.88412	OK	44.7697	23.9766	21.9073	26.0459	OK	38.1949	18.7948	17.0591	20.5305	OK	18.5568	16.5998
Cbir_00219	lcl|scaffold364:428567-428777	210	10.3049	1.57472	0	3.39306	OK	0	0	0	0	OK	0	0	0	0	OK	6.87408	3.75912	0	9.07532	OK	0	0	0	0	OK	0	0	0	0	OK	0	0	0	0	OK	0	0	0	0	OK	0	0	0	0	OK	0	0
Cbir_00220	lcl|scaffold411:163253-165301	663	43.8314	6.69804	5.72103	7.67505	OK	74.2441	11.3028	10.045	12.5607	OK	10.1647	10.2711	7.33647	13.2057	OK	35.6836	19.5137	16.5204	22.507	OK	20.4271	8.77684	6.99453	10.5591	OK	19.8431	17.7378	14.1358	21.3399	OK	2.46401	4.0036	1.69212	6.31508	OK	31.9011	17.0848	14.3223	19.8472	OK	20.2689	9.97382	7.94845	11.9992	OK	18.5046	16.5532
Cbir_00221	lcl|scaffold157:555826-556030	204	0	0	0	0	OK	0	0	0	0	OK	0	0	0	0	OK	0	0	0	0	OK	3.6707	1.57718	0	4.73154	OK	0	0	0	0	OK	0	0	0	0	OK	3.64078	1.94983	0	5.8495	OK	0	0	0	0	OK	0	0
Cbir_00222	lcl|scaffold198:179275-179476	201	253.76	38.778	28.7656	48.7905	OK	4.20975	0.640889	0	1.92267	OK	0	0	0	0	OK	0	0	0	0	OK	0	0	0	0	OK	0	0	0	0	OK	0	0	0	0	OK	0	0	0	0	OK	0	0	0	0	OK	0	0
Cbir_00223	lcl|scaffold371:18819-19071	252	0	0	0	0	OK	7.5478	1.14907	1.13E-16	2.29814	OK	0	0	0	0	OK	0	0	0	0	OK	2.04522	0.878764	0	2.63629	OK	2.08976	1.86804	0	5.60412	OK	0	0	0	0	OK	0	0	0	0	OK	2.07511	1.02111	0	3.06333	OK	0	0
Cbir_00224	lcl|scaffold15:388098-388278	180	0	0	0	0	OK	0	0	0	0	OK	0	0	0	0	OK	0	0	0	0	OK	0	0	0	0	OK	0	0	0	0	OK	0	0	0	0	OK	0	0	0	0	OK	0	0	0	0	OK	0	0
Cbir_00225	lcl|scaffold949:238054-238276	222	0	0	0	0	OK	31.764	4.83571	1.77734	7.89409	OK	0	0	0	0	OK	4.77774	2.61273	0	6.30768	OK	0	0	0	0	OK	0	0	0	0	OK	0	0	0	0	OK	0	0	0	0	OK	0	0	0	0	OK	0	0
Cbir_00226	lcl|scaffold209:971697-978862	3849	240.317	36.7238	35.97	37.4775	OK	172.017	26.1878	25.5556	26.8199	OK	0.485975	0.491062	0.271452	0.710671	OK	4.33686	2.37163	2.0171	2.72616	OK	2.38832	1.02618	0.823956	1.22841	OK	2.43675	2.17822	1.75308	2.60337	OK	0.185093	0.300745	0.0880862	0.513404	OK	6.18891	3.31449	2.89855	3.73043	OK	2.80147	1.37853	1.12364	1.63342	OK	2.71266	2.42659
Cbir_00227	lcl|scaffold205:576744-577389	645	4.81597	0.735947	0.398271	1.07362	OK	4.21796	0.642138	0.330655	0.95362	OK	0	0	0	0	OK	1.11644	0.610531	0.0644555	1.15661	OK	0.230804	0.0991687	0	0.297506	OK	0.697759	0.623729	0	1.34395	OK	0	0	0	0	OK	0	0	0	0	OK	0	0	0	0	OK	0	0
Cbir_00228	lcl|scaffold133:1172876-1173155	279	2.76235	0.422125	0	1.0191	OK	0	0	0	0	OK	0	0	0	0	OK	0	0	0	0	OK	0	0	0	0	OK	0	0	0	0	OK	0	0	0	0	OK	0	0	0	0	OK	0	0	0	0	OK	0	0
Cbir_00229	lcl|scaffold323:53626-54019	393	121.568	18.5773	16.0666	21.088	OK	161.597	24.6014	21.7171	27.4857	OK	26.4963	26.7736	18.7913	34.756	OK	37.3889	20.4463	15.3347	25.5578	OK	50.9151	21.8765	17.1857	26.5673	OK	24.6434	22.0288	15.2306	28.827	OK	9.65788	15.6924	7.84622	23.5387	OK	51.6236	27.6472	21.7528	33.5416	OK	64.1657	31.5743	25.5258	37.6229	OK	43.9216	39.2898
Cbir_00230	lcl|scaffold436:46733-47033	300	4.31605	0.659552	0	1.3191	OK	1.08509	0.165193	0	0.495579	OK	0	0	0	0	OK	0	0	0	0	OK	2.24893	0.966291	0	2.33283	OK	3.32703	2.97404	0	6.40817	OK	0	0	0	0	OK	1.14345	0.61238	0	1.83714	OK	0	0	0	0	OK	0	0
Cbir_00231	lcl|scaffold31:1742615-1742780	165	10.0928	1.54231	0	4.62694	OK	9.91265	1.50909	0	4.52727	OK	0	0	0	0	OK	0	0	0	0	OK	29.3989	12.6317	0	27.2176	OK	0	0	0	0	OK	0	0	0	0	OK	10.255	5.49212	0	16.4764	OK	0	0	0	0	OK	0	0
Cbir_00232	lcl|scaffold1246:64149-65909	1173	90.9475	13.898	12.9642	14.8319	OK	89.8078	13.6723	12.7489	14.5956	OK	4.7929	4.84306	3.27177	6.41436	OK	17.2186	9.41609	7.81877	11.0134	OK	19.6494	8.44269	7.11605	9.76934	OK	3.79812	3.39515	2.17558	4.61473	OK	0.879793	1.42952	0.348904	2.51013	OK	25.2365	13.5155	11.6183	15.4127	OK	17.1262	8.4274	6.99262	9.86217	OK	8.02933	7.18257
Cbir_00233	lcl|scaffold1157:7590-7773	183	6.16992	0.942848	0	2.82854	OK	6.11024	0.930217	0	2.79065	OK	0	0	0	0	OK	0	0	0	0	OK	0	0	0	0	OK	0	0	0	0	OK	0	0	0	0	OK	0	0	0	0	OK	0	0	0	0	OK	0	0
Cbir_00234	lcl|scaffold314:890339-890558	219	0	0	0	0	OK	3.02466	0.460471	0	1.38141	OK	0	0	0	0	OK	0	0	0	0	OK	0	0	0	0	OK	0	0	0	0	OK	0	0	0	0	OK	0	0	0	0	OK	0	0	0	0	OK	0	0
Cbir_00235	lcl|scaffold32:1203019-1203181	162	217.97	33.3088	18.7716	47.8459	OK	52.2895	7.9605	0.840412	15.0806	OK	0	0	0	0	OK	0	0	0	0	OK	0	0	0	0	OK	0	0	0	0	OK	0	0	0	0	OK	0	0	0	0	OK	0	0	0	0	OK	0	0
Cbir_00236	lcl|scaffold436:400749-401037	210	3.69916	0.565283	0	1.69585	OK	7.33345	1.11644	0	2.69532	OK	0	0	0	0	OK	0	0	0	0	OK	3.54909	1.52493	0	4.57478	OK	0	0	0	0	OK	0	0	0	0	OK	0	0	0	0	OK	0	0	0	0	OK	0	0
Cbir_00237	lcl|scaffold810:57985-58147	162	314.253	48.0222	29.8715	66.173	OK	323.152	49.1963	30.9252	67.4673	OK	0	0	0	0	OK	26.503	14.4933	0	34.9899	OK	26.1178	11.222	0	27.0922	OK	38.2844	34.2226	0	73.7394	OK	0	0	0	0	OK	52.8713	28.3154	7.56E-16	56.6309	OK	0	0	0	0	OK	76.7172	68.6268
Cbir_00238	lcl|scaffold68:1359163-1359319	156	0	0	0	0	OK	0	0	0	0	OK	0	0	0	0	OK	0	0	0	0	OK	0	0	0	0	OK	0	0	0	0	OK	0	0	0	0	OK	0	0	0	0	OK	0	0	0	0	OK	0	0
Cbir_00239	lcl|scaffold285:1461919-1462132	213	3.37287	0.515421	0	1.54626	OK	6.69972	1.01996	0	2.4624	OK	59.526	60.1491	31.7945	88.5036	OK	6.69494	3.66115	0	8.83881	OK	159.932	68.7175	48.6706	88.7645	OK	0	0	0	0	OK	0	0	0	0	OK	3.37697	1.80855	0	5.42565	OK	153.598	75.582	53.0478	98.1162	OK	9.98314	8.93035
Cbir_00240	lcl|scaffold288:1547745-1547910	165	6.18E-06	9.45E-07	0	3.0146	OK	36.126	5.49978	0	13.3349	OK	11.1525	11.2692	0	33.8077	OK	0	0	0	0	OK	46.2281	19.8627	0	39.7254	OK	0	0	0	0	OK	0	0	0	0	OK	11.3645	6.08632	0	18.259	OK	11.5051	5.6614	0	16.9842	OK	0	0
Cbir_00241	lcl|scaffold453:23999-24194	195	164.04	25.0676	16.4695	33.6657	OK	550.36	83.7862	68.0916	99.4808	OK	33.7647	34.1181	7.45822	60.7781	OK	30.6368	16.7539	3.07439	30.4334	OK	120.863	51.9306	30.73	73.1312	OK	91.4111	81.7127	43.193	120.232	OK	10.1879	16.5537	0	39.9641	OK	45.766	24.5102	8.17006	40.8503	OK	81.1551	39.9344	19.9672	59.9017	OK	71.3256	63.8038
Cbir_00242	lcl|scaffold353:492436-492649	213	0	0	0	0	OK	0	0	0	0	OK	0	0	0	0	OK	0	0	0	0	OK	0	0	0	0	OK	0	0	0	0	OK	0	0	0	0	OK	0	0	0	0	OK	0	0	0	0	OK	0	0
Cbir_00243	lcl|scaffold501:1252905-1253193	288	9.73279	1.4873	0.435621	2.53899	OK	7.33984	1.11741	0.205048	2.02977	OK	0	0	0	0	OK	0	0	0	0	OK	1.26505	0.543551	0	1.63065	OK	0	0	0	0	OK	0	0	0	0	OK	0	0	0	0	OK	1.27578	0.62778	0	1.88334	OK	0	0
Cbir_00244	lcl|scaffold94:23112-23430	318	7.30434	1.1162	0.234813	1.9976	OK	4.82176	0.734059	0	1.50432	OK	10.3211	10.4291	3.83317	17.0251	OK	21.3725	11.6877	6.58675	16.7886	OK	24.533	10.541	6.14892	14.9331	OK	9.39522	8.39842	2.79947	13.9974	OK	5.34829	8.69008	0.917436	16.4627	OK	16.2824	8.72008	4.36004	13.0801	OK	15.4405	7.59789	3.54568	11.6501	OK	11.652	10.4233
Cbir_00245	lcl|scaffold497:297327-297507	180	13.3436	2.03908	0	4.92278	OK	26.489	4.03266	4.86E-16	8.06533	OK	12.8825	13.0173	0	31.4266	OK	19.0488	10.4169	0	22.4454	OK	31.5402	13.5518	1.4307	25.6729	OK	0	0	0	0	OK	0	0	0	0	OK	31.6584	16.9548	1.78996	32.1196	OK	25.2058	12.4031	1.83E-15	24.8063	OK	0	0
Cbir_00246	lcl|scaffold796:366106-366415	309	3.99555	0.610574	0	1.22115	OK	0	0	0	0	OK	0	0	0	0	OK	0	0	0	0	OK	0	0	0	0	OK	0.986844	0.882143	0	2.64643	OK	0	0	0	0	OK	0	0	0	0	OK	0	0	0	0	OK	0	0
Cbir_00247	lcl|scaffold136:246979-247150	171	0	0	0	0	OK	0	0	0	0	OK	0	0	0	0	OK	0	0	0	0	OK	0	0	0	0	OK	0	0	0	0	OK	0	0	0	0	OK	0	0	0	0	OK	0	0	0	0	OK	0	0
Cbir_00248	lcl|scaffold260:187173-187453	201	96.1316	14.6902	8.27889	21.1016	OK	35.9844	5.47822	1.60453	9.35191	OK	8.08323	8.16784	0	19.7189	OK	28.5585	15.6174	3.81174	27.423	OK	64.1847	27.578	13.789	41.367	OK	8.20818	7.33732	0	17.7139	OK	7.81535	12.6986	0	30.6572	OK	49.2533	26.3778	11.1486	41.607	OK	73.1653	36.0028	19.0309	52.9747	OK	4.17691	3.73642
Cbir_00249	lcl|scaffold343:396072-396396	324	1.70841	0.261069	0	0.630276	OK	0	0	0	0	OK	0.932438	0.942198	0	2.8266	OK	1.87452	1.02509	0	2.47479	OK	0	0	0	0	OK	0	0	0	0	OK	0	0	0	0	OK	0.940524	0.503701	0	1.5111	OK	2.82896	1.39206	0	2.99948	OK	0	0
Cbir_00250	lcl|scaffold236:243665-243929	264	123.343	18.8484	14.4956	23.2013	OK	24.6914	3.759	1.81786	5.70014	OK	1.47297	1.48839	0	4.46516	OK	1.46121	0.799066	0	2.3972	OK	12.9978	5.58472	1.86157	9.30787	OK	1.46849	1.31269	0	3.93806	OK	0	0	0	0	OK	1.45521	0.779346	0	2.33804	OK	5.80789	2.85792	5.32E-16	5.71584	OK	0	0
Cbir_00251	lcl|scaffold288:1839061-1839286	225	1384.71	211.602	192.464	230.74	OK	347.384	52.8853	43.3483	62.4223	OK	18.6867	18.8823	3.46496	34.2996	OK	38.0037	20.7825	8.7837	32.7812	OK	28.9237	12.4275	4.14251	20.7126	OK	3.05603	2.73179	0	8.19538	OK	0	0	0	0	OK	31.6977	16.9758	6.23937	27.7123	OK	22.4709	11.0574	2.69878	19.4159	OK	6.07928	5.43817
Cbir_00252	lcl|scaffold2:852181-852388	207	585.085	89.4091	75.2279	103.59	OK	3.59264	0.54694	0	1.64082	OK	0	0	0	0	OK	0	0	0	0	OK	0	0	0	0	OK	0	0	0	0	OK	0	0	0	0	OK	4.34915	2.3292	0	6.98761	OK	0	0	0	0	OK	0	0
Cbir_00253	lcl|scaffold314:203173-203383	210	80.4378	12.292	7.05068	17.5333	OK	76.8452	11.6988	6.59304	16.8046	OK	7.05065	7.12445	0	17.1999	OK	13.7849	7.53834	2.30E-16	15.0767	OK	34.1611	14.6779	5.39478	23.961	OK	0	0	0	0	OK	0	0	0	0	OK	3.45479	1.85022	0	5.55067	OK	34.4504	16.9522	6.23069	27.6737	OK	13.9488	12.4778
Cbir_00254	lcl|scaffold82:1818580-1818754	174	155.943	23.8303	13.173	34.4875	OK	183.148	27.8822	16.2545	39.5099	OK	29.4554	29.7637	0	64.1318	OK	126.901	69.3965	30.9022	107.891	OK	121.691	52.2865	22.0989	82.4741	OK	19.3486	17.2958	0	41.7557	OK	10.4181	16.9277	0	50.7831	OK	137.525	73.652	34.2833	113.021	OK	80.1211	39.4256	11.5475	67.3038	OK	29.6626	26.5345
Cbir_00255	lcl|scaffold353:489274-489490	216	6.48961	0.991701	0	2.39418	OK	0	0	0	0	OK	0	0	0	0	OK	0	0	0	0	OK	0	0	0	0	OK	0	0	0	0	OK	7.07034	11.4881	0	27.7348	OK	0	0	0	0	OK	0	0	0	0	OK	0	0
Cbir_00256	lcl|scaffold193:148259-148520	261	3.14729	0.480949	0	1.16111	OK	9.43995	1.43713	0.263718	2.61054	OK	0	0	0	0	OK	9.89818	5.41286	0.993279	9.83245	OK	9.85823	4.23575	0.777275	7.69423	OK	6.36859	5.69291	0	11.3858	OK	0	0	0	0	OK	9.94602	5.32663	0.977454	9.6758	OK	13.2673	6.52853	1.91216	11.1449	OK	4.80697	4.30004
Cbir_00257	lcl|scaffold288:1734004-1734358	354	9.21769	1.40859	0.627245	2.18993	OK	28.7482	4.3766	2.99259	5.7606	OK	0	0	0	0	OK	0	0	0	0	OK	0	0	0	0	OK	1.52408	1.36238	0	3.28908	OK	0	0	0	0	OK	0	0	0	0	OK	0	0	0	0	OK	0.753503	0.674041
Cbir_00258	lcl|scaffold390:642578-643881	378	36.4396	5.56847	4.14253	6.9944	OK	32.436	4.93803	3.59407	6.28199	OK	18.9487	19.1471	11.9102	26.384	OK	24.3834	13.3342	8.94992	17.7184	OK	27.6888	11.8969	8.22546	15.5684	OK	37.0871	33.1523	24.2919	42.0126	OK	27.0653	43.9766	29.7087	58.2445	OK	22.496	12.0478	7.91543	16.1801	OK	27.3013	13.4343	9.23812	17.6305	OK	29.6648	26.5364
Cbir_00259	lcl|scaffold248:1786514-1787146	399	45.7549	6.99198	5.49274	8.49122	OK	69.0338	10.5096	8.65899	12.3603	OK	7.81003	7.89178	3.67345	12.1101	OK	29.4625	16.1117	11.5995	20.6239	OK	30.9542	13.3	9.68019	16.9198	OK	8.39011	7.49995	3.62699	11.3729	OK	10.5312	17.1115	9.26021	24.9628	OK	36.4555	19.5239	14.6043	24.4434	OK	42.6312	20.9778	16.1005	25.855	OK	24.0125	21.4802
Cbir_00260	lcl|scaffold569:77314-77563	249	12.9706	1.98209	0.48377	3.4804	OK	9.21925	1.40353	0.148175	2.65888	OK	2.10504	2.12708	0	6.38124	OK	0	0	0	0	OK	12.7899	5.49541	1.00843	9.98239	OK	2.07469	1.85457	0	5.56372	OK	0	0	0	0	OK	4.23533	2.26825	0	5.47603	OK	4.2668	2.09959	0	5.06886	OK	0	0
Cbir_00261	lcl|scaffold236:1586990-1587293	303	34.0148	5.19793	3.44071	6.95514	OK	15.6097	2.3764	1.1882	3.5646	OK	5.28213	5.33742	0.563487	10.1114	OK	24.8699	13.6002	8.04794	19.1525	OK	17.4135	7.482	3.8527	11.1113	OK	12.2477	10.9483	4.62728	17.2693	OK	1.03805	1.68665	0	5.05996	OK	20.7987	11.1388	6.15739	16.1203	OK	14.519	7.14445	3.32558	10.9633	OK	11.3	10.1083
Cbir_00262	lcl|scaffold427:507536-507923	387	1.82583	0.279011	0	0.601186	OK	0	0	0	0	OK	0	0	0	0	OK	0	0	0	0	OK	0	0	0	0	OK	0	0	0	0	OK	0	0	0	0	OK	0.565977	0.303111	0	0.909334	OK	0	0	0	0	OK	0.567691	0.507824
Cbir_00263	lcl|scaffold544:219886-220063	177	49.8295	7.61463	0.407391	14.8219	OK	96.0785	14.6269	5.19579	24.058	OK	0	0	0	0	OK	0	0	0	0	OK	0	0	0	0	OK	0	0	0	0	OK	0	0	0	0	OK	0	0	0	0	OK	0	0	0	0	OK	0	0
Cbir_00264	lcl|scaffold429:1461344-1461566	222	105.709	16.1538	10.7692	21.5384	OK	144.791	22.0428	15.7449	28.3408	OK	16.633	16.8071	3.08416	30.53	OK	19.0561	10.4209	2.54344	18.2984	OK	27.2931	11.727	4.31018	19.1437	OK	13.9736	12.491	1.31871	23.6633	OK	2.85085	4.63216	0	13.8965	OK	32.5864	17.4518	7.37599	27.5276	OK	29.8986	14.7124	5.84047	23.5843	OK	11.3158	10.1224
Cbir_00265	lcl|scaffold419:226993-227170	177	0	0	0	0	OK	0	0	0	0	OK	0	0	0	0	OK	0	0	0	0	OK	0	0	0	0	OK	0	0	0	0	OK	0	0	0	0	OK	0	0	0	0	OK	0	0	0	0	OK	0	0
Cbir_00266	lcl|scaffold197:27538-27787	249	353.323	53.9926	45.8297	62.1555	OK	311.964	47.493	39.9364	55.0497	OK	34.6413	35.0039	18.943	51.0648	OK	248.217	135.739	112.957	158.521	OK	70.8464	30.4403	20.8142	40.0664	OK	99.4759	88.9219	64.7204	113.123	OK	1.89631	3.08119	0	9.24358	OK	283.278	151.711	127.798	175.624	OK	76.1521	37.4726	26.0436	48.9016	OK	156.526	140.02
Cbir_00267	lcl|scaffold488:53526-53778	252	9.43652	1.44203	0.152239	2.73182	OK	81.973	12.4795	8.67328	16.2857	OK	2.04476	2.06616	0	6.19848	OK	0	0	0	0	OK	7.92085	3.40333	0	6.80665	OK	4.128	3.69004	0	8.90853	OK	0	0	0	0	OK	14.1495	7.57784	1.84953	13.3062	OK	13.9373	6.85822	1.67389	12.0426	OK	2.07228	1.85374
Cbir_00268	lcl|scaffold113:3174442-3174682	240	221.203	33.8028	27.0422	40.5633	OK	19.8277	3.01855	1.00618	5.03092	OK	82.4073	83.2699	55.8909	110.649	OK	53.4269	29.2167	17.2891	41.1444	OK	80.7299	34.6869	23.1246	46.2493	OK	13.4157	11.9923	2.20063	21.784	OK	24.8809	40.4273	16.0487	64.8059	OK	44.6532	23.9142	13.2194	34.6089	OK	66.9272	32.9332	20.9077	44.9587	OK	11.0347	9.87104
Cbir_00269	lcl|scaffold130:184430-184619	189	138.113	21.1056	12.9821	29.2292	OK	0	0	0	0	OK	0	0	0	0	OK	0	0	0	0	OK	0	0	0	0	OK	0	0	0	0	OK	0	0	0	0	OK	5.18894	2.77896	0	8.33687	OK	5.18708	2.55244	0	7.65731	OK	0	0
Cbir_00270	lcl|scaffold150:65401-65707	306	0	0	0	0	OK	0	0	0	0	OK	0	0	0	0	OK	0	0	0	0	OK	0	0	0	0	OK	0	0	0	0	OK	0	0	0	0	OK	0	0	0	0	OK	0	0	0	0	OK	0	0
Cbir_00272	lcl|scaffold82:1953333-1953486	153	94.8173	14.4894	2.65885	26.3199	OK	126.26	19.2218	5.62992	32.8136	OK	0	0	0	0	OK	0	0	0	0	OK	51.5747	22.1599	0	47.748	OK	0	0	0	0	OK	15.967	25.9437	0	77.8311	OK	16.6716	8.92854	0	26.7856	OK	0	0	0	0	OK	0	0
Cbir_00273	lcl|scaffold265:199482-199638	156	114.538	17.503	4.8692	30.1368	OK	0	0	0	0	OK	0	0	0	0	OK	0	0	0	0	OK	2441.47	1049.02	884.207	1213.83	OK	0	0	0	0	OK	0	0	0	0	OK	13.7395	7.35822	0	23.6375	OK	1482.54	729.523	580.825	878.22	OK	14.3713	12.8558
Cbir_00274	lcl|scaffold117:81399-81630	231	12.0042	1.83441	0.193664	3.47516	OK	39.9973	6.08915	3.13548	9.04282	OK	0	0	0	0	OK	24.4959	13.3957	5.31778	21.4736	OK	19.4619	8.36215	2.78738	13.9369	OK	15.4033	13.769	3.36062	24.1774	OK	0	0	0	0	OK	40.0144	21.4299	11.3277	31.532	OK	11.0359	5.43047	0.57331	10.2876	OK	2.18482	1.95441
Cbir_00275	lcl|scaffold15:44977-45145	168	0	0	0	0	OK	17.7354	2.70001	0	6.51841	OK	0	0	0	0	OK	0	0	0	0	OK	0	0	0	0	OK	0	0	0	0	OK	0	0	0	0	OK	0	0	0	0	OK	0	0	0	0	OK	0	0
Cbir_00276	lcl|scaffold501:1554885-1555083	198	0	0	0	0	OK	32.1101	4.88842	1.19312	8.58371	OK	0	0	0	0	OK	0	0	0	0	OK	0	0	0	0	OK	0	0	0	0	OK	0	0	0	0	OK	0	0	0	0	OK	0	0	0	0	OK	0	0
Cbir_00277	lcl|scaffold191:129898-131637	888	47.1402	7.20368	6.42693	7.98043	OK	25.9092	3.94439	3.37276	4.51603	OK	7.05816	7.13204	4.88263	9.38145	OK	54.7759	29.9544	26.609	33.2999	OK	31.294	13.446	11.4863	15.4056	OK	21.2545	18.9994	15.6265	22.3724	OK	4.6336	7.52883	4.66095	10.3967	OK	52.9707	28.3687	25.1466	31.5908	OK	32.8544	16.1668	13.834	18.4997	OK	10.8298	9.68772
Cbir_00278	lcl|scaffold150:306980-307334	354	41.2087	6.29726	4.6576	7.93693	OK	27.0709	4.12124	2.80139	5.4411	OK	0	0	0	0	OK	0	0	0	0	OK	0	0	0	0	OK	2.56171	2.28992	0	4.9341	OK	0	0	0	0	OK	0.816935	0.437512	0	1.31254	OK	0	0	0	0	OK	5.27182	4.71587
Cbir_00279	lcl|scaffold176:1059237-1059516	279	0	0	0	0	OK	10.8059	1.64509	0.481834	2.80834	OK	1.44144	1.45653	0	4.36959	OK	0	0	0	0	OK	4.26436	1.83225	0	3.94796	OK	0	0	0	0	OK	0	0	0	0	OK	1.42614	0.763773	0	2.29132	OK	7.12029	3.50372	0.369898	6.63755	OK	0	0
Cbir_00280	lcl|scaffold57:653791-653962	171	38.0517	5.81483	0	11.6297	OK	9.43121	1.4358	0	4.30739	OK	0	0	0	0	OK	29.6525	16.2156	1.76E-15	32.4312	OK	0	0	0	0	OK	0	0	0	0	OK	0	0	0	0	OK	36.5703	19.5853	2.06768	37.103	OK	14.7086	7.23773	0	17.4734	OK	0	0
Cbir_00281	lcl|scaffold146:1102984-1103152	168	76.7321	11.7257	3.43439	20.0171	OK	144.54	22.0046	10.6415	33.3678	OK	11.3718	11.4908	0	34.4724	OK	11.2988	6.17882	0	18.5365	OK	9900.01	4253.71	3959.65	4547.77	OK	0	0	0	0	OK	0	0	0	0	OK	11.4489	6.13153	0	18.3946	OK	4774.05	2349.19	2118	2580.39	OK	11.6645	10.4344
Cbir_00282	lcl|scaffold285:99205-99680	390	71.3374	10.9013	8.98172	12.821	OK	171.028	26.0371	23.0504	29.0238	OK	50.2309	50.7567	39.6142	61.8993	OK	73.6106	40.2543	32.9049	47.6036	OK	94.1774	40.4649	33.9434	46.9864	OK	63.3736	56.6499	45.6968	67.603	OK	33.0494	53.6998	39.0846	68.315	OK	96.1743	51.5065	43.2852	59.7279	OK	80.0939	39.4123	32.4989	46.3256	OK	77.9041	69.6886
Cbir_00283	lcl|scaffold59:3288435-3288615	180	19.7243	3.01414	0	6.49458	OK	0	0	0	0	OK	0	0	0	0	OK	0	0	0	0	OK	0	0	0	0	OK	0	0	0	0	OK	0	0	0	0	OK	0	0	0	0	OK	0	0	0	0	OK	0	0
Cbir_00284	lcl|scaffold73:362473-362680	207	3.90132	0.596175	0	1.78852	OK	0	0	0	0	OK	0	0	0	0	OK	0	0	0	0	OK	0	0	0	0	OK	0	0	0	0	OK	0	0	0	0	OK	0	0	0	0	OK	0	0	0	0	OK	0	0
Cbir_00285	lcl|scaffold490:118874-119078	204	8.67723	1.326	0	3.20125	OK	4.19768	0.639051	0	1.91715	OK	3.77443	3.81394	0	11.4418	OK	0	0	0	0	OK	7.678	3.29898	0	7.96444	OK	0	0	0	0	OK	0	0	0	0	OK	3.85387	2.06395	0	6.19186	OK	0	0	0	0	OK	0	0
Cbir_00286	lcl|scaffold235:626767-635566	168	9.88E-06	1.51E-06	0	2.55956	OK	2.18E-05	3.32E-06	0	2.56377	OK	0	0	0	0	OK	0	0	0	0	OK	0	0	0	0	OK	0	0	0	0	OK	0	0	0	0	OK	0	0	0	0	OK	11.1012	5.46265	0	16.3879	OK	0	0
Cbir_00287	lcl|scaffold151:501381-501543	162	10.9978	1.68061	0	5.04183	OK	0	0	0	0	OK	11.6359	11.7577	0	35.273	OK	0	0	0	0	OK	0	0	0	0	OK	0	0	0	0	OK	0	0	0	0	OK	0	0	0	0	OK	0	0	0	0	OK	0	0
Cbir_00288	lcl|scaffold94:27557-27761	204	38.7842	5.92677	2.17835	9.67518	OK	50.7596	7.72759	3.4411	12.0141	OK	13.4629	13.6039	0	29.3122	OK	105.953	57.9409	34.2866	81.5952	OK	36.265	15.5819	4.56382	26.5999	OK	31.1432	27.839	6.79469	48.8833	OK	41.1255	66.8221	22.274	111.37	OK	92.5539	49.5676	27.9345	71.2006	OK	53.612	26.3812	11.15	41.6123	OK	31.2206	27.9282
Cbir_00289	lcl|scaffold97:7443-7602	159	540.776	82.638	57.7217	107.554	OK	1148.05	174.778	138.135	211.422	OK	165.714	167.448	74.5646	260.332	OK	480.099	262.544	176.22	348.868	OK	514.247	220.955	151.083	290.827	OK	168.029	150.201	66.8847	233.518	OK	66.6428	108.284	11.4318	205.135	OK	466.273	249.714	166.476	332.953	OK	504.058	248.035	168.6	327.469	OK	400.06	357.871
Cbir_00290	lcl|scaffold620:29584-31720	1056	3.5937	0.549167	0.357971	0.740362	OK	17.2343	2.62373	2.20626	3.04119	OK	4.23767	4.28203	2.70389	5.86017	OK	8.81374	4.81983	3.5956	6.04407	OK	11.7416	5.04496	3.95056	6.13937	OK	1.61336	1.44219	0.609539	2.27483	OK	0.965938	1.56949	0.383067	2.75591	OK	21.0714	11.2849	9.42965	13.1401	OK	14.8206	7.29286	5.86262	8.72311	OK	7.56188	6.76442
Cbir_00291	lcl|scaffold129:2462680-2462845	165	260.073	39.7427	24.1543	55.3311	OK	363.08	55.275	37.1007	73.4493	OK	154.213	155.827	77.9136	233.741	OK	381.545	208.65	141.828	275.471	OK	356.11	153.009	102.7	203.318	OK	211.58	189.132	108.486	269.778	OK	75.3445	122.422	35.8567	208.988	OK	373.255	199.898	135.042	264.753	OK	430.9	212.035	148.104	275.966	OK	209.773	187.651
Cbir_00292	lcl|scaffold935:202703-202925	222	622.725	95.1609	82.3001	108.022	OK	235.817	35.9006	27.8729	43.9282	OK	0	0	0	0	OK	6.67755	3.65165	0	8.81586	OK	9.84864	4.23163	0	9.1179	OK	0	0	0	0	OK	0	0	0	0	OK	20.0363	10.7305	1.96909	19.4919	OK	9.97103	4.9065	0	10.572	OK	0	0
Cbir_00293	lcl|scaffold461:32435-32727	162	102.793	15.7082	5.23607	26.1804	OK	511.21	77.8261	54.3606	101.292	OK	174.184	176.008	81.9276	270.088	OK	862.864	471.861	358.25	585.471	OK	554.259	238.146	167.145	309.148	OK	603.136	539.145	385.104	693.187	OK	88.8949	144.439	35.2535	253.625	OK	1219.09	652.89	520.986	784.793	OK	522.556	257.137	177.783	336.491	OK	733.383	656.043
Cbir_00294	lcl|scaffold260:778359-779085	726	1.11E-08	1.69E-09	0	0.0762923	OK	3.61E-10	5.49E-11	0	0.0730629	OK	1.1361	1.148	0.210661	2.08533	OK	1.14519	0.62625	0.0739495	1.17855	OK	8.26677	3.55196	2.42873	4.67518	OK	0.776677	0.694274	0	1.38855	OK	0.364848	0.592817	0	1.43119	OK	3.41363	1.82818	0.942753	2.71361	OK	6.4319	3.16498	2.06307	4.26688	OK	0.572549	0.512169
Cbir_00295	lcl|scaffold229:304413-305140	486	14.8313	2.26643	1.5159	3.01695	OK	13.1821	2.00682	1.30041	2.71324	OK	11.8201	11.9438	7.84714	16.0405	OK	1.35823	0.742753	0	1.48551	OK	6.24435	2.68299	1.41822	3.94776	OK	2.76982	2.47595	0.725189	4.22671	OK	4.29977	6.98641	2.9528	11.02	OK	1.016	0.544121	0	1.17242	OK	4.81578	2.36973	1.0586	3.68086	OK	3.79123	3.39142
Cbir_00296	lcl|scaffold477:180339-180663	324	0	0	0	0	OK	0	0	0	0	OK	0	0	0	0	OK	0	0	0	0	OK	0	0	0	0	OK	0	0	0	0	OK	0	0	0	0	OK	0	0	0	0	OK	0	0	0	0	OK	0	0
Cbir_00297	lcl|scaffold800:449131-449344	213	3.27224	0.500044	0	1.50013	OK	0	0	0	0	OK	0	0	0	0	OK	3.69295	2.01951	0	6.05852	OK	3.66111	1.57306	0	4.71917	OK	0	0	0	0	OK	0	0	0	0	OK	3.71387	1.98898	0	5.96694	OK	3.72444	1.8327	0	5.49811	OK	0	0
Cbir_00298	lcl|scaffold36:30521-31564	312	5.64607	0.862797	0.158326	1.56727	OK	2.90724	0.442596	0	0.953662	OK	1.10182	1.11336	0	3.34007	OK	2.17623	1.19008	0	2.87312	OK	5.54731	2.3835	0.251632	4.51536	OK	1.13093	1.01095	0	3.03284	OK	4.47899	7.27761	6.45E-16	14.5552	OK	8.75266	4.68752	1.37294	8.0021	OK	4.42297	2.17643	3.62E-17	4.35287	OK	2.30065	2.05803
Cbir_00299	lcl|scaffold346:2126792-2127038	246	2.01804	0.308384	0	0.925152	OK	2.00605	0.305399	0	0.916198	OK	0	0	0	0	OK	0	0	0	0	OK	0	0	0	0	OK	0	0	0	0	OK	0	0	0	0	OK	0	0	0	0	OK	0	0	0	0	OK	0	0
Cbir_00300	lcl|scaffold113:2504803-2506371	714	8.09723	1.23737	0.859974	1.61476	OK	15.4379	2.35025	1.83739	2.86312	OK	0.598774	0.605041	0	1.30368	OK	2.13869	1.16955	0.464285	1.87482	OK	1.34245	0.576804	0.140781	1.01283	OK	1.15948	1.03647	0.190195	1.88274	OK	0	0	0	0	OK	2.15183	1.15242	0.457485	1.84736	OK	1.94961	0.959355	0.352606	1.5661	OK	0.976643	0.873649
Cbir_00301	lcl|scaffold873:514097-514256	159	23.7697	3.63235	0	8.76926	OK	11.937	1.81727	0	5.45182	OK	0	0	0	0	OK	0	0	0	0	OK	0	0	0	0	OK	0	0	0	0	OK	0	0	0	0	OK	0	0	0	0	OK	0	0	0	0	OK	0	0
Cbir_00302	lcl|scaffold32:1269085-1274740	2691	5477.96	837.108	832.559	841.657	OK	3245.31	494.063	490.576	497.55	OK	261.676	264.415	257.879	270.951	OK	369.367	201.99	197.805	206.175	OK	508.927	218.669	214.824	222.514	OK	191.786	171.438	166.529	176.347	OK	64.7303	105.176	99.927	110.425	OK	436.447	233.741	229.284	238.198	OK	508.277	250.11	245.701	254.52	OK	362.579	324.343
Cbir_00303	lcl|scaffold348:271721-271985	264	15.8358	2.41993	0.889432	3.95043	OK	12.7118	1.93523	0.566817	3.30365	OK	1.6468	1.66404	0	4.99211	OK	11.1407	6.09237	1.48697	10.6978	OK	7.94268	3.41271	0.360289	6.46512	OK	0	0	0	0	OK	5.16314	8.38925	0	18.0763	OK	16.0353	8.58778	3.15639	14.0192	OK	14.3781	7.07512	2.35837	11.7919	OK	5.25173	4.69789
Cbir_00304	lcl|scaffold73:196489-196648	159	13.1218	2.00519	0	6.01556	OK	0	0	0	0	OK	0	0	0	0	OK	0	0	0	0	OK	0	0	0	0	OK	0	0	0	0	OK	0	0	0	0	OK	0	0	0	0	OK	0	0	0	0	OK	0	0
Cbir_00305	lcl|scaffold497:830765-830963	198	0	0	0	0	OK	0	0	0	0	OK	0	0	0	0	OK	0	0	0	0	OK	4.23539	1.81981	0	5.45942	OK	0	0	0	0	OK	0	0	0	0	OK	0	0	0	0	OK	0	0	0	0	OK	0	0
Cbir_00306	lcl|scaffold390:9650-9830	180	51.7264	7.90451	2.31518	13.4938	OK	0	0	0	0	OK	0	0	0	0	OK	6.78821	3.71216	0	11.1365	OK	0	0	0	0	OK	0	0	0	0	OK	0	0	0	0	OK	0	0	0	0	OK	0	0	0	0	OK	0	0
Cbir_00307	lcl|scaffold260:1942223-1942553	330	44.8259	6.85001	4.98567	8.71435	OK	38.8916	5.92081	4.21162	7.63	OK	3.13764	3.17049	1.94E-16	6.34097	OK	60.9448	33.3279	25.8756	40.7803	OK	32.568	13.9934	9.72545	18.2613	OK	2.33619	2.08833	0	4.49972	OK	0	0	0	0	OK	61.8042	33.0995	25.744	40.4549	OK	15.3144	7.53584	4.16571	10.906	OK	1.55664	1.39248
Cbir_00308	lcl|scaffold192:348920-349292	372	52.3186	7.99501	6.20727	9.78275	OK	56.3338	8.57621	6.73728	10.4151	OK	2.49401	2.52012	0	5.04023	OK	6.12342	3.34862	1.23077	5.46647	OK	5.47102	2.35071	0.783571	3.91786	OK	3.10279	2.7736	0.292816	5.25438	OK	0	0	0	0	OK	9.11586	4.88203	2.36096	7.4031	OK	6.09341	2.99842	1.10205	4.89479	OK	0	0
Cbir_00309	lcl|scaffold32:4207256-4208432	654	198.896	30.394	28.4362	32.3518	OK	147.5	22.4552	20.7768	24.1336	OK	10.8331	10.9465	7.52737	14.3656	OK	31.4385	17.1923	14.0534	20.3311	OK	30.4963	13.1032	10.7009	15.5056	OK	15.4893	13.8459	10.3291	17.3628	OK	1.9385	3.14974	0.922538	5.37695	OK	59.2342	31.7231	27.4839	35.9623	OK	42.9755	21.1472	17.8344	24.4599	OK	21.306	19.0591
Cbir_00310	lcl|scaffold122:64353-64659	306	3271.21	499.885	482.083	517.687	OK	1566.32	238.454	226.177	250.731	OK	182.284	184.192	154.41	213.974	OK	141.005	77.1089	62.9718	91.2461	OK	588.904	253.033	230.401	275.665	OK	81.0518	72.4525	54.7495	90.1554	OK	19.6275	31.8914	15.9457	47.8372	OK	215.557	115.442	98.2807	132.604	OK	619.16	304.673	278.028	331.318	OK	307.494	275.066
Cbir_00311	lcl|scaffold431:1004923-1005109	186	37.3923	5.71406	1.39464	10.0335	OK	11.0467	1.68174	0	4.06009	OK	0	0	0	0	OK	86.1505	47.1118	19.9118	74.3118	OK	34.8492	14.9735	1.5808	28.3663	OK	7.32735	6.54995	0	19.6498	OK	0	0	0	0	OK	152.901	81.8868	46.1485	117.625	OK	49.7705	24.4908	5.9775	43.0042	OK	0	0
Cbir_00312	lcl|scaffold232:205723-205960	237	16.4924	2.52027	0.615126	4.42542	OK	0	0	0	0	OK	2.31291	2.33712	0	7.01135	OK	4.58823	2.50909	0	6.05748	OK	2.27303	0.976644	0	2.92993	OK	0	0	0	0	OK	0	0	0	0	OK	2.29008	1.22646	0	3.67938	OK	4.57289	2.25021	0	5.43248	OK	0	0
Cbir_00313	lcl|scaffold577:93481-93661	180	14.2717	2.18091	0	5.26519	OK	0	0	0	0	OK	0	0	0	0	OK	0	0	0	0	OK	0	0	0	0	OK	0	0	0	0	OK	0	0	0	0	OK	0	0	0	0	OK	0	0	0	0	OK	0	0
Cbir_00314	lcl|scaffold544:1082946-1083120	174	0	0	0	0	OK	25.3827	3.86424	0	8.32629	OK	0	0	0	0	OK	0	0	0	0	OK	0	0	0	0	OK	0	0	0	0	OK	0	0	0	0	OK	0	0	0	0	OK	0	0	0	0	OK	0	0
Cbir_00315	lcl|scaffold29:751725-751932	207	19.0753	2.91497	0.307741	5.5222	OK	11.2454	1.71199	0	3.68883	OK	0	0	0	0	OK	0	0	0	0	OK	0	0	0	0	OK	3.44928	3.08332	0	9.24997	OK	0	0	0	0	OK	0	0	0	0	OK	0	0	0	0	OK	0	0
Cbir_00316	lcl|scaffold98:1618432-1619017	585	30.8981	4.72165	3.57375	5.86955	OK	50.477	7.68456	6.21014	9.15899	OK	70.5239	71.2621	61.8232	80.701	OK	107.928	59.0211	52.7024	65.3397	OK	136.956	58.8456	53.2221	64.4691	OK	64.7499	57.8802	49.9109	65.8495	OK	41.7554	67.8456	55.9902	79.701	OK	106.715	57.1516	50.9977	63.3054	OK	121.51	59.7922	53.7368	65.8475	OK	62.6567	56.0491
Cbir_00317	lcl|scaffold229:61997-62303	306	0.9586	0.146487	0	0.439462	OK	0	0	0	0	OK	0	0	0	0	OK	0	0	0	0	OK	0	0	0	0	OK	0	0	0	0	OK	1.20161	1.95241	0	5.85724	OK	1.11624	0.597809	0	1.79343	OK	1.12662	0.554383	0	1.66315	OK	0	0
Cbir_00318	lcl|scaffold364:2001834-2001993	159	64.0679	9.79046	1.03361	18.5473	OK	49.8379	7.58728	3.29E-16	15.1746	OK	0	0	0	0	OK	97.1043	53.1019	15.5532	90.6506	OK	85.7966	36.8639	8.99742	64.7304	OK	101.471	90.7052	26.5669	154.843	OK	37.1943	60.4345	0	130.218	OK	182.159	97.5559	47.1783	147.934	OK	24.2787	11.947	0	28.8425	OK	25.6373	22.9337
Cbir_00319	lcl|scaffold27:477668-477857	189	47.6744	7.28531	2.42844	12.1422	OK	58.8363	8.95718	3.5558	14.3586	OK	28.2195	28.5149	3.0104	54.0194	OK	0	0	0	0	OK	5.62839	2.41833	0	7.255	OK	5.6228	5.02624	0	15.0787	OK	0	0	0	0	OK	5.59479	2.99631	0	8.98894	OK	5.63979	2.7752	0	8.32561	OK	16.5052	14.7646
Cbir_00320	lcl|scaffold3:210216-210483	267	7.54773	1.1534	0.121767	2.18503	OK	12.1269	1.84618	0.540735	3.15163	OK	0	0	0	0	OK	0	0	0	0	OK	0	0	0	0	OK	0	0	0	0	OK	0	0	0	0	OK	0	0	0	0	OK	0	0	0	0	OK	1.62119	1.45022
Cbir_00321	lcl|scaffold101:291614-291794	180	0	0	0	0	OK	0	0	0	0	OK	0	0	0	0	OK	0	0	0	0	OK	0	0	0	0	OK	0	0	0	0	OK	0	0	0	0	OK	0	0	0	0	OK	0	0	0	0	OK	0	0
Cbir_00322	lcl|scaffold98:691594-691780	186	0	0	0	0	OK	17.6208	2.68257	0	5.78013	OK	0	0	0	0	OK	0	0	0	0	OK	0	0	0	0	OK	0	0	0	0	OK	0	0	0	0	OK	0	0	0	0	OK	0	0	0	0	OK	5.31902	4.75809
Cbir_00323	lcl|scaffold982:64048-65414	594	0.916251	0.140016	0	0.301692	OK	0.306017	0.0465878	0	0.139763	OK	0.287584	0.290594	0	0.871782	OK	0	0	0	0	OK	0	0	0	0	OK	0	0	0	0	OK	0	0	0	0	OK	0	0	0	0	OK	0.302827	0.149014	0	0.447042	OK	0	0
Cbir_00324	lcl|scaffold129:400710-400974	264	411.295	62.8515	54.7543	70.9488	OK	373.8	56.907	49.2854	64.5285	OK	7.71333	7.79407	0.822842	14.7653	OK	287.351	157.139	133.843	180.435	OK	114.013	48.9874	37.441	60.5339	OK	42.847	38.301	23.8246	52.7775	OK	4.57849	7.43928	0	16.0294	OK	361.403	193.551	167.97	219.131	OK	93.0166	45.7712	33.8534	57.689	OK	77.9606	69.7391
Cbir_00325	lcl|scaffold105:81748-85233	243	11.1344	1.70149	0.179631	3.22335	OK	12.9748	1.97527	0.362468	3.58807	OK	0	0	0	0	OK	0	0	0	0	OK	0	0	0	0	OK	0	0	0	0	OK	0	0	0	0	OK	0	0	0	0	OK	0	0	0	0	OK	0	0
Cbir_00326	lcl|scaffold288:576069-576665	483	398.325	60.8696	57.1335	64.6057	OK	298.476	45.4397	42.242	48.6375	OK	96.5926	97.6037	85.7883	109.419	OK	164.221	89.8052	81.4346	98.1758	OK	229.209	98.4833	90.7832	106.184	OK	178.483	159.546	145.209	173.883	OK	39.3728	63.9743	51.7321	76.2166	OK	140.879	75.4484	67.835	83.0618	OK	183.075	90.0867	82.1454	98.028	OK	169.821	151.912
Cbir_00327	lcl|scaffold321:185030-185180	150	49.2151	7.52074	0	16.2049	OK	16.3306	2.48615	0	7.45845	OK	0	0	0	0	OK	0	0	0	0	OK	0	0	0	0	OK	0	0	0	0	OK	0	0	0	0	OK	0	0	0	0	OK	0	0	0	0	OK	0	0
Cbir_00328	lcl|scaffold447:435296-435548	252	2083.63	318.408	299.596	337.219	OK	1653.94	251.794	235.395	268.193	OK	116.859	118.083	88.5619	147.603	OK	33.5672	18.3564	9.93389	26.7789	OK	125.678	53.9995	41.1824	66.8167	OK	104.026	92.9889	68.5688	117.409	OK	3.68054	5.98027	0	14.4377	OK	60.3752	32.3342	21.2437	43.4247	OK	136.248	67.0442	51.6632	82.4252	OK	176.031	157.468
Cbir_00329	lcl|scaffold334:447497-447785	288	82.1637	12.5557	9.44105	15.6704	OK	0	0	0	0	OK	13.3145	13.4538	5.68625	21.2214	OK	0	0	0	0	OK	10.9833	4.71915	1.7345	7.7038	OK	0	0	0	0	OK	12.2671	19.9321	7.91258	31.9516	OK	2.20119	1.17886	0	2.84601	OK	8.75523	4.30823	1.26185	7.35461	OK	0	0
Cbir_00330	lcl|scaffold65:96318-97121	651	182.225	27.8464	25.8724	29.8204	OK	202.701	30.859	28.7797	32.9383	OK	18.8704	19.0679	14.6644	23.4714	OK	56.4372	30.8629	26.7479	34.978	OK	51.8465	22.2767	19.2022	25.3512	OK	33.1915	29.67	24.6186	34.7213	OK	3.80066	6.17544	2.98646	9.36443	OK	57.3109	30.693	26.6276	34.7584	OK	49.6183	24.4159	20.9456	27.8863	OK	36.7639	32.8869
Cbir_00331	lcl|scaffold270:749039-749501	462	3.26417	0.498811	0.0811726	0.916449	OK	0.612751	0.0932846	0	0.261151	OK	0	0	0	0	OK	0	0	0	0	OK	5.40934	2.32422	0.982329	3.6661	OK	0	0	0	0	OK	0	0	0	0	OK	0.444333	0.237964	0	0.713893	OK	4.01834	1.97732	0.587802	3.36685	OK	0	0
Cbir_00332	lcl|scaffold143:1042290-1042473	183	298.226	45.573	32.5521	58.5938	OK	124.228	18.9124	10.4545	27.3703	OK	0	0	0	0	OK	0	0	0	0	OK	6.38903	2.74515	0	8.23546	OK	0	0	0	0	OK	0	0	0	0	OK	0	0	0	0	OK	0	0	0	0	OK	0	0
Cbir_00333	lcl|scaffold260:460306-460489	183	94.1521	14.3877	7.19387	21.5816	OK	35.1845	5.35645	0.982927	9.72997	OK	0	0	0	0	OK	5.7081	3.1215	0	9.36449	OK	0	0	0	0	OK	0	0	0	0	OK	6.13587	9.96976	0	29.9093	OK	11.5471	6.1841	0	14.9297	OK	0	0	0	0	OK	12.4272	11.1167
Cbir_00334	lcl|scaffold334:1107901-1108063	162	289.962	44.3102	27.5625	61.0579	OK	559.798	85.2231	61.8105	108.636	OK	282.394	285.35	163.677	407.024	OK	1052.5	575.566	449.213	701.919	OK	581.155	249.703	176.857	322.549	OK	303.053	270.9	157.927	383.873	OK	121.221	196.964	65.6548	328.274	OK	756.298	405.038	299.575	510.501	OK	717.051	352.843	259.373	446.313	OK	215.546	192.815
Cbir_00335	lcl|scaffold143:657340-657574	234	24.7296	3.77902	1.38896	6.16908	OK	7.54749	1.14902	0	2.4758	OK	0	0	0	0	OK	2.59318	1.41809	0	4.25428	OK	0	0	0	0	OK	0	0	0	0	OK	0	0	0	0	OK	5.20399	2.78701	0	6.72845	OK	2.59197	1.27544	0	3.82633	OK	0	0
Cbir_00336	lcl|scaffold51:96065-96257	192	0	0	0	0	OK	0	0	0	0	OK	0	0	0	0	OK	0	0	0	0	OK	0	0	0	0	OK	0	0	0	0	OK	0	0	0	0	OK	0	0	0	0	OK	0	0	0	0	OK	0	0
Cbir_00337	lcl|scaffold83:446021-446498	477	7.60692	1.16244	0.642582	1.6823	OK	7.92446	1.20641	0.67989	1.73293	OK	0.630479	0.637079	0	1.53804	OK	2.23693	1.22327	0.298566	2.14798	OK	1.57066	0.67486	0.0712468	1.27847	OK	0.933656	0.834599	0	1.79831	OK	0.597799	0.971324	0	2.34498	OK	0.956315	0.512158	0	1.10355	OK	0.632362	0.31117	0	0.751231	OK	0.609403	0.545137
Cbir_00338	lcl|scaffold32:3426510-3426666	156	0	0	0	0	OK	0	0	0	0	OK	0	0	0	0	OK	0	0	0	0	OK	0	0	0	0	OK	0	0	0	0	OK	0	0	0	0	OK	0	0	0	0	OK	0	0	0	0	OK	0	0
Cbir_00339	lcl|scaffold165:370918-371077	159	24.0385	3.67341	0	8.86839	OK	11.9926	1.82574	0	5.47723	OK	0	0	0	0	OK	0	0	0	0	OK	21.0856	9.05977	0	21.8722	OK	0	0	0	0	OK	0	0	0	0	OK	10.4138	5.57715	0	16.7314	OK	0	0	0	0	OK	0	0
Cbir_00340	lcl|scaffold1115:54959-55316	357	0	0	0	0	OK	0	0	0	0	OK	0	0	0	0	OK	0	0	0	0	OK	0.67891	0.291705	0	0.875115	OK	0	0	0	0	OK	0	0	0	0	OK	0	0	0	0	OK	0	0	0	0	OK	0	0
Cbir_00341	lcl|scaffold285:229454-229610	156	140.335	21.4451	9.06378	33.8265	OK	153.71	23.4006	10.4203	36.3809	OK	0	0	0	0	OK	0	0	0	0	OK	14.0534	6.03829	0	18.1149	OK	0	0	0	0	OK	0	0	0	0	OK	14.2022	7.60607	0	22.8182	OK	0	0	0	0	OK	0	0
Cbir_00342	lcl|scaffold59:427847-428051	204	19.543	2.98644	0.315286	5.65758	OK	72.2517	10.9995	5.8143	16.1847	OK	0	0	0	0	OK	20.0557	10.9676	1.42E-15	21.9351	OK	5.03983	2.16545	0	6.49634	OK	4.89172	4.37272	0	13.1182	OK	10.3433	16.8061	0	40.5734	OK	0	0	0	0	OK	5.08579	2.50259	0	7.50778	OK	0	0
Cbir_00343	lcl|scaffold146:1539765-1541874	318	2.38238	0.36406	0	0.951853	OK	0.851547	0.129639	0	0.635955	OK	1.97725	1.99795	0	4.82347	OK	5.82204	3.18381	0.58424	5.78338	OK	4.96982	2.13537	0.225437	4.0453	OK	1.00117	0.89495	0	2.68485	OK	0	0	0	0	OK	11.7512	6.29341	2.65991	9.92692	OK	5.86709	2.88705	0.340911	5.43319	OK	0	0
Cbir_00344	lcl|scaffold166:132757-133696	519	5.84025	0.89247	0.459558	1.32538	OK	1.36821	0.208294	3.81E-18	0.416589	OK	247.742	250.335	231.992	268.678	OK	3.3843	1.85072	0.680221	3.02121	OK	3.55537	1.52763	0.56147	2.49378	OK	1.35096	1.20763	0	2.41526	OK	1.01202	1.64436	0	3.54311	OK	7.4021	3.96422	2.27387	5.65457	OK	6.22062	3.06101	1.61804	4.50399	OK	2.67526	2.39314
Cbir_00345	lcl|scaffold197:336722-337678	324	23.798	3.63666	2.23691	5.03641	OK	86.3622	13.1477	10.5049	15.7905	OK	0	0	0	0	OK	3.70008	2.0234	3.70E-16	4.04681	OK	19.3675	8.32155	4.68973	11.9534	OK	0.932174	0.833274	0	2.49982	OK	0	0	0	0	OK	3.72124	1.99292	1.39E-16	3.98585	OK	2.77434	1.36519	0	2.94157	OK	5.53557	4.95181
Cbir_00346	lcl|scaffold270:407729-408014	285	1.25989	0.192528	0	0.577585	OK	0	0	0	0	OK	2.58725	2.61433	0	6.31156	OK	1.25692	0.68735	0	2.06205	OK	4417.02	1897.85	1834.26	1961.44	OK	1.3086	1.16976	0	3.50928	OK	1.31073	2.12972	0	6.38917	OK	5.0828	2.72211	0	5.44423	OK	2535.75	1247.78	1192.21	1303.35	OK	9.20993	8.23868
Cbir_00347	lcl|scaffold759:29999-30290	291	19.4327	2.96958	1.52912	4.41004	OK	0	0	0	0	OK	0	0	0	0	OK	0	0	0	0	OK	0	0	0	0	OK	0	0	0	0	OK	0	0	0	0	OK	0	0	0	0	OK	0	0	0	0	OK	0	0
Cbir_00348	lcl|scaffold497:639766-640219	453	0.844983	0.129125	0	0.311735	OK	0	0	0	0	OK	0	0	0	0	OK	0	0	0	0	OK	0	0	0	0	OK	0	0	0	0	OK	0	0	0	0	OK	0	0	0	0	OK	0	0	0	0	OK	0	0
Cbir_00349	lcl|scaffold935:293124-293358	234	217.24	33.1972	26.3495	40.0449	OK	77.1724	11.7486	7.71889	15.7784	OK	8.98167	9.07569	0	19.5554	OK	37.6306	20.5785	8.73269	32.4242	OK	72.9987	31.3651	18.5706	44.1596	OK	8.91739	7.97129	0	17.1757	OK	0	0	0	0	OK	49.5937	26.5601	13.6765	39.4436	OK	73.6166	36.2249	21.448	51.0018	OK	21.0944	18.8699
Cbir_00350	lcl|scaffold113:1044458-1044737	279	61.1785	9.34892	6.56161	12.1362	OK	49.7344	7.57152	5.08202	10.061	OK	0	0	0	0	OK	0	0	0	0	OK	5.95795	2.55994	0	5.11987	OK	1.49132	1.3331	0	3.99929	OK	1.49721	2.43272	0	7.29816	OK	4.4463	2.38123	0	5.13084	OK	1.49583	0.736059	0	2.20818	OK	0	0
Cbir_00351	lcl|scaffold1158:13044-13443	399	83.6795	12.7874	10.7718	14.803	OK	65.259	9.93496	8.15059	11.7193	OK	53.3464	53.9048	42.2112	65.5984	OK	40.3901	22.0875	16.6499	27.5251	OK	98.5095	42.3263	35.6547	48.9978	OK	10.3878	9.28569	4.78147	13.7899	OK	13.7076	22.2726	12.7756	31.7697	OK	57.0569	30.557	24.1854	36.9286	OK	77.6061	38.1881	31.3568	45.0194	OK	21.7736	19.4774
Cbir_00352	lcl|scaffold431:487173-487500	327	0.83678	0.127871	0	0.383614	OK	0	0	0	0	OK	0	0	0	0	OK	0	0	0	0	OK	0	0	0	0	OK	0	0	0	0	OK	0	0	0	0	OK	0	0	0	0	OK	0	0	0	0	OK	0	0
Cbir_00353	lcl|scaffold205:253025-253223	198	13.523	2.0665	0	4.45269	OK	0	0	0	0	OK	0	0	0	0	OK	0	0	0	0	OK	0	0	0	0	OK	0	0	0	0	OK	0	0	0	0	OK	0	0	0	0	OK	0	0	0	0	OK	0	0
Cbir_00354	lcl|scaffold64:394524-394686	162	0	0	0	0	OK	45.9588	6.99671	3.48E-16	13.9934	OK	0	0	0	0	OK	0	0	0	0	OK	0	0	0	0	OK	0	0	0	0	OK	0	0	0	0	OK	0	0	0	0	OK	0	0	0	0	OK	0	0
Cbir_00355	lcl|scaffold123:579790-580036	246	0	0	0	0	OK	0	0	0	0	OK	0	0	0	0	OK	0	0	0	0	OK	0	0	0	0	OK	0	0	0	0	OK	0	0	0	0	OK	0	0	0	0	OK	0	0	0	0	OK	0	0
Cbir_00356	lcl|scaffold346:930117-930408	291	61.5542	9.40632	6.5671	12.2455	OK	88.0434	13.4036	10.0566	16.7507	OK	42.8582	43.3068	27.7505	58.8631	OK	104.112	56.9343	43.7859	70.0827	OK	78.3579	33.6678	24.5883	42.7473	OK	38.7396	34.6295	21.5485	47.7104	OK	2.8301	4.59844	0	11.1016	OK	112.996	60.5154	47.0675	73.9632	OK	99.8072	49.1127	37.3725	60.8528	OK	63.097	56.443
Cbir_00357	lcl|scaffold113:1872265-1872472	207	0	0	0	0	OK	0	0	0	0	OK	0	0	0	0	OK	0	0	0	0	OK	8.09956	3.48011	0	8.40173	OK	0	0	0	0	OK	0	0	0	0	OK	0	0	0	0	OK	0	0	0	0	OK	0	0
Cbir_00358	lcl|scaffold98:2553474-2553657	183	20.999	3.20894	0	6.9143	OK	6.90604	1.05137	0	3.15411	OK	0	0	0	0	OK	32.4447	17.7425	3.25581	32.2292	OK	21.0098	9.02721	0	18.0544	OK	0	0	0	0	OK	0	0	0	0	OK	97.1341	52.0205	27.4978	76.5433	OK	15.9364	7.8419	0	16.8969	OK	0	0
Cbir_00359	lcl|scaffold113:2885404-2885635	231	2.48968	0.380458	0	1.14137	OK	2.45913	0.374375	0	1.12313	OK	0	0	0	0	OK	0	0	0	0	OK	0	0	0	0	OK	0	0	0	0	OK	0	0	0	0	OK	2.69539	1.44352	0	4.33057	OK	0	0	0	0	OK	0	0
Cbir_00360	lcl|scaffold171:104648-104924	276	2.91548	0.445525	0	1.07559	OK	0	0	0	0	OK	1.27927	1.29266	0	3.87798	OK	1.32573	0.724982	0	2.17495	OK	2.68682	1.15444	0	2.78705	OK	2.60004	2.32418	0	5.61108	OK	0	0	0	0	OK	0	0	0	0	OK	1.33155	0.655224	0	1.96567	OK	3.81157	3.40962
Cbir_00361	lcl|scaffold74:282872-283241	369	3.05843	0.46737	0.0493416	0.885399	OK	4.26813	0.649776	0.158591	1.14096	OK	0.700427	0.707759	0	2.12328	OK	4.76179	2.60401	0.635562	4.57245	OK	3.46765	1.48993	0.157296	2.82257	OK	2.79327	2.49692	0	4.99384	OK	0	0	0	0	OK	3.40273	1.82234	0.19239	3.45229	OK	4.83936	2.38133	0.581214	4.18145	OK	0.706163	0.631693
Cbir_00362	lcl|scaffold59:2938593-2938794	201	0	0	0	0	OK	0	0	0	0	OK	0	0	0	0	OK	0	0	0	0	OK	11.8948	5.11079	0	11.0122	OK	0	0	0	0	OK	0	0	0	0	OK	0	0	0	0	OK	7.97094	3.9223	0	9.46928	OK	0	0
Cbir_00363	lcl|scaffold235:438586-438760	174	15.8454	2.4214	0	5.84576	OK	31.8864	4.85435	5.38E-16	9.7087	OK	0	0	0	0	OK	1543.45	844.04	724.073	964.006	OK	172.903	74.2907	42.6131	105.968	OK	205.502	183.699	111.646	255.751	OK	7.71268	12.5318	0	37.5955	OK	1261.09	675.379	569.253	781.504	OK	110.029	54.1426	25.2022	83.083	OK	15.8375	14.1673
Cbir_00364	lcl|scaffold83:33824-35708	864	34.0094	5.19711	4.49949	5.89472	OK	12.4452	1.89465	1.47361	2.31568	OK	4.99425	5.04652	3.20379	6.88925	OK	2.46509	1.34805	0.651918	2.04417	OK	66.6028	28.617	25.7973	31.4367	OK	4.39371	3.92755	2.41584	5.43927	OK	1.51845	2.46722	0.822408	4.11204	OK	7.76953	4.161	2.94711	5.37489	OK	111.968	55.0968	50.8741	59.3194	OK	5.4172	4.84591
Cbir_00365	lcl|scaffold211:373014-373257	243	19.9824	3.05358	1.12233	4.98483	OK	5.9704	0.908928	0	1.95847	OK	6.18545	6.25019	0	13.4673	OK	5.97226	3.26595	0	7.03715	OK	17.8375	7.6642	2.55473	12.7737	OK	6.08925	5.4432	0	11.7285	OK	2.1611	3.51142	0	10.5343	OK	16.046	8.59351	2.51698	14.67	OK	24.1212	11.8695	5.01663	18.7223	OK	6.23339	5.57604
Cbir_00366	lcl|scaffold36:700578-700878	300	54.1327	8.27223	5.90873	10.6357	OK	108.297	16.4871	13.1562	19.8179	OK	0	0	0	0	OK	0	0	0	0	OK	0	0	0	0	OK	0	0	0	0	OK	0	0	0	0	OK	0	0	0	0	OK	0	0	0	0	OK	0	0
Cbir_00367	lcl|scaffold105:80483-81076	420	5.03237	0.769016	0.282648	1.25538	OK	1.98035	0.301486	3.47E-17	0.602971	OK	0	0	0	0	OK	0	0	0	0	OK	0	0	0	0	OK	0	0	0	0	OK	0	0	0	0	OK	0	0	0	0	OK	0	0	0	0	OK	0	0
Cbir_00368	lcl|scaffold418:34031-34274	243	2.0697	0.316279	0	0.948837	OK	4.10536	0.624996	0	1.50887	OK	0	0	0	0	OK	2.15525	1.17861	0	3.53583	OK	4.22357	1.81473	0	4.38114	OK	2.24242	2.00451	0	6.01353	OK	0	0	0	0	OK	4.31326	2.30998	0	5.57679	OK	6.39555	3.14709	0	6.78104	OK	8.96174	8.01666
Cbir_00369	lcl|scaffold273:566490-566796	306	6.84065	1.04535	0.191824	1.89887	OK	1.10961	0.168926	0	0.506777	OK	3.86777	3.90826	2.02E-16	7.81652	OK	5.92033	3.23756	0.594103	5.88102	OK	2.99044	1.28489	0	2.76856	OK	0.984483	0.880033	0	2.6401	OK	0	0	0	0	OK	7.81505	4.18538	1.22587	7.14489	OK	7.89413	3.88451	1.13775	6.63127	OK	0	0
Cbir_00370	lcl|scaffold129:2686984-2687476	492	24.1153	3.68514	2.77792	4.59236	OK	9.44503	1.4379	0.87391	2.00189	OK	1.08147	1.09279	0	2.35464	OK	0	0	0	0	OK	1.43782	0.617783	0	1.23557	OK	0.359391	0.321261	0	0.963784	OK	0	0	0	0	OK	0	0	0	0	OK	0.720942	0.354758	0	0.856462	OK	0.357658	0.31994
Cbir_00371	lcl|scaffold581:136399-136582	183	6.57321	1.00448	0	3.01343	OK	0	0	0	0	OK	0	0	0	0	OK	0	0	0	0	OK	0	0	0	0	OK	0	0	0	0	OK	0	0	0	0	OK	0	0	0	0	OK	0	0	0	0	OK	0	0
Cbir_00372	lcl|scaffold65:1018765-1018918	153	298.984	45.6889	24.7254	66.6524	OK	127.906	19.4722	5.70328	33.2412	OK	0	0	0	0	OK	0	0	0	0	OK	0	0	0	0	OK	0	0	0	0	OK	0	0	0	0	OK	0	0	0	0	OK	0	0	0	0	OK	0	0
Cbir_00373	lcl|scaffold436:3813-4092	279	13.0966	2.00134	0.667115	3.33557	OK	8.65904	1.31824	0.241902	2.39458	OK	0	0	0	0	OK	2.53475	1.38614	0	3.34644	OK	3.73189	1.60347	0	3.45499	OK	1.18458	1.0589	0	3.1767	OK	0	0	0	0	OK	0	0	0	0	OK	7.55245	3.71637	0.681967	6.75078	OK	2.24934	2.01213
Cbir_00374	lcl|scaffold68:173702-173882	180	0	0	0	0	OK	43.0646	6.55611	1.60016	11.5121	OK	0	0	0	0	OK	0	0	0	0	OK	0	0	0	0	OK	0	0	0	0	OK	0	0	0	0	OK	0	0	0	0	OK	0	0	0	0	OK	0	0
Cbir_00375	lcl|scaffold36:785690-785852	162	72.8446	11.1317	2.71692	19.5464	OK	10.5116	1.60027	0	4.80082	OK	25.0006	25.2623	0	60.9886	OK	0	0	0	0	OK	11.9902	5.15177	0	15.4553	OK	0	0	0	0	OK	0	0	0	0	OK	12.1795	6.52277	0	19.5683	OK	0	0	0	0	OK	0	0
Cbir_00376	C1794952:262-832	483	0	0	0	0	OK	0	0	0	0	OK	0	0	0	0	OK	0	0	0	0	OK	0	0	0	0	OK	0	0	0	0	OK	0	0	0	0	OK	0	0	0	0	OK	0	0	0	0	OK	0	0
Cbir_00377	lcl|scaffold83:61516-63028	540	15.3781	2.34999	1.69186	3.00812	OK	55.2267	8.40766	7.16122	9.65409	OK	9.59657	9.69702	6.09564	13.2984	OK	1.66564	0.910865	0.0961625	1.72557	OK	171.413	73.6503	67.2032	80.0975	OK	2.01657	1.80262	0.330787	3.27445	OK	3.39051	5.50902	2.02481	8.99323	OK	2.68207	1.43639	0.42071	2.45208	OK	205.583	101.163	93.0305	109.295	OK	4.04124	3.61506
Cbir_00378	lcl|scaffold766:8638-8941	303	8.07398	1.23382	0.361376	2.10625	OK	1.02476	0.156008	0	0.468025	OK	0	0	0	0	OK	0	0	0	0	OK	3.14354	1.35068	0	2.9103	OK	0.980544	0.876512	0	2.62954	OK	0	0	0	0	OK	2.09223	1.1205	0	2.70513	OK	1.04941	0.51639	0	1.54917	OK	0	0
Cbir_00379	lcl|scaffold260:224644-224995	351	39.1268	5.97912	3.90417	8.05406	OK	27.1095	4.12712	2.39672	5.85753	OK	5.01379	5.06627	0.929678	9.20287	OK	11.3708	6.21819	2.89443	9.54195	OK	18.0943	7.77453	4.38495	11.1641	OK	0.862365	0.770872	0	2.31261	OK	0	0	0	0	OK	21.2829	11.3982	6.92743	15.8689	OK	9.92725	4.88495	2.06462	7.70528	OK	2.59484	2.32119
Cbir_00380	lcl|scaffold260:3618057-3618243	186	59.6934	9.12198	3.35273	14.8912	OK	35.4648	5.39912	0.990757	9.80748	OK	18.8828	19.0804	0	41.1126	OK	56.0438	30.6478	10.2159	51.0797	OK	30.4282	13.074	1.38026	24.7677	OK	0	0	0	0	OK	0	0	0	0	OK	18.7608	10.0474	0	21.6492	OK	24.8432	12.2248	1.31E-15	24.4495	OK	6.21648	5.56091
Cbir_00381	lcl|scaffold2:445262-445421	159	0	0	0	0	OK	0	0	0	0	OK	0	0	0	0	OK	0	0	0	0	OK	0	0	0	0	OK	0	0	0	0	OK	0	0	0	0	OK	0	0	0	0	OK	0	0	0	0	OK	0	0
Cbir_00382	lcl|scaffold1095:963-1249	174	95.9745	14.6662	6.19868	23.1338	OK	31.9667	4.86658	1.45E-16	9.73316	OK	26.5689	26.847	0	57.8473	OK	44.4467	24.3059	2.56604	46.0457	OK	142.219	61.1068	30.5534	91.6602	OK	42.9118	38.359	4.04967	72.6683	OK	0	0	0	0	OK	8.94965	4.79302	0	14.3791	OK	115.987	57.0745	25.4153	88.7338	OK	26.4531	23.6635
Cbir_00383	lcl|scaffold113:879297-879522	225	200.095	30.5773	23.4197	37.7349	OK	384.664	58.5609	48.6975	68.4243	OK	0	0	0	0	OK	8.52106	4.65978	0	10.0404	OK	5.72891	2.46152	0	5.94264	OK	46.1483	41.2522	20.6261	61.8783	OK	0	0	0	0	OK	5.77279	3.09164	0	7.46388	OK	5.813	2.86044	0	6.9057	OK	137.433	122.94
Cbir_00384	lcl|scaffold129:3160166-3160388	222	5.6387	0.861671	0	2.08026	OK	8.23757	1.25408	0	2.70216	OK	0	0	0	0	OK	0	0	0	0	OK	0	0	0	0	OK	3.17295	2.83631	0	8.50893	OK	0	0	0	0	OK	0	0	0	0	OK	0	0	0	0	OK	0	0
Cbir_00385	lcl|scaffold4:217490-217724	234	2.32212	0.354851	0	1.06455	OK	11.9078	1.81284	0.191386	3.43429	OK	2.56396	2.5908	0	7.7724	OK	0	0	0	0	OK	0	0	0	0	OK	0	0	0	0	OK	0	0	0	0	OK	0	0	0	0	OK	2.57752	1.26834	0	3.80501	OK	0	0
Cbir_00386	lcl|scaffold4:984938-985190	252	51.4796	7.86679	4.83886	10.8947	OK	33.7477	5.13772	2.71577	7.55966	OK	0	0	0	0	OK	1.81562	0.992879	0	2.97864	OK	3.64477	1.56604	0	3.78075	OK	0	0	0	0	OK	0	0	0	0	OK	0	0	0	0	OK	3.65773	1.79988	0	4.3453	OK	1.93675	1.73251
Cbir_00387	lcl|scaffold31:2110967-2111129	162	882.186	134.81	104.282	165.339	OK	920.357	140.114	109.355	170.873	OK	256.093	258.773	148.432	369.115	OK	645.364	352.92	259.429	446.411	OK	320.435	137.68	86.5472	188.814	OK	71.0404	63.5033	11.6531	115.354	OK	11.9762	19.4594	0	58.3781	OK	869.591	465.712	358.871	572.554	OK	246.788	121.439	69.657	173.22	OK	303.561	271.548
Cbir_00388	lcl|scaffold129:2925300-2925480	180	170.322	26.0276	15.1733	36.8819	OK	572.762	87.1967	67.4506	106.943	OK	7.50148	7.58	0	22.74	OK	0	0	0	0	OK	0	0	0	0	OK	7.41775	6.63075	0	19.8922	OK	0	0	0	0	OK	0	0	0	0	OK	0	0	0	0	OK	0	0
Cbir_00389	lcl|scaffold123:155953-156169	216	212.73	32.5081	24.5051	40.511	OK	35.0635	5.33804	2.11908	8.557	OK	0	0	0	0	OK	3.63427	1.98742	0	5.96225	OK	3.75944	1.61531	0	4.84592	OK	0	0	0	0	OK	0	0	0	0	OK	0	0	0	0	OK	0	0	0	0	OK	0	0
Cbir_00390	lcl|scaffold377:116279-116778	414	459.672	70.2442	65.7076	74.7808	OK	309.304	47.0881	43.3684	50.8079	OK	27.5293	27.8175	20.1754	35.4595	OK	44.3974	24.2789	19.0121	29.5457	OK	82.3953	35.4025	29.7696	41.0355	OK	21.0612	18.8267	13.0166	24.6367	OK	12.0207	19.5316	11.5578	27.5053	OK	78.4937	42.0376	35.1957	48.8796	OK	87.2077	42.9128	36.2714	49.5541	OK	27.4903	24.5913
Cbir_00391	lcl|scaffold241:147773-148985	672	153.989	23.5317	21.8378	25.2255	OK	77.4937	11.7976	10.595	13.0001	OK	27.3584	27.6448	22.9038	32.3859	OK	72.0009	39.374	35.2294	43.5186	OK	78.3039	33.6446	30.3255	36.9637	OK	20.86	18.6468	15.0415	22.2521	OK	12.9257	21.0022	15.9084	26.0959	OK	85.7943	45.9475	41.5004	50.3946	OK	78.0348	38.399	34.5349	42.2631	OK	27.6884	24.7685
Cbir_00392	lcl|scaffold180:446129-446696	567	11.4501	1.74974	1.16649	2.33298	OK	19.0418	2.8989	2.15657	3.64123	OK	0.864295	0.873342	0	1.88179	OK	1.13476	0.620548	0	1.2411	OK	4.68074	2.01116	1.00558	3.01674	OK	0	0	0	0	OK	0	0	0	0	OK	2.53064	1.35529	0.451764	2.25882	OK	3.13351	1.54192	0.612108	2.47174	OK	0.589273	0.52713
Cbir_00393	lcl|scaffold57:1925467-1925749	282	23.7746	3.63308	1.96611	5.30005	OK	72.7409	11.074	8.16583	13.9822	OK	2.58802	2.61511	0	6.31344	OK	9.21574	5.03967	1.23004	8.8493	OK	6.56357	2.82015	0.297731	5.34257	OK	1.32629	1.18557	0	3.55672	OK	0	0	0	0	OK	15.8491	8.48804	3.58747	13.3886	OK	7.91245	3.89352	0.714474	7.07257	OK	0	0
Cbir_00394	lcl|scaffold635:685820-690396	318	5.5928	0.854657	0.156833	1.55248	OK	1.84658	0.281122	0	0.678689	OK	1.82553	1.84464	0	4.45335	OK	0.910068	0.497675	0	1.49302	OK	1.81669	0.78057	0	1.88446	OK	0	0	0	0	OK	4.36957	7.09982	0.749548	13.4501	OK	0.909789	0.487241	0	1.46172	OK	3.62565	1.78409	1.70E-16	3.56818	OK	0	0
Cbir_00395	lcl|scaffold98:1494036-1494243	207	283.268	43.2873	33.1545	53.4201	OK	53.9006	8.20578	3.8196	12.5919	OK	0	0	0	0	OK	0	0	0	0	OK	7.79363	3.34867	0	8.08439	OK	75.8719	67.8222	36.7032	98.9411	OK	0	0	0	0	OK	15.6037	8.35664	0	16.7133	OK	19.5321	9.61127	1.01469	18.2079	OK	112.42	100.565
Cbir_00396	lcl|scaffold409:129028-129223	195	228.034	34.8467	24.9906	44.7029	OK	77.5211	11.8017	6.07705	17.5264	OK	0	0	0	0	OK	10.6415	5.81937	0	14.0492	OK	5.42836	2.33239	0	6.99716	OK	0	0	0	0	OK	0	0	0	0	OK	5.35331	2.86698	0	8.60095	OK	5.38885	2.65172	0	7.95516	OK	10.7659	9.63058
Cbir_00397	lcl|scaffold651:228788-228959	171	18.1795	2.77807	0	6.70686	OK	8.90378	1.3555	0	4.0665	OK	0	0	0	0	OK	0	0	0	0	OK	7.61265	3.2709	0	9.8127	OK	0	0	0	0	OK	0	0	0	0	OK	0	0	0	0	OK	0	0	0	0	OK	0	0
Cbir_00398	lcl|scaffold15:175072-175291	219	0	0	0	0	OK	6.35196	0.967016	0	2.33458	OK	0	0	0	0	OK	2.64895	1.44859	0	4.34576	OK	0	0	0	0	OK	0	0	0	0	OK	0	0	0	0	OK	2.59098	1.38761	0	4.16283	OK	0	0	0	0	OK	0	0
Cbir_00399	lcl|scaffold248:2440165-2440327	162	1143.84	174.794	140.009	209.579	OK	2266.87	345.106	296.782	393.431	OK	114.438	115.636	38.5454	192.727	OK	143.603	78.5297	31.1745	125.885	OK	351.66	151.097	91.8318	210.362	OK	117.644	105.162	35.054	175.27	OK	12.6105	20.49	0	61.4701	OK	248.835	133.265	72.1186	194.411	OK	264.357	130.084	71.9085	188.259	OK	143.996	128.81
Cbir_00400	lcl|scaffold504:13562-13841	279	60.2227	9.20285	6.45909	11.9466	OK	109.775	16.712	12.9982	20.4257	OK	11.0776	11.1936	2.73203	19.6551	OK	57.7497	31.5807	21.0538	42.1076	OK	39.2398	16.8601	9.97696	23.7431	OK	18.4617	16.503	6.97499	26.031	OK	1.61801	2.62899	0	7.88697	OK	64.6302	34.613	23.6674	45.5585	OK	39.4725	19.4234	11.4939	27.353	OK	9.31976	8.33692
Cbir_00401	lcl|scaffold390:625017-626344	300	95.1911	14.5465	11.4627	17.6304	OK	95.6191	14.5569	11.4881	17.6258	OK	33.6507	34.003	21.5868	46.4191	OK	72.0246	39.387	29.6906	49.0834	OK	70.8942	30.4609	22.9045	38.0173	OK	42.5616	38.046	25.8615	50.2305	OK	19.4898	31.6677	16.3066	47.0288	OK	46.122	24.7008	17.078	32.3237	OK	60.7396	29.8885	21.8282	37.9488	OK	50.3123	45.0065
Cbir_00402	lcl|scaffold569:90634-90961	327	2.43828	0.372602	0	0.802846	OK	32.3409	4.92355	3.38569	6.46141	OK	3.10082	3.13327	0	6.75127	OK	0	0	0	0	OK	13.0627	5.6126	2.49929	8.72591	OK	3.12255	2.79126	0	6.01432	OK	1.05538	1.71482	0	5.14447	OK	2.00928	1.07608	0	2.59788	OK	8.05457	3.96346	1.16087	6.76604	OK	3.22675	2.88647
Cbir_00403	lcl|scaffold569:574445-574640	195	85.0369	12.9948	5.27483	20.7148	OK	61.9325	9.42854	2.5448	16.3123	OK	0	0	0	0	OK	0	0	0	0	OK	0	0	0	0	OK	0	0	0	0	OK	0	0	0	0	OK	0	0	0	0	OK	0	0	0	0	OK	0	0
Cbir_00404	lcl|scaffold504:949-1156	207	171.725	26.2419	18.1435	34.3404	OK	52.7882	8.03642	3.57862	12.4942	OK	4.08162	4.12435	0	12.373	OK	8.13796	4.45028	0	10.7439	OK	0	0	0	0	OK	4.00784	3.58262	0	10.7479	OK	0	0	0	0	OK	16.3882	8.77674	9.60E-16	17.5535	OK	12.3427	6.07353	0	13.0866	OK	0	0
Cbir_00405	lcl|scaffold377:55507-55861	354	20.5447	3.13951	1.99312	4.28589	OK	0.687333	0.104639	0	0.313917	OK	0	0	0	0	OK	0	0	0	0	OK	0	0	0	0	OK	0	0	0	0	OK	0	0	0	0	OK	0	0	0	0	OK	0	0	0	0	OK	0	0
Cbir_00406	lcl|scaffold9:96922-97228	306	6.03961	0.922935	0.169362	1.67651	OK	0	0	0	0	OK	0	0	0	0	OK	1.0561	0.577531	0	1.73259	OK	1.05333	0.452581	0	1.35774	OK	0	0	0	0	OK	0	0	0	0	OK	1.05869	0.566987	0	1.70096	OK	1.06536	0.524235	0	1.57271	OK	0	0
Cbir_00407	lcl|scaffold129:1739570-1739747	177	0	0	0	0	OK	8.20404	1.24897	0	3.74692	OK	0	0	0	0	OK	0	0	0	0	OK	0	0	0	0	OK	0	0	0	0	OK	0	0	0	0	OK	0	0	0	0	OK	0	0	0	0	OK	0	0
Cbir_00408	lcl|scaffold361:86485-86770	285	58.3878	8.92245	6.31951	11.5254	OK	8.70292	1.32492	0.323376	2.32647	OK	0	0	0	0	OK	5.32411	2.91151	0	5.82303	OK	9.08953	3.90547	0.953212	6.85773	OK	4.10175	3.66657	0	7.90035	OK	1.40342	2.28033	0	6.84098	OK	1.34463	0.720123	0	2.16037	OK	3.95321	1.94528	0	4.19149	OK	11.1679	9.99019
Cbir_00409	lcl|scaffold503:4823-5048	225	8.07593	1.23411	0	2.65914	OK	26.6895	4.06319	1.4934	6.63297	OK	2.99177	3.02308	0	9.06925	OK	5.96852	3.26391	0	7.87978	OK	6.07026	2.60819	0	6.29672	OK	6.06035	5.41737	0	13.0787	OK	0	0	0	0	OK	0	0	0	0	OK	0	0	0	0	OK	9.06802	8.11173
Cbir_00410	lcl|scaffold36:792341-792524	183	1374.56	210.052	174.742	245.362	OK	543.995	82.8173	60.4396	105.195	OK	355.094	358.811	270.478	447.144	OK	764.525	418.084	348.185	487.983	OK	745.249	320.209	265.294	375.124	OK	524.467	468.823	373.62	564.027	OK	188.509	306.296	202.789	409.803	OK	892.599	478.035	404.274	551.796	OK	551.895	271.574	217.797	325.351	OK	566.462	506.725
Cbir_00411	lcl|scaffold386:306160-306370	210	3.37359	0.515531	0	1.54659	OK	3.40871	0.518939	0	1.55682	OK	0	0	0	0	OK	3.78856	2.07179	0	6.21537	OK	0	0	0	0	OK	0	0	0	0	OK	0	0	0	0	OK	3.82298	2.04741	0	6.14223	OK	0	0	0	0	OK	3.76636	3.36917
Cbir_00412	lcl|scaffold323:137903-138295	303	13.738	2.09936	0.934845	3.26388	OK	14.8589	2.2621	1.05296	3.47124	OK	17.3352	17.5167	9.01983	26.0135	OK	163.683	89.5106	75.2684	103.753	OK	73.6028	31.6247	24.0649	39.1844	OK	13.8744	12.4024	5.77303	19.0317	OK	13.3447	21.6829	9.65538	33.7104	OK	182.652	97.8198	83.0729	112.567	OK	80.717	39.7189	30.6661	48.7716	OK	17.6648	15.8019
Cbir_00413	lcl|scaffold3:227745-228012	267	0	0	0	0	OK	0	0	0	0	OK	3.85808	3.89846	0	8.40002	OK	0	0	0	0	OK	125.188	53.7891	42.977	64.6011	OK	0	0	0	0	OK	0	0	0	0	OK	0	0	0	0	OK	92.0842	45.3124	34.6321	55.9926	OK	0	0
Cbir_00414	lcl|scaffold82:3126437-3126806	369	34.3788	5.25355	3.79647	6.71062	OK	24.9752	3.8022	2.58452	5.01987	OK	2.75417	2.78299	0	5.56599	OK	2.01654	1.10276	0	2.37611	OK	6.05157	2.60016	0.866719	4.33359	OK	0	0	0	0	OK	0	0	0	0	OK	2.01309	1.07812	0	2.32302	OK	6.69704	3.29545	1.21122	5.37967	OK	0	0
Cbir_00415	lcl|scaffold129:527810-528215	405	0	0	0	0	OK	5.47526	0.833548	0.306366	1.36073	OK	0	0	0	0	OK	0	0	0	0	OK	0	0	0	0	OK	0	0	0	0	OK	1.64968	2.68045	0	5.77556	OK	0	0	0	0	OK	0.543937	0.267658	0	0.802974	OK	0	0
Cbir_00416	lcl|scaffold483:1074598-1076388	1407	35.3806	5.40664	4.90839	5.90489	OK	40.8666	6.22149	5.69236	6.75062	OK	3.79598	3.83572	2.83698	4.83445	OK	5.91157	3.23277	2.555	3.91054	OK	19.1294	8.21928	7.296	9.14257	OK	2.95242	2.63918	1.88513	3.39323	OK	0.677383	1.10064	0.465183	1.73609	OK	8.47058	4.53645	3.7407	5.33219	OK	19.1996	9.44766	8.36394	10.5314	OK	4.84105	4.33052
Cbir_00417	lcl|scaffold98:806825-807086	261	23.3858	3.57367	1.66346	5.48388	OK	6.53264	0.994522	6.78E-17	1.98904	OK	1.81224	1.8312	0	5.49361	OK	28.2151	15.4296	7.71479	23.1444	OK	12.6719	5.44469	1.32889	9.56049	OK	0	0	0	0	OK	1.88257	3.05887	0	9.1766	OK	49.5298	26.5259	16.5	36.5517	OK	10.7696	5.29944	0.972466	9.62642	OK	0	0
Cbir_00418	lcl|scaffold129:28235-28397	162	134.188	20.5058	9.13121	31.8803	OK	71.8442	10.9375	2.66952	19.2054	OK	0	0	0	0	OK	0	0	0	0	OK	0	0	0	0	OK	0	0	0	0	OK	0	0	0	0	OK	10.3088	5.52093	0	16.5628	OK	0	0	0	0	OK	0	0
Cbir_00419	lcl|scaffold129:1499980-1500652	252	2102.93	321.357	302.238	340.477	OK	757.359	115.3	103.827	126.772	OK	285.94	288.933	238.251	339.615	OK	327.146	178.901	149.879	207.923	OK	418.618	179.866	153.972	205.76	OK	217.337	194.279	156.177	232.38	OK	40.4866	65.784	34.7731	96.7948	OK	408.027	218.52	186.73	250.31	OK	401.269	197.455	168.42	226.489	OK	253.027	226.344
Cbir_00420	lcl|scaffold4:1683098-1683545	447	32.6985	4.99679	3.7937	6.19987	OK	11.3044	1.72097	1.01839	2.42355	OK	0	0	0	0	OK	0.468735	0.25633	0	0.768989	OK	0	0	0	0	OK	2.3699	2.11846	0.223652	4.01327	OK	0	0	0	0	OK	0.466838	0.250017	0	0.75005	OK	0.932226	0.458726	0	1.10746	OK	4.24505	3.79738
Cbir_00421	lcl|scaffold346:1400167-1400353	186	13.0544	1.99489	0	4.81609	OK	6.39722	0.973906	0	2.92172	OK	0	0	0	0	OK	7.09146	3.87799	0	11.634	OK	0	0	0	0	OK	0	0	0	0	OK	0	0	0	0	OK	0	0	0	0	OK	0	0	0	0	OK	0	0
Cbir_00422	lcl|scaffold32:1064664-1065051	387	21.0518	3.21701	1.95547	4.47854	OK	5.89037	0.896744	0.200677	1.59281	OK	8.56614	8.6558	4.02908	13.2825	OK	14.0889	7.70457	4.42244	10.9867	OK	27.9886	12.0258	8.44038	15.6112	OK	4.21998	3.77226	0.920699	6.62382	OK	0	0	0	0	OK	23.3321	12.4956	8.44148	16.5497	OK	14.8853	7.32468	4.33439	10.315	OK	4.22504	3.77948
Cbir_00423	lcl|scaffold260:3913067-3913250	183	97.1567	14.8469	7.17999	22.5138	OK	38.2024	5.81589	1.06724	10.5645	OK	0	0	0	0	OK	13.3352	7.29241	0	17.6054	OK	20.4505	8.78689	0	18.9331	OK	0	0	0	0	OK	6.52888	10.6083	0	31.825	OK	6.6549	3.56405	0	10.6922	OK	26.7246	13.1505	1.12E-15	26.301	OK	6.66198	5.95943
Cbir_00424	lcl|scaffold569:232193-232355	162	0	0	0	0	OK	0	0	0	0	OK	0	0	0	0	OK	0	0	0	0	OK	9.65269	4.14744	0	12.4423	OK	0	0	0	0	OK	0	0	0	0	OK	0	0	0	0	OK	0	0	0	0	OK	0	0
Cbir_00425	lcl|scaffold166:320402-320552	150	952.503	145.556	108.283	182.829	OK	140.844	21.4419	7.14731	35.7365	OK	0	0	0	0	OK	0	0	0	0	OK	0	0	0	0	OK	0	0	0	0	OK	0	0	0	0	OK	0	0	0	0	OK	0	0	0	0	OK	15.3572	13.7377
Cbir_00426	lcl|scaffold270:171830-172004	174	0	0	0	0	OK	0	0	0	0	OK	0	0	0	0	OK	0	0	0	0	OK	0	0	0	0	OK	0	0	0	0	OK	0	0	0	0	OK	0	0	0	0	OK	0	0	0	0	OK	0	0
Cbir_00427	lcl|scaffold626:80218-80371	153	0	0	0	0	OK	0	0	0	0	OK	0	0	0	0	OK	0	0	0	0	OK	0	0	0	0	OK	0	0	0	0	OK	0	0	0	0	OK	0	0	0	0	OK	0	0	0	0	OK	0	0
Cbir_00428	lcl|scaffold82:1602150-1602486	336	0	0	0	0	OK	0	0	0	0	OK	0	0	0	0	OK	0	0	0	0	OK	0	0	0	0	OK	0	0	0	0	OK	0	0	0	0	OK	0	0	0	0	OK	0	0	0	0	OK	0	0
Cbir_00429	lcl|scaffold31:1865285-1865480	195	4.55666	0.696321	0	2.08896	OK	0	0	0	0	OK	5.71387	5.77368	0	17.321	OK	0	0	0	0	OK	0	0	0	0	OK	0	0	0	0	OK	10.8238	17.5868	0	42.4583	OK	0	0	0	0	OK	0	0	0	0	OK	0	0
Cbir_00430	lcl|scaffold903:428459-428678	219	592.559	90.5512	77.3429	103.759	OK	964.185	146.787	129.977	163.597	OK	77.7245	78.5381	43.4148	113.661	OK	120.363	65.821	42.1774	89.4646	OK	134.687	57.8704	38.021	77.7198	OK	107.033	95.677	59.5145	131.839	OK	35.4612	57.6185	19.2062	96.0309	OK	109.83	58.8199	36.5881	81.0517	OK	181.923	89.5201	63.122	115.918	OK	140.135	125.357
Cbir_00431	lcl|scaffold82:3264705-3264930	225	0	0	0	0	OK	14.0774	2.14312	0.226255	4.05999	OK	0	0	0	0	OK	0	0	0	0	OK	0	0	0	0	OK	0	0	0	0	OK	0	0	0	0	OK	0	0	0	0	OK	0	0	0	0	OK	0	0
Cbir_00432	lcl|scaffold74:2843390-2843705	315	2.73542	0.418009	0	0.900684	OK	0	0	0	0	OK	0	0	0	0	OK	0	0	0	0	OK	0.845842	0.36343	0	1.09029	OK	0	0	0	0	OK	0	0	0	0	OK	0	0	0	0	OK	0	0	0	0	OK	0	0
Cbir_00433	lcl|scaffold314:1230527-1232605	600	8.75875	1.33846	0.892305	1.78461	OK	11.3654	1.73026	1.22549	2.23502	OK	2.86412	2.8941	1.06371	4.72449	OK	6.20302	3.39215	1.94573	4.83856	OK	8.57978	3.68645	2.36224	5.01066	OK	2.44189	2.18281	0.727604	3.63802	OK	2.19608	3.56826	1.04512	6.0914	OK	14.3803	7.7014	5.54458	9.85823	OK	11.5768	5.69665	3.91732	7.47599	OK	6.05551	5.41691
Cbir_00434	lcl|scaffold73:1128354-1128606	252	52.6881	8.05147	4.95246	11.1505	OK	11.4891	1.74909	0.320964	3.17722	OK	0	0	0	0	OK	0	0	0	0	OK	0	0	0	0	OK	0	0	0	0	OK	0	0	0	0	OK	0	0	0	0	OK	0	0	0	0	OK	0	0
Cbir_00435	lcl|scaffold538:127881-128121	240	2.18492	0.333886	0	1.00166	OK	0	0	0	0	OK	0	0	0	0	OK	0	0	0	0	OK	0	0	0	0	OK	2.27569	2.03424	0	6.10273	OK	0	0	0	0	OK	4.48821	2.40368	0	5.803	OK	0	0	0	0	OK	0	0
Cbir_00436	lcl|scaffold74:1759208-1759373	165	160	24.4503	12.2251	36.6754	OK	9.89721	1.50674	0	4.52022	OK	9.85417	9.95731	0	29.8719	OK	9.79287	5.35527	0	16.0658	OK	0	0	0	0	OK	0	0	0	0	OK	0	0	0	0	OK	0	0	0	0	OK	0	0	0	0	OK	0	0
Cbir_00437	lcl|scaffold98:458897-459251	354	43.8756	6.70479	4.98787	8.42171	OK	93.1904	14.1872	11.7081	16.6663	OK	0.598358	0.604621	0	1.81386	OK	0	0	0	0	OK	0	0	0	0	OK	0.593251	0.530309	0	1.59093	OK	3.55564	5.77732	1.06016	10.4945	OK	0	0	0	0	OK	0	0	0	0	OK	0	0
Cbir_00438	lcl|scaffold83:595743-596109	366	3.31649	0.506805	0.0535049	0.960106	OK	1.95341	0.297385	0	0.640775	OK	0	0	0	0	OK	2.08917	1.14247	7.75E-17	2.28494	OK	1.03457	0.444521	0	1.07317	OK	1.00024	0.894121	0	2.1586	OK	0	0	0	0	OK	2.07111	1.10919	1.41E-17	2.21838	OK	2.58015	1.26963	0.134038	2.40521	OK	0	0
Cbir_00439	lcl|scaffold725:388345-388534	189	236.98	36.2138	25.1687	47.259	OK	206.601	31.4527	21.2481	41.6573	OK	0	0	0	0	OK	0	0	0	0	OK	0	0	0	0	OK	0	0	0	0	OK	0	0	0	0	OK	0	0	0	0	OK	0	0	0	0	OK	0	0
Cbir_00440	lcl|scaffold196:859974-860151	177	266.758	40.7642	27.1762	54.3523	OK	946.4	144.079	118.806	169.352	OK	117.109	118.335	59.1675	177.503	OK	1342.85	734.341	627.226	841.456	OK	407.029	174.887	128.959	220.814	OK	402.565	359.854	262.809	456.9	OK	20.5853	33.4477	0	72.0698	OK	1440.88	771.669	662.81	880.527	OK	448.241	220.569	164.991	276.147	OK	337.365	301.787
Cbir_00441	lcl|scaffold334:585357-585510	153	0	0	0	0	OK	0	0	0	0	OK	0	0	0	0	OK	0	0	0	0	OK	0	0	0	0	OK	0	0	0	0	OK	0	0	0	0	OK	0	0	0	0	OK	0	0	0	0	OK	0	0
Cbir_00442	lcl|scaffold447:513878-514034	156	40.0049	6.11331	0	13.1723	OK	0	0	0	0	OK	0	0	0	0	OK	0	0	0	0	OK	14.8393	6.37596	0	19.1279	OK	0	0	0	0	OK	0	0	0	0	OK	0	0	0	0	OK	0	0	0	0	OK	0	0
Cbir_00443	lcl|scaffold792:185636-185801	165	1808.84	276.416	235.88	316.951	OK	1261.71	192.082	158.126	226.037	OK	144.942	146.459	68.1733	224.744	OK	265.561	145.223	88.2618	202.184	OK	189.767	81.5366	44.125	118.948	OK	83.5549	74.6901	21.8762	127.504	OK	0	0	0	0	OK	247.894	132.761	78.5614	186.96	OK	203.674	100.223	55.402	145.044	OK	116.728	104.418
Cbir_00444	lcl|scaffold113:963890-964064	174	8.45328	1.29178	0	3.87533	OK	0	0	0	0	OK	0	0	0	0	OK	0	0	0	0	OK	0	0	0	0	OK	0	0	0	0	OK	0	0	0	0	OK	0	0	0	0	OK	0	0	0	0	OK	0	0
Cbir_00445	lcl|scaffold281:172855-173110	255	25.8581	3.95147	1.83932	6.06362	OK	46.8982	7.13973	4.3393	9.94017	OK	16.7758	16.9514	5.65047	28.2523	OK	31.9238	17.4577	8.98946	25.9259	OK	60.5512	26.0168	16.8185	35.2152	OK	9.44424	8.44224	0.891271	15.9932	OK	3.71962	6.04377	0	14.591	OK	80.5647	43.1467	29.9871	56.3064	OK	63.8174	31.403	20.6318	42.1741	OK	14.8439	13.2785
Cbir_00446	lcl|scaffold142:13235-13436	201	203.39	31.0809	21.6757	40.486	OK	293.995	44.7575	33.5044	56.0106	OK	113.906	115.098	67.0989	163.097	OK	247.86	135.544	97.206	173.881	OK	285.136	122.513	90.3398	154.687	OK	249.93	223.413	161.45	285.377	OK	157.411	255.767	163.893	347.641	OK	167.748	89.8379	59.0237	120.652	OK	233.032	114.67	81.217	148.122	OK	321.809	287.872
Cbir_00447	lcl|scaffold229:153339-153759	420	1.46136	0.223316	0	0.531841	OK	1.51336	0.230393	0	0.505588	OK	1.59312	1.6098	0	3.7562	OK	0	0	0	0	OK	0	0	0	0	OK	0.523398	0.467868	0	1.4036	OK	2.17151	3.52834	4.94E-16	7.05668	OK	0	0	0	0	OK	0.533372	0.262459	0	0.817076	OK	0.528733	0.472974
Cbir_00448	lcl|scaffold206:81016-81199	183	36.6274	5.59718	1.0271	10.1673	OK	315.383	48.0135	34.5671	61.46	OK	224.799	227.152	151.435	302.87	OK	283.992	155.302	109.506	201.099	OK	364.12	156.45	115.714	197.187	OK	113.04	101.047	53.4129	148.681	OK	71.5955	116.331	46.1807	186.481	OK	392.377	210.139	157.189	263.089	OK	364.742	179.481	132.347	226.614	OK	138.783	124.148
Cbir_00449	lcl|scaffold343:625775-626045	270	203.108	31.0377	25.7343	36.3412	OK	652.45	99.3283	89.9426	108.714	OK	429.413	433.908	382.771	485.045	OK	1453.22	794.7	744.16	845.24	OK	741.137	318.442	290.016	346.867	OK	1119.96	1001.13	928.504	1073.76	OK	379.528	616.67	540.763	692.576	OK	1208.98	647.471	602.332	692.61	OK	628.917	309.475	279.522	339.428	OK	1248.32	1116.67
Cbir_00450	lcl|scaffold79:79653-79863	210	0	0	0	0	OK	0	0	0	0	OK	0	0	0	0	OK	0	0	0	0	OK	0	0	0	0	OK	0	0	0	0	OK	0	0	0	0	OK	0	0	0	0	OK	0	0	0	0	OK	0	0
Cbir_00451	lcl|scaffold83:979424-979580	156	12.9175	1.97397	0	5.92191	OK	0	0	0	0	OK	43.9899	44.4503	0	95.7772	OK	15.1397	8.2792	0	24.8376	OK	15.3038	6.57555	0	19.7266	OK	0	0	0	0	OK	0	0	0	0	OK	0	0	0	0	OK	45.6813	22.4787	0	48.4348	OK	0	0
Cbir_00452	lcl|scaffold146:793007-793421	414	3.38766	0.517681	0.126351	0.909012	OK	9.17156	1.39627	0.755617	2.03692	OK	0.549978	0.555735	0	1.6672	OK	1.07737	0.589164	0	1.42237	OK	2.20099	0.945691	0	1.89138	OK	1.63935	1.46542	0	3.15754	OK	0	0	0	0	OK	0	0	0	0	OK	0.54581	0.26858	0	0.805739	OK	0	0
Cbir_00453	lcl|scaffold620:24141-24405	264	17.3587	2.65266	1.05304	4.25227	OK	38.3938	5.84503	3.45881	8.23125	OK	6.83402	6.90556	1.88E-16	13.8111	OK	47.9405	26.2165	16.4799	35.9531	OK	29.7178	12.7687	6.7495	18.788	OK	6.70058	5.98967	4.04E-16	11.9793	OK	8.74966	14.2168	1.5009	26.9326	OK	114.964	61.5693	46.7451	76.3934	OK	44.9563	22.1219	13.6072	30.6366	OK	16.9518	15.1641
Cbir_00454	lcl|scaffold98:144454-144640	186	428.724	65.5149	49.8305	81.1993	OK	236.48	36.0015	24.245	47.758	OK	16.7418	16.9171	0	39.4732	OK	11.068	6.05258	0	14.6122	OK	27.4816	11.8079	1.2466	22.3693	OK	0	0	0	0	OK	0	0	0	0	OK	0	0	0	0	OK	38.4095	18.9004	4.61304	33.1877	OK	0	0
Cbir_00455	lcl|scaffold16:588810-588987	177	14.6916	2.24509	0	5.42012	OK	14.5221	2.21084	0	5.33743	OK	0	0	0	0	OK	450.213	246.201	175.858	316.544	OK	124.67	53.5665	23.8532	83.2799	OK	28.0904	25.1101	0	54.1048	OK	0	0	0	0	OK	775.703	415.431	325.311	505.55	OK	66.4305	32.6888	7.97839	57.3992	OK	47.8054	42.7639
Cbir_00456	lcl|scaffold537:376011-377382	261	3.20588	0.489903	0	1.18273	OK	0	0	0	0	OK	0	0	0	0	OK	0	0	0	0	OK	3.62178	1.55616	0	3.7569	OK	0	0	0	0	OK	0	0	0	0	OK	0	0	0	0	OK	0	0	0	0	OK	0	0
Cbir_00457	lcl|scaffold143:1144588-1144990	402	0	0	0	0	OK	0	0	0	0	OK	0	0	0	0	OK	0	0	0	0	OK	0	0	0	0	OK	0	0	0	0	OK	0	0	0	0	OK	0	0	0	0	OK	0	0	0	0	OK	0	0
Cbir_00458	lcl|scaffold113:255188-255386	198	4.3954	0.671677	0	2.01503	OK	0	0	0	0	OK	0	0	0	0	OK	0	0	0	0	OK	0	0	0	0	OK	0	0	0	0	OK	0	0	0	0	OK	0	0	0	0	OK	0	0	0	0	OK	0	0
Cbir_00459	lcl|scaffold47:172563-182234	222	11.2875	1.72488	0	3.44976	OK	0	0	0	0	OK	3.07128	3.10343	0	9.31029	OK	0	0	0	0	OK	12.2153	5.24852	0	10.497	OK	0	0	0	0	OK	0	0	0	0	OK	0	0	0	0	OK	9.10081	4.47829	0	9.64937	OK	0	0
Cbir_00460	lcl|scaffold348:949035-949266	231	22.4031	3.4235	1.14117	5.70583	OK	22.1295	3.36897	1.12299	5.61495	OK	0	0	0	0	OK	4.47848	2.44908	0	5.9126	OK	0	0	0	0	OK	4.43327	3.96292	0	9.56733	OK	0	0	0	0	OK	0	0	0	0	OK	0	0	0	0	OK	2.19485	1.96339
Cbir_00461	lcl|scaffold29:841336-841708	372	12.0726	1.84486	0.998379	2.69134	OK	1.24982	0.190271	0	0.459356	OK	6.74219	6.81276	2.50399	11.1215	OK	1.32295	0.72346	0	1.74659	OK	8.00686	3.44028	1.45403	5.42653	OK	2.0093	1.79612	0	3.8701	OK	0	0	0	0	OK	1.33114	0.712895	0	1.72108	OK	9.37571	4.61356	2.14751	7.07961	OK	1.3575	1.21434
Cbir_00462	lcl|scaffold83:1565014-1565209	195	0	0	0	0	OK	0	0	0	0	OK	0	0	0	0	OK	0	0	0	0	OK	0	0	0	0	OK	0	0	0	0	OK	0	0	0	0	OK	0	0	0	0	OK	0	0	0	0	OK	0	0
Cbir_00463	lcl|scaffold288:1238913-1239090	177	7.12926	1.08945	0	3.26835	OK	0	0	0	0	OK	0	0	0	0	OK	0	0	0	0	OK	0	0	0	0	OK	0	0	0	0	OK	0	0	0	0	OK	0	0	0	0	OK	0	0	0	0	OK	0	0
Cbir_00464	lcl|scaffold263:103692-103905	213	3.61494	0.552413	0	1.65724	OK	112.262	17.0906	10.9515	23.2297	OK	3.45834	3.49454	0	10.4836	OK	18.1093	9.90313	1.0455	18.7608	OK	7.22032	3.10233	0	7.4897	OK	23.648	21.1391	5.15944	37.1187	OK	16.2389	26.3855	2.7856	49.9855	OK	25.1355	13.4614	3.28554	23.6373	OK	10.8209	5.32472	0	11.4732	OK	6.6479	5.94683
Cbir_00465	lcl|scaffold260:3824402-3824588	186	0	0	0	0	OK	0	0	0	0	OK	0	0	0	0	OK	0	0	0	0	OK	0	0	0	0	OK	0	0	0	0	OK	0	0	0	0	OK	0	0	0	0	OK	0	0	0	0	OK	0	0
Cbir_00466	lcl|scaffold431:549500-549659	159	23.4067	3.57686	0	8.6353	OK	35.2251	5.36263	0	11.5549	OK	0	0	0	0	OK	134.87	73.7543	29.2788	118.23	OK	62.1884	26.7203	2.82093	50.6196	OK	85.3672	76.31	18.6251	133.995	OK	0	0	0	0	OK	148.363	79.4563	33.5822	125.33	OK	50.1499	24.6776	2.83E-15	49.3551	OK	48.9413	43.7801
Cbir_00467	lcl|scaffold3:1365410-1365560	150	74862.3	11440	11091.7	11788.3	OK	10754.9	1637.32	1505.6	1769.05	OK	0	0	0	0	OK	37.2201	20.354	0	49.1388	OK	18.5856	7.98562	0	23.9569	OK	5892.26	5267.11	4676.38	5857.84	OK	0	0	0	0	OK	18.5935	9.95784	0	29.8735	OK	37.2057	18.308	0	44.1995	OK	8980.44	8033.39
Cbir_00468	lcl|scaffold323:395811-396009	198	0	0	0	0	OK	0	0	0	0	OK	0	0	0	0	OK	0	0	0	0	OK	0	0	0	0	OK	0	0	0	0	OK	0	0	0	0	OK	0	0	0	0	OK	0	0	0	0	OK	0	0
Cbir_00469	lcl|scaffold31:2461793-2467067	363	2.80E-07	4.27E-08	0	0.186072	OK	0.926745	0.141087	0	0.4599	OK	10.7236	10.8358	5.05671	16.6149	OK	56.1571	30.7098	23.9271	37.4924	OK	27.0152	11.6075	7.89014	15.3249	OK	10.1756	9.09604	4.234	13.9581	OK	0.75204	1.22194	0	3.66582	OK	63.9917	34.271	27.1635	41.3785	OK	26.4076	12.9945	8.77854	17.2105	OK	7.37057	6.59329
Cbir_00470	lcl|scaffold263:101318-101984	666	21.9144	3.34882	2.72153	3.97611	OK	23.5222	3.58099	2.93257	4.2294	OK	1.86592	1.88545	0.552234	3.21866	OK	4.29584	2.3492	1.24178	3.45663	OK	2.20451	0.947205	0.34814	1.54627	OK	1.67751	1.49953	0.439203	2.55986	OK	0.399738	0.649508	0	1.56805	OK	4.33661	2.32249	1.22766	3.41732	OK	1.40189	0.689835	0.126587	1.25308	OK	0.627488	0.561314
Cbir_00471	lcl|scaffold854:173217-173532	315	0	0	0	0	OK	0	0	0	0	OK	0	0	0	0	OK	0	0	0	0	OK	0	0	0	0	OK	0	0	0	0	OK	0	0	0	0	OK	0	0	0	0	OK	1.9631	0.965994	0	2.33212	OK	0	0
Cbir_00472	lcl|scaffold32:1514424-1514658	234	80.6873	12.3301	8.16178	16.4985	OK	72.5033	11.0378	7.07292	15.0027	OK	14.5002	14.652	1.54685	27.7571	OK	0	0	0	0	OK	0	0	0	0	OK	5.91309	5.28573	0	12.7609	OK	2.90981	4.72797	0	14.1839	OK	2.87561	1.54005	0	4.62014	OK	0	0	0	0	OK	2.96294	2.65048
Cbir_00473	lcl|scaffold146:70169-70586	417	15.8141	2.41661	1.54854	3.28469	OK	13.5393	2.0612	1.26785	2.85456	OK	7.21091	7.28639	3.39165	11.1811	OK	4.10335	2.24394	0.657233	3.83064	OK	10.2933	4.42268	2.4448	6.40056	OK	4.13353	3.69498	1.08223	6.30772	OK	3.5536	5.774	1.40927	10.1387	OK	1.53924	0.824348	0	1.77622	OK	8.7058	4.28391	2.20591	6.36191	OK	5.70161	5.10033
Cbir_00474	lcl|scaffold166:655670-655883	213	38.6529	5.90669	2.49646	9.31692	OK	16.0712	2.44666	0.2583	4.63501	OK	0	0	0	0	OK	0	0	0	0	OK	0	0	0	0	OK	0	0	0	0	OK	0	0	0	0	OK	0	0	0	0	OK	0	0	0	0	OK	0	0
Cbir_00475	lcl|scaffold31:2480406-2481077	441	251.721	38.4665	35.2884	41.6445	OK	249.297	37.9528	34.8145	41.0911	OK	30.0003	30.3143	22.7357	37.8929	OK	79.8703	43.6774	36.9578	50.3971	OK	62.4461	26.831	22.1426	31.5195	OK	58.55	52.3381	42.9756	61.7006	OK	12.1151	19.6851	11.9639	27.4062	OK	93.519	50.0845	42.9477	57.2212	OK	68.1752	33.5473	27.9366	39.1581	OK	68.7135	61.4672
Cbir_00476	lcl|scaffold209:751437-751611	174	538.069	82.2243	62.9771	101.472	OK	14.932	2.27323	0	5.48807	OK	0	0	0	0	OK	0	0	0	0	OK	8.41151	3.61414	0	10.8424	OK	8.63991	7.72324	0	23.1697	OK	0	0	0	0	OK	8.45274	4.5269	0	13.5807	OK	0	0	0	0	OK	17.6031	15.7467
Cbir_00477	lcl|scaffold236:810795-811134	339	4.66951	0.713566	0.130942	1.29619	OK	15.1545	2.3071	1.27533	3.33887	OK	0.793849	0.802158	0	2.40648	OK	2.35931	1.2902	0	2.77999	OK	2.34239	1.00645	0	2.16859	OK	0	0	0	0	OK	0	0	0	0	OK	9.41728	5.04346	2.13162	7.9553	OK	1.56722	0.771191	0	1.86182	OK	0	0
Cbir_00478	lcl|scaffold31:1806804-1807086	282	3.85272	0.588749	0	1.26858	OK	2.54374	0.387256	0	0.934919	OK	0	0	0	0	OK	0	0	0	0	OK	0	0	0	0	OK	0	0	0	0	OK	0	0	0	0	OK	0	0	0	0	OK	0	0	0	0	OK	0	0
Cbir_00479	lcl|scaffold262:91313-91538	225	26.9632	4.12035	1.51441	6.7263	OK	40.8239	6.21499	3.00558	9.4244	OK	0	0	0	0	OK	26.7756	14.6424	5.38173	23.903	OK	16.2064	6.96333	1.2778	12.6489	OK	2.63343	2.35404	0	7.06211	OK	0	0	0	0	OK	10.7416	5.75269	2.94E-16	11.5054	OK	13.448	6.61745	0.698623	12.5363	OK	7.87436	7.04395
Cbir_00480	lcl|scaffold129:2231617-2231785	168	273.529	41.799	27.2465	56.3516	OK	0	0	0	0	OK	0	0	0	0	OK	0	0	0	0	OK	19.9098	8.55459	0	20.6526	OK	0	0	0	0	OK	0	0	0	0	OK	0	0	0	0	OK	0	0	0	0	OK	0	0
Cbir_00481	lcl|scaffold82:536089-536683	594	21.381	3.26731	2.54568	3.98893	OK	12.9824	1.97642	1.4174	2.53544	OK	4.32671	4.37199	2.11431	6.62968	OK	6.71104	3.66996	2.1717	5.16821	OK	8.02321	3.44731	2.16701	4.7276	OK	1.69752	1.51742	0.278452	2.75639	OK	0.583705	0.948424	0	2.2897	OK	5.36888	2.87532	1.55603	4.19461	OK	3.66116	1.80157	0.802237	2.80089	OK	5.41456	4.84356
Cbir_00482	lcl|scaffold282:103443-103623	180	331.117	50.5992	36.4286	64.7698	OK	400.752	61.0101	45.2574	76.7628	OK	42.7123	43.1593	7.91989	78.3988	OK	107.985	59.052	28.5577	89.5464	OK	168.309	72.3166	42.1585	102.475	OK	14.3569	12.8337	0	30.9833	OK	0	0	0	0	OK	173.218	92.7675	54.8953	130.64	OK	116.213	57.1857	28.5928	85.7785	OK	57.681	51.5982
Cbir_00483	lcl|scaffold674:12912-13092	180	0	0	0	0	OK	0	0	0	0	OK	0	0	0	0	OK	0	0	0	0	OK	0	0	0	0	OK	0	0	0	0	OK	0	0	0	0	OK	0	0	0	0	OK	0	0	0	0	OK	0	0
Cbir_00484	lcl|scaffold377:67642-67900	258	5.45049	0.832911	0	1.79467	OK	1.75609	0.267345	0	0.802036	OK	0	0	0	0	OK	0	0	0	0	OK	0	0	0	0	OK	0	0	0	0	OK	1.30562	2.12141	0	6.36423	OK	0	0	0	0	OK	0	0	0	0	OK	0	0
Cbir_00485	lcl|scaffold129:543922-544462	540	16.9953	2.59711	1.88363	3.31059	OK	47.5865	7.24452	6.06149	8.42755	OK	0	0	0	0	OK	0.957227	0.523464	0	1.12791	OK	0.662349	0.284589	0	0.687059	OK	1.63672	1.46307	0.154461	2.77169	OK	0	0	0	0	OK	0.321171	0.172004	0	0.516013	OK	0	0	0	0	OK	0.660661	0.59099
Cbir_00486	lcl|scaffold68:731071-732852	1686	21.9706	3.35742	2.98609	3.72875	OK	14.628	2.22695	1.92667	2.52723	OK	2.46667	2.49249	1.62472	3.36026	OK	5.11829	2.79896	2.12011	3.47781	OK	10.7913	4.63665	3.86654	5.40675	OK	0.971416	0.868352	0.386677	1.35003	OK	0	0	0	0	OK	7.73712	4.14365	3.32308	4.96421	OK	11.57	5.69334	4.77278	6.61389	OK	3.3712	3.01568
Cbir_00487	lcl|scaffold490:283013-283184	171	251.307	38.4031	24.3803	52.4259	OK	250.786	38.1794	24.2383	52.1205	OK	8.54662	8.63608	0	25.9082	OK	223.197	122.056	75.0769	169.036	OK	8.24879	3.54423	0	10.6327	OK	0	0	0	0	OK	8.80169	14.3013	0	42.9039	OK	224.631	120.302	73.9977	166.606	OK	24.9274	12.2662	0	26.4299	OK	17.4061	15.5705
Cbir_00488	lcl|scaffold844:26277-26496	219	56.6393	8.65527	4.68396	12.6266	OK	109.605	16.6862	11.1241	22.2483	OK	24.6308	24.8886	7.28971	42.4875	OK	56.5047	30.8998	16.3335	45.4662	OK	21.9708	9.44011	2.30406	16.5762	OK	6.00125	5.36454	0	12.9511	OK	0	0	0	0	OK	59.6069	31.9227	17.2756	46.5699	OK	47.1394	23.1961	11.2177	35.1746	OK	18.0347	16.1329
Cbir_00489	lcl|scaffold113:2679105-2680664	405	10.2017	1.55897	0.861776	2.25616	OK	28.1084	4.2792	3.12518	5.43321	OK	4.06482	4.10737	1.00249	7.21225	OK	225.411	123.267	110.909	135.625	OK	82.528	35.4595	29.57	41.349	OK	19.5879	17.5097	11.5903	23.429	OK	0	0	0	0	OK	79.0769	42.3499	35.1658	49.5341	OK	72.9488	35.8963	29.5507	42.242	OK	6.21671	5.56111
Cbir_00490	lcl|scaffold377:10125-10311	186	18.0841	2.76349	0	5.9545	OK	0	0	0	0	OK	0	0	0	0	OK	0	0	0	0	OK	6.11124	2.6258	0	7.87739	OK	0	0	0	0	OK	0	0	0	0	OK	0	0	0	0	OK	0	0	0	0	OK	0	0
Cbir_00491	lcl|scaffold113:2236395-2236563	168	0	0	0	0	OK	0	0	0	0	OK	0	0	0	0	OK	0	0	0	0	OK	17.2142	7.39637	0	17.8564	OK	0	0	0	0	OK	0	0	0	0	OK	8.3053	4.44793	0	13.3438	OK	16.8344	8.28382	0	19.9989	OK	8.14428	7.28541
Cbir_00492	lcl|scaffold64:484153-484324	171	8.89059	1.3586	0	4.07581	OK	17.5771	2.67592	0	6.46024	OK	0	0	0	0	OK	0	0	0	0	OK	0	0	0	0	OK	0	0	0	0	OK	0	0	0	0	OK	0	0	0	0	OK	0	0	0	0	OK	0	0
Cbir_00493	lcl|scaffold4:1867867-1868356	489	6.85744	1.04791	0.590565	1.50526	OK	0.659253	0.100364	0	0.2423	OK	1.18878	1.20122	0	2.58827	OK	3.09392	1.69192	0.495552	2.88829	OK	3.35683	1.44232	0.480772	2.40386	OK	1.13505	1.01463	0	2.18622	OK	0.392059	0.637031	0	1.91109	OK	1.95279	1.04582	0.11041	1.98123	OK	3.10495	1.52787	0.447502	2.60823	OK	0.384013	0.343516
Cbir_00494	lcl|scaffold197:327903-328424	210	0	0	0	0	OK	3.58312	0.54549	0	1.63647	OK	0	0	0	0	OK	0	0	0	0	OK	18.8671	8.10658	0	16.2132	OK	0	0	0	0	OK	0	0	0	0	OK	0	0	0	0	OK	4.70163	2.31356	0	6.94068	OK	0	0
Cbir_00495	lcl|scaffold82:3548007-3548235	228	68.2074	10.423	6.25382	14.5922	OK	32.8496	5.00099	2.11367	7.88832	OK	0	0	0	0	OK	2.61	1.42729	0	4.28187	OK	2.67245	1.14826	0	3.44479	OK	0	0	0	0	OK	0	0	0	0	OK	7.82917	4.19294	0	9.03453	OK	2.65307	1.30551	0	3.91653	OK	0	0
Cbir_00496	lcl|scaffold117:56261-56426	165	0	0	0	0	OK	11.487	1.74877	0	5.24632	OK	0	0	0	0	OK	16.2687	8.89659	0	21.4783	OK	8.33822	3.58265	0	10.748	OK	0	0	0	0	OK	0	0	0	0	OK	0	0	0	0	OK	0	0	0	0	OK	0	0
Cbir_00497	lcl|scaffold32:3283316-3283706	390	33.8102	5.16666	3.78581	6.54751	OK	49.6292	7.5555	5.89685	9.21415	OK	0.540245	0.5459	0	1.6377	OK	1.07862	0.58985	0	1.42402	OK	18.7764	8.06758	5.30042	10.8347	OK	4.9492	4.42411	1.4747	7.37352	OK	0.538203	0.874491	0	2.62347	OK	0	0	0	0	OK	15.7426	7.74654	4.86955	10.6235	OK	3.22241	2.88258
Cbir_00498	lcl|scaffold73:79174-83065	609	40.5504	6.19666	5.25981	7.1335	OK	15.0256	2.28748	1.72003	2.85493	OK	9.54542	9.64534	6.47397	12.8167	OK	19.7432	10.7967	8.33588	13.2575	OK	20.1444	8.65539	6.73197	10.5788	OK	8.4991	7.59738	5.029	10.1658	OK	1.7081	2.77539	0.677392	4.87338	OK	19.6401	10.5183	8.10526	12.9314	OK	13.8174	6.79922	4.9487	8.64973	OK	12.6778	11.3408
Cbir_00499	lcl|scaffold235:647988-648294	306	14.1589	2.16368	1.00714	3.32021	OK	25.5567	3.89072	2.33443	5.44701	OK	2.03653	2.05784	0	4.96807	OK	9.86792	5.39632	1.98339	8.80924	OK	12.6607	5.43989	2.42238	8.45739	OK	9.20752	8.23063	2.74354	13.7177	OK	0	0	0	0	OK	11.8416	6.34184	2.68038	10.0033	OK	3.93446	1.93605	2.35E-16	3.8721	OK	15.5072	13.8719
Cbir_00500	lcl|scaffold157:274405-274609	204	407.889	62.331	50.0477	74.6143	OK	1269.13	193.211	171.643	214.778	OK	453.937	458.689	374.238	543.14	OK	3.79871	2.07734	0	6.23202	OK	30.8125	13.2391	3.87764	22.6006	OK	27.286	24.391	5.95314	42.8289	OK	77.0776	125.238	69.23	181.247	OK	15.3559	8.22389	0	16.4478	OK	26.8762	13.2251	3.22787	23.2224	OK	35.5217	31.7757
Cbir_00501	lcl|scaffold348:79777-80038	261	0	0	0	0	OK	0	0	0	0	OK	0	0	0	0	OK	1.39208	0.761267	0	2.2838	OK	0	0	0	0	OK	0	0	0	0	OK	0	0	0	0	OK	0	0	0	0	OK	0	0	0	0	OK	0	0
Cbir_00502	lcl|scaffold513:134655-134841	186	5.7773	0.882851	0	2.64855	OK	0	0	0	0	OK	0	0	0	0	OK	0	0	0	0	OK	0	0	0	0	OK	0	0	0	0	OK	0	0	0	0	OK	0	0	0	0	OK	0	0	0	0	OK	0	0
Cbir_00503	lcl|scaffold436:349447-349894	447	1.26069	0.192651	0	0.415106	OK	0.421391	0.0641521	0	0.192456	OK	0.42774	0.432217	0	1.29665	OK	3.32583	1.81875	0.532698	3.10479	OK	0.845093	0.363108	0	0.876621	OK	0.843304	0.753832	0	1.81991	OK	0	0	0	0	OK	3.76235	2.01494	0.671646	3.35823	OK	1.26336	0.621667	0	1.33951	OK	1.27614	1.14157
Cbir_00504	lcl|scaffold150:3234949-3235123	174	3715.09	567.717	515.62	619.814	OK	1637.95	249.36	215.269	283.452	OK	82.1811	83.0413	30.5214	135.561	OK	207.804	113.639	68.1832	159.094	OK	307.98	132.329	88.8193	175.838	OK	98.6806	88.2109	37.2823	139.14	OK	16.1881	26.303	0	63.501	OK	307.137	164.488	110.405	218.572	OK	208.574	102.634	61.5806	143.688	OK	114.341	102.283
Cbir_00505	lcl|scaffold50:879943-883352	387	6.90663	1.05543	0.320302	1.79055	OK	48.4465	7.37544	5.43678	9.3141	OK	29.7373	30.0486	21.7936	38.3036	OK	39.4916	21.5962	16.4337	26.7586	OK	55.0717	23.6625	18.8819	28.443	OK	22.6177	20.218	13.7451	26.691	OK	15.847	25.7487	16.0166	35.4807	OK	45.3751	24.3008	18.8331	29.7685	OK	40.8199	20.0865	15.352	24.8209	OK	37.5267	33.5692
Cbir_00506	lcl|scaffold151:961801-961975	174	0	0	0	0	OK	0	0	0	0	OK	0	0	0	0	OK	267.781	146.437	93.8353	199.039	OK	17.4683	7.50553	0	18.1199	OK	9.09985	8.13438	0	24.4032	OK	0	0	0	0	OK	371.632	199.029	138.326	259.732	OK	26.0782	12.8324	0	27.6501	OK	0	0
Cbir_00507	lcl|scaffold260:1407374-1407536	162	75.3545	11.5152	2.81053	20.2199	OK	10.7802	1.64117	0	4.9235	OK	0	0	0	0	OK	0	0	0	0	OK	20.9643	9.00765	0	21.7464	OK	0	0	0	0	OK	0	0	0	0	OK	10.1869	5.45564	0	16.3669	OK	0	0	0	0	OK	0	0
Cbir_00508	lcl|scaffold497:1307022-1307199	177	0	0	0	0	OK	0	0	0	0	OK	0	0	0	0	OK	0	0	0	0	OK	0	0	0	0	OK	0	0	0	0	OK	0	0	0	0	OK	0	0	0	0	OK	0	0	0	0	OK	0	0
Cbir_00509	lcl|scaffold113:85801-86005	204	23.9995	3.66746	0.672991	6.66192	OK	0	0	0	0	OK	0	0	0	0	OK	0	0	0	0	OK	8.18557	3.51707	0	8.49095	OK	0	0	0	0	OK	0	0	0	0	OK	4.08235	2.18632	0	6.55896	OK	16.4777	8.10825	1.26E-16	16.2165	OK	0	0
Cbir_00510	lcl|scaffold59:319048-319841	306	0	0	0	0	OK	0	0	0	0	OK	0	0	0	0	OK	3.61515	1.97696	0	4.25976	OK	2791.15	1199.26	1148.83	1249.69	OK	0	0	0	0	OK	0	0	0	0	OK	2.41857	1.29528	0	3.12707	OK	1953.87	961.453	913.47	1009.44	OK	4.92124	4.40226
Cbir_00511	lcl|scaffold36:831474-832036	462	380.555	58.154	54.4668	61.8412	OK	350.675	53.3863	49.8623	56.9104	OK	0	0	0	0	OK	3.55487	1.944	0.714505	3.17349	OK	5.49733	2.36202	1.18101	3.54303	OK	2.65248	2.37107	0.694469	4.04766	OK	0	0	0	0	OK	3.55733	1.90514	0.700224	3.11006	OK	4.55386	2.24084	0.997846	3.48384	OK	0.325333	0.291025
Cbir_00512	lcl|scaffold98:1437717-1438146	429	0	0	0	0	OK	0	0	0	0	OK	0	0	0	0	OK	0	0	0	0	OK	0	0	0	0	OK	0	0	0	0	OK	0	0	0	0	OK	0	0	0	0	OK	0	0	0	0	OK	0	0
Cbir_00513	lcl|scaffold260:3784141-3784360	219	3.03756	0.464181	0	1.39254	OK	0	0	0	0	OK	0	0	0	0	OK	0	0	0	0	OK	0	0	0	0	OK	0	0	0	0	OK	0	0	0	0	OK	0	0	0	0	OK	0	0	0	0	OK	0	0
Cbir_00514	lcl|scaffold32:218776-218980	204	15.7035	2.39972	0	4.79943	OK	27.9042	4.24811	1.03684	7.45938	OK	4.54908	4.5967	0	13.7901	OK	9.18019	5.02023	0	12.1199	OK	13.9504	5.99404	0	12.9154	OK	17.7777	15.8916	0	31.7831	OK	0	0	0	0	OK	27.4597	14.7062	2.69863	26.7137	OK	4.61607	2.27145	0	6.81436	OK	17.6518	15.7903
Cbir_00515	lcl|scaffold411:440877-441042	165	955.222	145.971	116.922	175.02	OK	635.09	96.6855	73.2358	120.135	OK	39.9978	40.4165	0	80.833	OK	116.994	63.9787	27.0406	100.917	OK	67.5308	29.0157	7.0819	50.9496	OK	29.7635	26.6057	0	57.3274	OK	0	0	0	0	OK	78.5253	42.0545	12.3175	71.7916	OK	146.818	72.2454	34.938	109.553	OK	100.462	89.8674
Cbir_00516	lcl|scaffold209:1158182-1158371	189	119.105	18.2009	8.6489	27.7528	OK	123.519	18.8045	9.39027	28.2187	OK	11.1024	11.2187	0	27.0842	OK	25.2948	13.8326	0.055566	27.6096	OK	84.161	36.1612	17.4876	54.8348	OK	121.566	108.668	62.3317	155.004	OK	0	0	0	0	OK	11.1854	5.99036	0	14.462	OK	5.59469	2.75301	0	8.25902	OK	120.574	107.858
Cbir_00517	lcl|scaffold235:267909-268110	201	0	0	0	0	OK	17.0201	2.59112	0	5.18224	OK	0	0	0	0	OK	0	0	0	0	OK	0	0	0	0	OK	0	0	0	0	OK	0	0	0	0	OK	0	0	0	0	OK	0	0	0	0	OK	0	0
Cbir_00518	lcl|scaffold390:83774-83945	171	63.4906	9.70224	2.36804	17.0364	OK	99.023	15.0752	5.9845	24.1658	OK	0	0	0	0	OK	0	0	0	0	OK	0	0	0	0	OK	0	0	0	0	OK	0	0	0	0	OK	0	0	0	0	OK	0	0	0	0	OK	0	0
Cbir_00519	lcl|scaffold181:502841-503021	180	65.7922	10.054	3.69528	16.4126	OK	33.6687	5.12569	0.541133	9.71024	OK	0	0	0	0	OK	0	0	0	0	OK	0	0	0	0	OK	0	0	0	0	OK	0	0	0	0	OK	0	0	0	0	OK	8.04075	3.95666	0	11.87	OK	0	0
Cbir_00520	lcl|scaffold236:180061-180220	159	156.599	23.9306	10.6563	37.2048	OK	24.125	3.67276	0	8.86682	OK	0	0	0	0	OK	64.9278	35.506	3.74847	67.2636	OK	0	0	0	0	OK	53.5905	47.9048	0	95.8095	OK	0	0	0	0	OK	92.9826	49.7972	12.154	87.4403	OK	0	0	0	0	OK	27.6211	24.7083
Cbir_00521	lcl|scaffold372:676447-676609	162	0	0	0	0	OK	0	0	0	0	OK	0	0	0	0	OK	0	0	0	0	OK	0	0	0	0	OK	0	0	0	0	OK	0	0	0	0	OK	0	0	0	0	OK	0	0	0	0	OK	0	0
Cbir_00522	lcl|scaffold11:1791056-1791671	615	138.003	21.0887	19.2409	22.9366	OK	229.689	34.9676	32.5898	37.3455	OK	4.5389	4.58641	2.36168	6.81115	OK	2.41226	1.31916	0.439719	2.1986	OK	10.1583	4.36469	2.90979	5.81958	OK	3.72459	3.32942	1.54977	5.10908	OK	0	0	0	0	OK	4.25691	2.27981	1.1399	3.41971	OK	8.19611	4.0331	2.56042	5.50579	OK	4.77144	4.26826
Cbir_00523	lcl|scaffold756:46890-47061	171	0	0	0	0	OK	0	0	0	0	OK	0	0	0	0	OK	0	0	0	0	OK	0	0	0	0	OK	0	0	0	0	OK	0	0	0	0	OK	0	0	0	0	OK	0	0	0	0	OK	0	0
Cbir_00524	lcl|scaffold59:3114630-3116543	1248	73.2522	11.1939	10.3913	11.9966	OK	70.5512	10.7406	9.9573	11.524	OK	18.154	18.344	15.5785	21.1095	OK	35.7485	19.5492	17.4652	21.6332	OK	46.9107	20.156	18.2965	22.0154	OK	13.5159	12.0819	9.99447	14.1693	OK	7.99218	12.986	10.0262	15.9457	OK	37.3614	20.0091	17.923	22.0951	OK	44.2026	21.751	19.6652	23.8368	OK	20.1777	18.0498
Cbir_00525	lcl|scaffold436:78395-78647	252	115.46	17.6438	13.0103	22.2773	OK	52.2554	7.95531	4.89331	11.0173	OK	0	0	0	0	OK	5.75618	3.14779	0	6.78255	OK	9.71038	4.17223	0.440474	7.90398	OK	7.68755	6.87193	9.06E-17	13.7439	OK	0	0	0	0	OK	11.3579	6.08279	1.11621	11.0494	OK	7.63205	3.75555	2.54E-16	7.51109	OK	1.87977	1.68154
Cbir_00526	lcl|scaffold592:12622-13592	810	1.87445	0.286441	0.101463	0.471419	OK	0	0	0	0	OK	0	0	0	0	OK	0	0	0	0	OK	0.483065	0.207557	0	0.484299	OK	0	0	0	0	OK	0	0	0	0	OK	0	0	0	0	OK	0.31877	0.156859	0	0.37869	OK	0	0
Cbir_00527	lcl|scaffold137:97270-98311	1041	138.055	21.0966	19.8545	22.3388	OK	123.476	18.7978	17.6337	19.9619	OK	14.2316	14.3806	11.5646	17.1966	OK	23.6504	12.9333	10.9838	14.8828	OK	40.7677	17.5165	15.4942	19.5389	OK	6.81629	6.09311	4.38832	7.7979	OK	1.38504	2.25045	0.829792	3.67112	OK	28.3925	15.2057	13.1087	17.3028	OK	29.3166	14.426	12.4608	16.3912	OK	13.7075	12.262
Cbir_00528	lcl|scaffold170:201671-201866	195	332.899	50.8715	38.7968	62.9462	OK	572.636	87.1775	71.3271	103.028	OK	48.2809	48.7863	16.2621	81.3105	OK	126.609	69.2366	40.3629	98.1102	OK	108.758	46.7296	25.8315	67.6277	OK	114.469	102.325	57.6665	146.983	OK	26.7844	43.5203	4.59456	82.446	OK	154.83	82.9199	51.5791	114.261	OK	105.339	51.8348	28.0514	75.6183	OK	169.119	151.284
Cbir_00529	lcl|scaffold31:791011-791164	153	0	0	0	0	OK	0	0	0	0	OK	0	0	0	0	OK	0	0	0	0	OK	0	0	0	0	OK	0	0	0	0	OK	0	0	0	0	OK	0	0	0	0	OK	0	0	0	0	OK	0	0
Cbir_00530	lcl|scaffold75:266781-266955	174	2822.93	431.382	387.182	475.583	OK	1003.73	152.807	126.601	179.013	OK	49.6907	50.2109	9.21387	91.2079	OK	1012.27	553.564	454.54	652.589	OK	298.937	128.443	85.6288	171.258	OK	598.295	534.818	411.307	658.329	OK	51.2855	83.3304	15.2914	151.369	OK	1205.06	645.375	538.916	751.834	OK	324.955	159.903	108.693	211.112	OK	662.859	592.956
Cbir_00531	lcl|scaffold544:114157-114316	159	36.7687	5.61876	0	12.1068	OK	47.9664	7.30235	5.62E-16	14.6047	OK	0	0	0	0	OK	70.0578	38.3114	7.03028	69.5925	OK	22.9417	9.8573	0	23.7976	OK	0	0	0	0	OK	0	0	0	0	OK	34.811	18.6431	0	40.1704	OK	81.365	40.0377	9.77205	70.3034	OK	0	0
Cbir_00532	lcl|scaffold483:893945-894149	204	0	0	0	0	OK	0	0	0	0	OK	0	0	0	0	OK	0	0	0	0	OK	0	0	0	0	OK	0	0	0	0	OK	0	0	0	0	OK	0	0	0	0	OK	0	0	0	0	OK	0	0
Cbir_00533	lcl|scaffold192:243326-243491	165	0	0	0	0	OK	20.7781	3.16324	0	7.63673	OK	0	0	0	0	OK	0	0	0	0	OK	0	0	0	0	OK	0	0	0	0	OK	0	0	0	0	OK	0	0	0	0	OK	0	0	0	0	OK	0	0
Cbir_00534	lcl|scaffold386:88961-89123	162	0	0	0	0	OK	0	0	0	0	OK	0	0	0	0	OK	0	0	0	0	OK	0	0	0	0	OK	0	0	0	0	OK	0	0	0	0	OK	0	0	0	0	OK	0	0	0	0	OK	0	0
Cbir_00535	lcl|scaffold1782:734-1529	795	17.9833	2.7481	2.22642	3.26977	OK	2.58961	0.394239	0.19712	0.591359	OK	1.61094	1.6278	0.476773	2.77883	OK	3.85068	2.10576	1.13957	3.07195	OK	3.36101	1.44411	0.743615	2.14461	OK	0.963646	0.861407	0.0909412	1.63187	OK	0	0	0	0	OK	0.20447	0.109504	0	0.328513	OK	0.610535	0.300429	0	0.647335	OK	0	0
Cbir_00536	lcl|scaffold447:87050-87206	156	0	0	0	0	OK	0	0	0	0	OK	0	0	0	0	OK	0	0	0	0	OK	0	0	0	0	OK	0	0	0	0	OK	0	0	0	0	OK	0	0	0	0	OK	0	0	0	0	OK	0	0
Cbir_00537	lcl|scaffold101:898985-899162	177	238.867	36.5022	21.3432	51.6613	OK	214.465	32.6499	18.0963	47.2035	OK	180.745	182.637	104.76	260.514	OK	228.788	125.114	77.8251	172.402	OK	494.213	212.347	157.519	267.174	OK	195.932	175.145	103.642	246.647	OK	158.647	257.775	139.5	376.05	OK	255.959	137.08	87.0514	187.108	OK	346.447	170.478	117.867	223.089	OK	239.676	214.401
Cbir_00538	lcl|scaffold390:612214-612364	150	231.803	35.4227	17.1305	53.7148	OK	334.907	50.9859	29.2454	72.7264	OK	51.793	52.3351	0	112.767	OK	119.119	65.1408	15.899	114.383	OK	171.537	73.7038	27.0894	120.318	OK	120.002	107.27	26.1816	188.359	OK	0	0	0	0	OK	119.31	63.8968	15.5954	112.198	OK	170.534	83.9155	30.8427	136.988	OK	52.0857	46.5929
Cbir_00539	lcl|scaffold209:1939067-1939241	174	7.82075	1.19512	0	3.58535	OK	0	0	0	0	OK	7.81208	7.89385	0	23.6815	OK	0	0	0	0	OK	0	0	0	0	OK	0	0	0	0	OK	0	0	0	0	OK	0	0	0	0	OK	0	0	0	0	OK	0	0
Cbir_00540	lcl|scaffold477:403092-403278	186	30.8154	4.70902	0.497144	8.92089	OK	6.09474	0.927857	0	2.78357	OK	0	0	0	0	OK	0	0	0	0	OK	5.50945	2.36723	0	7.10169	OK	0	0	0	0	OK	0	0	0	0	OK	0	0	0	0	OK	0	0	0	0	OK	0	0
Cbir_00541	lcl|scaffold192:472919-473132	213	0	0	0	0	OK	0	0	0	0	OK	0	0	0	0	OK	0	0	0	0	OK	0	0	0	0	OK	0	0	0	0	OK	0	0	0	0	OK	0	0	0	0	OK	0	0	0	0	OK	0	0
Cbir_00542	lcl|scaffold82:126602-126929	327	89.9644	13.7478	11.0119	16.4837	OK	94.9724	14.4585	11.676	17.241	OK	5.20211	5.25656	0.964597	9.54852	OK	4.22488	2.31039	0.243915	4.37687	OK	10.3327	4.43963	1.87641	7.00286	OK	5.29272	4.73118	0.868187	8.59417	OK	0	0	0	0	OK	11.0514	5.91859	2.63555	9.20164	OK	5.10604	2.51256	0.461062	4.56405	OK	5.38712	4.81901
Cbir_00543	lcl|scaffold115:55190-55361	171	83.9966	12.8358	4.71774	20.9539	OK	195.124	29.7055	17.5783	41.8327	OK	0	0	0	0	OK	0	0	0	0	OK	0	0	0	0	OK	0	0	0	0	OK	0	0	0	0	OK	0	0	0	0	OK	0	0	0	0	OK	0	0
Cbir_00544	lcl|scaffold429:421662-423692	612	28.0436	4.28544	3.47916	5.09173	OK	15.9066	2.42161	1.82088	3.02234	OK	16.6048	16.7786	12.4464	21.1109	OK	34.3075	18.7612	15.4185	22.104	OK	287.346	123.463	115.872	131.054	OK	6.61557	5.91368	3.49943	8.32793	OK	3.92238	6.37322	2.96659	9.77984	OK	44.561	23.8648	20.1263	27.6033	OK	352.287	173.352	163.68	183.023	OK	5.19969	4.65134
Cbir_00545	lcl|scaffold176:1055245-1055542	297	16.1924	2.47442	1.19664	3.75221	OK	45.5371	6.93252	4.7931	9.07195	OK	12.7054	12.8384	4.71869	20.9582	OK	8.74308	4.78119	1.16695	8.39543	OK	65.0733	27.9598	20.1295	35.7902	OK	1.26662	1.13224	0	3.39672	OK	0	0	0	0	OK	11.3391	6.0727	2.02423	10.1212	OK	38.2182	18.8062	11.9392	25.6733	OK	2.55272	2.28352
Cbir_00546	lcl|scaffold293:654445-655744	915	0.363083	0.0554841	0	0.133951	OK	0	0	0	0	OK	0.167665	0.16942	0	0.50826	OK	0.346637	0.18956	0	0.457639	OK	0.179314	0.0770454	0	0.231136	OK	0	0	0	0	OK	0	0	0	0	OK	0.170106	0.0911011	0	0.273303	OK	0.17251	0.0848881	0	0.254664	OK	0	0
Cbir_00547	lcl|scaffold241:69093-73313	1458	201.77	30.8332	29.6275	32.0389	OK	162.228	24.6974	23.6238	25.7709	OK	22.3642	22.5983	19.7899	25.4067	OK	45.8068	25.0497	22.8817	27.2177	OK	61.6233	26.4775	24.5215	28.4334	OK	25.3277	22.6405	20.0434	25.2375	OK	15.0266	24.4158	20.7761	28.0555	OK	51.1351	27.3856	25.1345	29.6367	OK	60.666	29.8523	27.6005	32.1041	OK	33.0882	29.5988
Cbir_00548	lcl|scaffold372:279090-279264	174	100.563	15.3674	6.49503	24.2398	OK	16.6311	2.53191	0	6.11256	OK	7.79114	7.87269	0	23.6181	OK	15.5978	8.52975	0	20.5926	OK	30.6684	13.1772	0	26.3544	OK	0	0	0	0	OK	0	0	0	0	OK	7.76261	4.15729	0	12.4719	OK	23.1673	11.4001	0	24.5637	OK	0	0
Cbir_00549	lcl|scaffold557:34361-34595	234	0	0	0	0	OK	2.81039	0.427852	0	1.28355	OK	0	0	0	0	OK	0	0	0	0	OK	0	0	0	0	OK	0	0	0	0	OK	0	0	0	0	OK	0	0	0	0	OK	0	0	0	0	OK	0	0
Cbir_00550	lcl|scaffold209:1609214-1609475	261	67.4978	10.3146	7.16867	13.4605	OK	0	0	0	0	OK	3.56667	3.604	0	8.70083	OK	0	0	0	0	OK	0	0	0	0	OK	0	0	0	0	OK	0	0	0	0	OK	0	0	0	0	OK	0	0	0	0	OK	0	0
Cbir_00551	lcl|scaffold59:3119223-3122370	894	494.805	75.613	73.0252	78.2008	OK	111.09	16.9123	15.6901	18.1344	OK	34.1995	34.5574	29.96	39.1549	OK	28.6488	15.6667	13.3875	17.9459	OK	41.9217	18.0124	15.8822	20.1426	OK	15.3402	13.7127	11.0363	16.3891	OK	9.01835	14.6533	10.901	18.4057	OK	31.2527	16.7375	14.3995	19.0755	OK	43.9547	21.6291	19.1019	24.1562	OK	28.7193	25.6907
Cbir_00552	lcl|scaffold74:28990-29176	186	23.5405	3.59732	0	7.19463	OK	41.1826	6.26959	1.53023	11.009	OK	4.99188	5.04413	0	15.1324	OK	0	0	0	0	OK	0	0	0	0	OK	0	0	0	0	OK	0	0	0	0	OK	0	0	0	0	OK	0	0	0	0	OK	0	0
Cbir_00553	lcl|scaffold83:1297256-1297481	225	97.1114	14.84	9.96061	19.7193	OK	98.3559	14.9736	10.1155	19.8317	OK	7.89078	7.97338	0	17.1802	OK	25.3639	13.8704	5.09798	22.6428	OK	25.2223	10.8372	3.98314	17.6912	OK	7.77229	6.94768	0	14.9702	OK	0	0	0	0	OK	43.4678	23.2794	11.9872	34.5715	OK	10.221	5.02949	4.86E-16	10.059	OK	31.5138	28.1904
Cbir_00554	lcl|scaffold33:484446-484698	252	1.89727	0.289929	0	0.869786	OK	7.42348	1.13014	7.20E-17	2.26029	OK	1.85166	1.87104	0	5.61312	OK	0	0	0	0	OK	1.72525	0.741283	0	2.22385	OK	0	0	0	0	OK	0	0	0	0	OK	0	0	0	0	OK	3.48499	1.71488	0	4.14008	OK	1.85621	1.66046
Cbir_00555	lcl|scaffold501:118997-119180	183	24.7228	3.77798	0	7.55596	OK	0	0	0	0	OK	0	0	0	0	OK	0	0	0	0	OK	0	0	0	0	OK	0	0	0	0	OK	0	0	0	0	OK	0	0	0	0	OK	0	0	0	0	OK	0	0
Cbir_00556	lcl|scaffold792:250409-250667	258	6.52454	0.99704	0	1.99408	OK	11.6509	1.77372	0.432915	3.11453	OK	0	0	0	0	OK	2.88793	1.57928	0	3.81272	OK	7.11829	3.05849	0.322894	5.79409	OK	0	0	0	0	OK	2.88055	4.68042	0	11.2995	OK	8.65267	4.63397	0.85035	8.41759	OK	8.61445	4.23896	0.777864	7.70006	OK	1.42634	1.27592
Cbir_00557	lcl|scaffold3:1635900-1636428	528	2.84333	0.4345	0.127262	0.741738	OK	2.05264	0.312492	0.0573434	0.567642	OK	0	0	0	0	OK	0	0	0	0	OK	1.25745	0.540283	2.83E-17	1.08057	OK	0.313116	0.279896	0	0.839688	OK	0	0	0	0	OK	0.301763	0.161611	0	0.484832	OK	0.306086	0.150618	0	0.451853	OK	0.319809	0.286083
Cbir_00558	lcl|scaffold74:3254990-3255449	459	7.72725	1.18083	0.652747	1.70891	OK	5.97963	0.910333	0.440239	1.38043	OK	0.492535	0.497691	0	1.49307	OK	0.479044	0.261967	0	0.785902	OK	2.45218	1.05362	0.111234	1.996	OK	0.515311	0.460639	0	1.38192	OK	0	0	0	0	OK	1.92958	1.0334	0	2.06679	OK	2.93891	1.44617	0.265376	2.62696	OK	3.14362	2.81211
Cbir_00559	lcl|scaffold427:195306-195489	183	112.221	17.1489	8.83044	25.4673	OK	136.879	20.8383	11.7437	29.9329	OK	6.0009	6.06371	0	18.1911	OK	12.2991	6.72581	0	16.2375	OK	116.983	50.2637	27.2011	73.3262	OK	54.7267	48.9204	16.3068	81.534	OK	0	0	0	0	OK	24.4517	13.0952	6.16E-16	26.1904	OK	98.2426	48.3428	24.1714	72.5142	OK	41.6153	37.2267
Cbir_00560	lcl|scaffold248:1585348-1585546	198	9.22603	1.40986	0	3.40371	OK	0	0	0	0	OK	0	0	0	0	OK	0	0	0	0	OK	0	0	0	0	OK	0	0	0	0	OK	0	0	0	0	OK	0	0	0	0	OK	0	0	0	0	OK	0	0
Cbir_00561	lcl|scaffold132:82985-84723	765	7.0611	1.07903	0.733466	1.4246	OK	1.26253	0.192206	0.046912	0.3375	OK	0	0	0	0	OK	0.192699	0.105378	0	0.316135	OK	0.568761	0.244378	0	0.526561	OK	2.1105	1.88659	0.748933	3.02424	OK	0	0	0	0	OK	0	0	0	0	OK	4.0407	1.98833	1.12055	2.85611	OK	3.52032	3.14908
Cbir_00562	lcl|scaffold59:327332-328188	285	0	0	0	0	OK	0	0	0	0	OK	162.248	163.946	134.618	193.274	OK	207.392	113.413	95.5368	131.29	OK	315438	135533	135006	136061	OK	110.781	99.0275	77.2881	120.767	OK	118.972	193.31	152.557	234.063	OK	135.58	72.6105	58.4384	86.7826	OK	130655	64292	63894	64690.1	OK	248.751	222.518
Cbir_00563	lcl|scaffold32:573556-573811	255	5.54439	0.847259	0	1.82559	OK	5.40242	0.822459	0	1.77215	OK	3.53998	3.57703	0	8.63572	OK	5.25628	2.87442	0	6.19351	OK	1.79688	0.772058	0	2.31618	OK	0	0	0	0	OK	0	0	0	0	OK	5.26883	2.82174	0	6.08	OK	0	0	0	0	OK	1.76373	1.57773
Cbir_00564	lcl|scaffold3:1371982-1372153	171	35.3585	5.40327	1.40E-16	10.8065	OK	0	0	0	0	OK	0	0	0	0	OK	0	0	0	0	OK	0	0	0	0	OK	0	0	0	0	OK	0	0	0	0	OK	0	0	0	0	OK	9.77802	4.81152	0	14.4346	OK	0	0
Cbir_00565	lcl|scaffold113:1440288-1440441	153	0	0	0	0	OK	27.1705	4.13641	0	9.98619	OK	33.5894	33.941	0	81.9408	OK	34.2361	18.7221	0	45.1993	OK	52.4671	22.5434	0	48.5742	OK	16.9642	15.1643	0	45.493	OK	0	0	0	0	OK	51.5013	27.5817	0	59.4303	OK	52.7045	25.9346	0	55.8813	OK	34.3447	30.7228
Cbir_00566	lcl|scaffold155:6766-7108	342	0	0	0	0	OK	2.36553	0.360125	0	0.775962	OK	0	0	0	0	OK	0	0	0	0	OK	0.859225	0.36918	0	1.10754	OK	0	0	0	0	OK	0	0	0	0	OK	0	0	0	0	OK	0	0	0	0	OK	0.838395	0.74998
Cbir_00567	lcl|scaffold436:469834-469987	153	14.267	2.1802	0	6.5406	OK	0	0	0	0	OK	0	0	0	0	OK	0	0	0	0	OK	0	0	0	0	OK	0	0	0	0	OK	0	0	0	0	OK	0	0	0	0	OK	0	0	0	0	OK	0	0
Cbir_00568	lcl|scaffold334:855433-855688	255	0	0	0	0	OK	0	0	0	0	OK	0	0	0	0	OK	0	0	0	0	OK	0	0	0	0	OK	0	0	0	0	OK	0	0	0	0	OK	0	0	0	0	OK	0	0	0	0	OK	0	0
Cbir_00569	lcl|scaffold82:2502706-2502877	171	52.7853	8.06632	1.4802	14.6524	OK	0	0	0	0	OK	0	0	0	0	OK	0	0	0	0	OK	0	0	0	0	OK	0	0	0	0	OK	0	0	0	0	OK	0	0	0	0	OK	0	0	0	0	OK	0	0
Cbir_00570	lcl|scaffold23:526603-527182	579	6.19469	0.946633	0.542988	1.35028	OK	6.41446	0.976531	0.569289	1.38377	OK	0	0	0	0	OK	0	0	0	0	OK	0.497108	0.213591	0	0.515654	OK	0	0	0	0	OK	0	0	0	0	OK	0	0	0	0	OK	0	0	0	0	OK	0	0
Cbir_00571	lcl|scaffold390:628065-628437	372	43.0226	6.57444	5.01396	8.13493	OK	58.767	8.94662	7.11081	10.7824	OK	11.1029	11.2192	5.42561	17.0127	OK	16.8557	9.21762	5.37361	13.0616	OK	34.4968	14.8221	10.4981	19.1462	OK	14.2155	12.7073	6.87681	18.5378	OK	4.57016	7.42574	1.36265	13.4888	OK	26.4777	14.1802	9.45349	18.907	OK	24.2786	11.9469	7.78753	16.1063	OK	22.5976	20.2145
Cbir_00572	lcl|scaffold32:215135-216361	678	124.24	18.9855	17.4556	20.5154	OK	39.4282	6.0025	5.14059	6.86441	OK	2.33632	2.36077	0.867688	3.85385	OK	17.3875	9.50841	7.32703	11.6898	OK	15.9163	6.83869	5.20393	8.47345	OK	2.95489	2.64139	1.17621	4.10657	OK	3.93336	6.39106	3.29094	9.49118	OK	22.975	12.3043	9.84347	14.7652	OK	15.9092	7.82851	5.94363	9.7134	OK	6.39589	5.7214
Cbir_00573	lcl|scaffold353:472504-472780	276	0	0	0	0	OK	0	0	0	0	OK	0	0	0	0	OK	0	0	0	0	OK	0	0	0	0	OK	0	0	0	0	OK	0	0	0	0	OK	0	0	0	0	OK	0	0	0	0	OK	0	0
Cbir_00574	lcl|scaffold122:435570-435899	219	3.22908	0.493448	0	1.48034	OK	3.1331	0.47698	0	1.43094	OK	0	0	0	0	OK	0	0	0	0	OK	0	0	0	0	OK	0	0	0	0	OK	0	0	0	0	OK	0	0	0	0	OK	0	0	0	0	OK	0	0
Cbir_00575	lcl|scaffold429:1465885-1466107	222	16.5031	2.5219	0.462776	4.58101	OK	2.70707	0.412122	0	1.23637	OK	0	0	0	0	OK	0	0	0	0	OK	3.73259	1.60377	0	4.81131	OK	3.77255	3.3723	0	10.1169	OK	0	0	0	0	OK	0	0	0	0	OK	0	0	0	0	OK	0	0
Cbir_00576	lcl|scaffold205:730149-730623	357	0	0	0	0	OK	0	0	0	0	OK	0	0	0	0	OK	0	0	0	0	OK	4.2264	1.81594	0.333232	3.29866	OK	0	0	0	0	OK	0	0	0	0	OK	0	0	0	0	OK	4.20025	2.06684	0.379272	3.7544	OK	0	0
Cbir_00577	lcl|scaffold136:1359058-1359325	267	125.215	19.1346	14.0057	24.2635	OK	188.431	28.6865	22.3815	34.9915	OK	151.485	153.071	119.263	186.879	OK	233.69	127.794	105.291	150.298	OK	261.428	112.327	93.6057	131.048	OK	103.423	92.4498	67.5179	117.382	OK	36.6371	59.5292	31.5058	87.5527	OK	260.792	139.668	116.309	163.027	OK	261.228	128.544	107.045	150.043	OK	149.585	133.811
Cbir_00578	lcl|scaffold487:281686-281914	228	2.50827	0.383298	0	1.14989	OK	0	0	0	0	OK	0	0	0	0	OK	0	0	0	0	OK	0	0	0	0	OK	0	0	0	0	OK	0	0	0	0	OK	0	0	0	0	OK	0	0	0	0	OK	0	0
Cbir_00579	lcl|scaffold149:444427-444577	150	29.7198	4.54159	0	10.9644	OK	0	0	0	0	OK	0	0	0	0	OK	0	0	0	0	OK	0	0	0	0	OK	0	0	0	0	OK	0	0	0	0	OK	0	0	0	0	OK	0	0	0	0	OK	14.0837	12.5985
Cbir_00580	lcl|scaffold1126:68745-69024	279	316.451	48.3581	42.0889	54.6273	OK	146.927	22.368	18.1409	26.5952	OK	0	0	0	0	OK	0	0	0	0	OK	1.55633	0.668704	0	2.00611	OK	6.3698	5.69399	0	11.388	OK	0	0	0	0	OK	3.11861	1.67018	0	4.03217	OK	0	0	0	0	OK	4.76371	4.26134
Cbir_00581	lcl|scaffold4:384267-384636	369	73.5585	11.2407	9.1069	13.3746	OK	41.7384	6.35422	4.76566	7.94277	OK	1.29773	1.31131	0	3.16579	OK	32.1976	17.6074	12.5767	22.6381	OK	18.5058	7.95134	4.94601	10.9567	OK	8.58288	7.67227	3.41646	11.9281	OK	0	0	0	0	OK	43.8231	23.4696	17.7351	29.2042	OK	30.0623	14.7929	10.4307	19.1551	OK	0	0
Cbir_00582	lcl|scaffold149:166371-166656	285	27.647	4.22485	2.46296	5.98673	OK	9.32555	1.41971	0.415824	2.4236	OK	0	0	0	0	OK	0	0	0	0	OK	2.54089	1.09174	0	2.63569	OK	1.34826	1.20522	0	3.61565	OK	0	0	0	0	OK	1.29985	0.69614	0	2.08842	OK	0	0	0	0	OK	0	0
Cbir_00583	lcl|scaffold818:40116-41941	1410	45.4777	6.94962	6.39006	7.50918	OK	28.7877	4.38261	3.94103	4.8242	OK	3.47217	3.50851	2.53543	4.4816	OK	6.1519	3.36419	2.66271	4.06568	OK	16.6459	7.15217	6.28164	8.0227	OK	3.8547	3.44573	2.57051	4.32095	OK	0.645549	1.04891	0.416393	1.68143	OK	8.78473	4.70469	3.88259	5.52679	OK	16.8841	8.30823	7.27772	9.33874	OK	6.73849	6.02787
Cbir_00585	lcl|scaffold149:205620-205872	252	12.5351	1.91554	0.467529	3.36356	OK	0	0	0	0	OK	2.0426	2.06399	0	6.19196	OK	0	0	0	0	OK	10.1035	4.34115	0.458307	8.22399	OK	0	0	0	0	OK	0	0	0	0	OK	0	0	0	0	OK	8.10245	3.98701	1.01E-16	7.97403	OK	0	0
Cbir_00586	lcl|scaffold235:533516-533777	261	1.61271	0.246445	0	0.739335	OK	0	0	0	0	OK	0	0	0	0	OK	48.8814	26.731	16.8034	36.6586	OK	9.96792	4.28288	0.785924	7.77984	OK	0	0	0	0	OK	0	0	0	0	OK	66.3301	35.5233	24.1468	46.8999	OK	8.43055	4.14847	0.437965	7.85897	OK	0	0
Cbir_00587	lcl|scaffold1070:239513-239777	264	20.7928	3.17743	1.41491	4.93995	OK	7.98273	1.21528	0.128301	2.30226	OK	3.74908	3.78832	0	9.14582	OK	25.8076	14.113	6.56928	21.6567	OK	13.0331	5.59989	1.36677	9.83301	OK	1.82746	1.63357	0	4.90072	OK	0	0	0	0	OK	22.3194	11.9532	5.05203	18.8544	OK	1.87902	0.924618	0	2.77385	OK	0	0
Cbir_00588	lcl|scaffold129:3349877-3350183	306	27.3726	4.18291	2.13659	6.22923	OK	35.4238	5.39288	3.1161	7.66967	OK	14.5121	14.664	6.52986	22.7981	OK	66.9212	36.5961	27.3007	45.8916	OK	52.8686	22.7159	16.1597	29.272	OK	22.6433	20.2409	11.1889	29.2929	OK	1.17096	1.90262	0	5.70786	OK	80.0925	42.8938	32.9212	52.8665	OK	59.6305	29.3427	21.3579	37.3274	OK	36.582	32.7242
Cbir_00589	lcl|scaffold65:1145629-1145809	180	6.75044	1.03156	0	3.09468	OK	46.959	7.149	1.74486	12.5531	OK	0	0	0	0	OK	0	0	0	0	OK	0	0	0	0	OK	0	0	0	0	OK	0	0	0	0	OK	0	0	0	0	OK	0	0	0	0	OK	0	0
Cbir_00590	lcl|scaffold391:385757-388086	471	367.48	56.156	52.4869	59.8251	OK	93.2974	14.2035	12.3583	16.0487	OK	16.7809	16.9566	11.5944	22.3187	OK	79.0673	43.2383	36.9313	49.5452	OK	506.491	217.622	205.115	230.13	OK	39.0006	34.8628	27.5536	42.172	OK	8.74225	14.2047	7.85217	20.5572	OK	126.163	67.5669	59.7519	75.3818	OK	896.888	441.337	422.251	460.422	OK	95.8728	85.7623
Cbir_00591	lcl|scaffold136:1386081-1386480	399	9.92741	1.51705	0.801903	2.23219	OK	2.20169	0.335182	1.08E-17	0.670365	OK	0	0	0	0	OK	15.6185	8.54103	5.25359	11.8285	OK	8.76925	3.76786	1.82214	5.71357	OK	7.0017	6.25884	2.6453	9.87238	OK	0	0	0	0	OK	5.1779	2.77304	0.924348	4.62174	OK	5.24805	2.58244	0.860812	4.30406	OK	2.32587	2.08059
Cbir_00592	lcl|scaffold436:1247475-1247625	150	620.479	94.8177	64.0548	125.581	OK	866.855	131.969	95.3675	168.571	OK	0	0	0	0	OK	65.3942	35.7611	1.80E-15	71.5222	OK	95.3654	40.9753	7.51912	74.4316	OK	0	0	0	0	OK	0	0	0	0	OK	114.835	61.5003	15.0104	107.99	OK	64.3253	31.6529	1.45E-15	63.3058	OK	17.2457	15.427
Cbir_00593	lcl|scaffold378:11174-11525	351	6.3654	0.972721	0.32424	1.6212	OK	0.71234	0.108446	0	0.325338	OK	0	0	0	0	OK	0	0	0	0	OK	9.26543	3.98105	1.85309	6.10901	OK	0	0	0	0	OK	0	0	0	0	OK	0	0	0	0	OK	10.1725	5.00566	2.42075	7.59057	OK	0	0
Cbir_00594	lcl|scaffold766:20377-21012	549	340.025	51.9606	48.9625	54.9586	OK	283.045	43.0905	40.3588	45.8221	OK	20.3361	20.549	15.3403	25.7576	OK	73.5739	40.2342	34.9356	45.5328	OK	66.0389	28.3747	24.4322	32.3172	OK	15.5487	13.8991	9.87327	17.9249	OK	0.696341	1.13144	0	2.67913	OK	98.9124	52.9729	46.9385	59.0073	OK	64.546	31.7615	27.2815	36.2415	OK	29.9027	26.7493
Cbir_00595	lcl|scaffold129:2927997-2928165	168	104.869	16.0254	5.932	26.1187	OK	130.341	19.8431	9.2365	30.4496	OK	8.8273	8.9197	0	26.7591	OK	17.0585	9.3285	0	22.521	OK	50.3403	21.6296	3.9691	39.29	OK	0	0	0	0	OK	8.94091	14.5275	0	43.5825	OK	42.5206	22.7721	2.40411	43.14	OK	67.9887	33.4556	9.79891	57.1122	OK	17.219	15.4031
Cbir_00596	lcl|scaffold32:3946267-3946417	150	62.5318	9.55572	0	19.1114	OK	46.5168	7.08167	0	15.2589	OK	14.9619	15.1185	0	45.3554	OK	87.8004	48.0141	8.81074	87.2174	OK	43.3395	18.6215	0	40.1238	OK	29.4981	26.3685	0	63.6591	OK	0	0	0	0	OK	118.483	63.4543	18.5853	108.323	OK	73.188	36.014	3.8021	68.2259	OK	0	0
Cbir_00597	lcl|scaffold129:2873914-2874199	285	23.2304	3.54993	1.87648	5.22338	OK	10.1352	1.54297	0.451927	2.63402	OK	0	0	0	0	OK	0	0	0	0	OK	2.25367	0.968325	0	2.33774	OK	0	0	0	0	OK	0	0	0	0	OK	0	0	0	0	OK	0	0	0	0	OK	0	0
Cbir_00598	lcl|scaffold157:579990-580242	252	39.1313	5.9798	3.37	8.58959	OK	0	0	0	0	OK	0	0	0	0	OK	0	0	0	0	OK	1.86911	0.803095	0	2.40928	OK	3.71639	3.3221	0	8.02025	OK	0	0	0	0	OK	0	0	0	0	OK	0	0	0	0	OK	0	0
Cbir_00599	lcl|scaffold487:482003-482252	249	9.33025	1.42579	0.150525	2.70106	OK	5.52085	0.840489	0	1.811	OK	0	0	0	0	OK	0	0	0	0	OK	0	0	0	0	OK	0	0	0	0	OK	0	0	0	0	OK	0	0	0	0	OK	0	0	0	0	OK	0	0
Cbir_00600	lcl|scaffold371:683218-683383	165	825.739	126.184	99.1275	153.241	OK	1580.43	240.603	202.912	278.294	OK	365.062	368.884	236.377	501.391	OK	775.456	424.062	321.96	526.164	OK	675.294	290.151	213.954	366.349	OK	973.158	869.909	678.939	1060.88	OK	360.539	585.816	368.25	803.383	OK	743.068	397.953	299.233	496.673	OK	790.551	389.011	294.662	483.36	OK	1003.29	897.485
Cbir_00601	lcl|scaffold559:349256-349487	231	5.04642	0.771162	0	1.86175	OK	7.51271	1.14373	0	2.46439	OK	0	0	0	0	OK	0	0	0	0	OK	4.89903	2.10495	0	5.0818	OK	0	0	0	0	OK	0	0	0	0	OK	0	0	0	0	OK	0	0	0	0	OK	0	0
Cbir_00602	lcl|scaffold377:85875-86025	150	0	0	0	0	OK	0	0	0	0	OK	0	0	0	0	OK	0	0	0	0	OK	0	0	0	0	OK	0	0	0	0	OK	0	0	0	0	OK	0	0	0	0	OK	0	0	0	0	OK	0	0
Cbir_00603	lcl|scaffold538:364057-365273	159	24409.5	3730.11	3566.92	3893.29	OK	8717.12	1327.08	1231	1423.17	OK	4507.82	4555	4069.44	5040.57	OK	1416.87	774.82	629.042	920.598	OK	933.783	401.216	308.559	493.872	OK	25315.7	22629.8	21604.6	23655	OK	2598.85	4222.7	3616.35	4829.04	OK	1122.69	601.261	474.504	728.018	OK	301.605	148.412	87.8233	209.001	OK	28173.7	25202.5
Cbir_00604	lcl|scaffold150:3257659-3257842	183	18.9491	2.89568	0	6.23932	OK	18.4439	2.80789	0	6.05015	OK	0	0	0	0	OK	0	0	0	0	OK	0	0	0	0	OK	0	0	0	0	OK	0	0	0	0	OK	0	0	0	0	OK	0	0	0	0	OK	0	0
Cbir_00605	lcl|scaffold312:567257-567969	180	34834.8	5323.24	5170.05	5476.43	OK	6208.69	945.205	880.554	1009.86	OK	1843.11	1862.4	1638.6	2086.2	OK	633.79	346.591	274.711	418.47	OK	2299.98	988.223	881.035	1095.41	OK	1388.3	1241	1069.73	1412.28	OK	1592.64	2587.78	2253.7	2921.86	OK	1325.62	709.94	608.261	811.62	OK	4554.28	2241.05	2068.66	2413.44	OK	4515.39	4039.21
Cbir_00606	lcl|scaffold50:375533-375689	156	13.4909	2.06159	0	6.18478	OK	13.2548	2.0179	0	6.0537	OK	0	0	0	0	OK	0	0	0	0	OK	0	0	0	0	OK	0	0	0	0	OK	12.9965	21.1171	0	63.3512	OK	0	0	0	0	OK	0	0	0	0	OK	0	0
Cbir_00607	lcl|scaffold129:599764-599941	177	17.0457	2.60482	0	6.28859	OK	0	0	0	0	OK	0	0	0	0	OK	0	0	0	0	OK	0	0	0	0	OK	0	0	0	0	OK	0	0	0	0	OK	0	0	0	0	OK	0	0	0	0	OK	0	0
Cbir_00608	lcl|scaffold248:1172974-1173334	360	0	0	0	0	OK	0	0	0	0	OK	0.67059	0.677609	0	2.03283	OK	0	0	0	0	OK	0	0	0	0	OK	0	0	0	0	OK	0	0	0	0	OK	0	0	0	0	OK	0	0	0	0	OK	0	0
Cbir_00609	lcl|scaffold265:255217-255415	198	2029.52	310.138	281.648	338.628	OK	3474.37	528.935	491.811	566.059	OK	278.051	280.961	207.177	354.746	OK	729.559	398.962	335.281	462.644	OK	518.637	222.841	180.915	264.767	OK	230.885	206.389	146.81	265.968	OK	19.1983	31.1941	3.57E-15	62.3881	OK	778.409	416.88	352.362	481.398	OK	472.743	232.625	186.331	278.919	OK	313.33	280.287
Cbir_00610	lcl|scaffold323:340718-341180	462	0	0	0	0	OK	0.794728	0.120989	0	0.292092	OK	0	0	0	0	OK	0	0	0	0	OK	0	0	0	0	OK	0	0	0	0	OK	0	0	0	0	OK	0	0	0	0	OK	0	0	0	0	OK	0	0
Cbir_00611	lcl|scaffold3:1513080-1513278	198	4440.93	678.636	635.433	721.838	OK	4599.32	700.195	656.666	743.725	OK	291.583	294.635	214.445	374.824	OK	373.47	204.234	156.095	252.372	OK	591.974	254.352	205.849	302.854	OK	708.371	633.216	521.278	745.153	OK	78.1988	127.06	59.1436	194.977	OK	340.032	182.106	136.931	227.28	OK	455.223	224.004	175.411	272.598	OK	802.329	717.718
Cbir_00612	lcl|scaffold166:1303811-1303997	186	337.118	51.5163	37.8693	65.1633	OK	191.706	29.1851	18.8666	39.5036	OK	108.117	109.248	57.7482	160.748	OK	23.779	13.0036	4.39E-16	26.0073	OK	196.552	84.452	55.0496	113.854	OK	40.5137	36.2153	8.83912	63.5916	OK	31.8884	51.8133	5.47008	98.1565	OK	72.1857	38.6593	16.3393	60.9793	OK	163.02	80.2182	49.3422	111.094	OK	47.1141	42.1456
Cbir_00613	lcl|scaffold2:761590-762656	459	51.5869	7.88319	6.48415	9.28223	OK	0	0	0	0	OK	0.868105	0.877192	0	2.11773	OK	0	0	0	0	OK	18.6235	8.0019	5.58923	10.4146	OK	0	0	0	0	OK	0.875455	1.42247	0	3.43415	OK	0	0	0	0	OK	19.6591	9.67374	6.82111	12.5264	OK	0.429973	0.384629
Cbir_00614	lcl|scaffold427:27288-27501	213	3.83544	0.586108	0	1.75832	OK	3.7422	0.569708	0	1.70912	OK	0	0	0	0	OK	0	0	0	0	OK	3.27356	1.40654	0	4.21962	OK	0	0	0	0	OK	0	0	0	0	OK	3.31961	1.77783	0	5.33349	OK	0	0	0	0	OK	0	0
Cbir_00615	lcl|scaffold105:289193-289379	186	11.4263	1.7461	0	4.21545	OK	16.896	2.57224	0	5.5424	OK	0	0	0	0	OK	4.99308	2.73049	0	8.19146	OK	5.05519	2.17205	0	6.51614	OK	4.77631	4.26956	0	12.8087	OK	0	0	0	0	OK	9.94895	5.3282	0	12.8634	OK	5.01949	2.46997	0	7.4099	OK	0	0
Cbir_00616	lcl|scaffold150:920154-920355	201	44.7868	6.84404	2.71693	10.9712	OK	29.2018	4.44566	1.08506	7.80626	OK	0	0	0	0	OK	0	0	0	0	OK	9.60528	4.12707	0	9.96362	OK	0	0	0	0	OK	0	0	0	0	OK	0	0	0	0	OK	0	0	0	0	OK	0	0
Cbir_00617	lcl|scaffold390:570208-570364	156	95.295	14.5624	1.72871	27.3961	OK	170.221	25.9142	9.01275	42.8157	OK	54.9049	55.4796	0	110.959	OK	40.5716	22.1868	0	47.8058	OK	26.8362	11.5306	0	27.8374	OK	0	0	0	0	OK	13.7843	22.3972	0	67.1916	OK	40.4259	21.6502	0	50.5172	OK	107.251	52.7756	15.4576	90.0937	OK	94.8075	84.8093
Cbir_00618	lcl|scaffold431:788876-792434	168	9.33982	1.42725	0	4.28176	OK	0	0	0	0	OK	0	0	0	0	OK	0	0	0	0	OK	0	0	0	0	OK	0	0	0	0	OK	0	0	0	0	OK	0	0	0	0	OK	0	0	0	0	OK	0	0
Cbir_00619	lcl|scaffold83:164897-165389	492	272.139	41.5865	38.5311	44.642	OK	329.658	50.1868	46.8685	53.505	OK	0	0	0	0	OK	0	0	0	0	OK	0.355377	0.152694	0	0.458082	OK	0.351416	0.314132	0	0.942395	OK	0	0	0	0	OK	0.68661	0.367716	0	0.887746	OK	0	0	0	0	OK	0.347617	0.310958
Cbir_00620	lcl|scaffold101:965673-965841	168	1293.67	197.691	164.856	230.525	OK	1664.1	253.342	215.988	290.695	OK	120.723	121.986	51.5575	192.415	OK	102.829	56.2322	20.6679	91.7966	OK	154.387	66.3348	32.0797	100.59	OK	90.5239	80.9196	26.9732	134.866	OK	0	0	0	0	OK	205.944	110.294	60.9691	159.619	OK	153.521	75.5438	36.5332	114.554	OK	101.976	91.2223
Cbir_00621	lcl|scaffold431:1277892-1278081	189	5.18087	0.791708	0	2.37512	OK	15.7743	2.40146	0	5.17443	OK	0	0	0	0	OK	5.00981	2.73964	0	8.21891	OK	0	0	0	0	OK	5.1913	4.64052	0	13.9216	OK	0	0	0	0	OK	0	0	0	0	OK	0	0	0	0	OK	0	0
Cbir_00622	lcl|scaffold83:304666-304828	162	414.957	63.4112	43.1033	83.719	OK	293.817	44.7304	27.8239	61.6369	OK	10.5217	10.6318	0	31.8955	OK	40.0612	21.9076	2.59E-15	43.8153	OK	59.9891	25.7753	4.72986	46.8208	OK	9.81148	8.77051	0	26.3115	OK	0	0	0	0	OK	59.7181	31.9822	5.86885	58.0956	OK	50.1501	24.6776	2.60529	46.75	OK	0	0
Cbir_00623	lcl|scaffold411:88621-88969	348	6.94245	1.0609	0.183113	1.93869	OK	12.0597	1.83595	0.241153	3.43074	OK	31.3674	31.6957	21.9142	41.4772	OK	59.5552	32.568	25.1928	39.9432	OK	141.989	61.008	52.0615	69.9546	OK	36.6314	32.7449	23.3892	42.1006	OK	8.37738	13.6118	5.4036	21.8201	OK	59.5496	31.892	24.6237	39.1603	OK	116.78	57.4645	48.1733	66.7558	OK	33.7424	30.184
Cbir_00624	lcl|scaffold273:575636-575900	264	0	0	0	0	OK	3.43806	0.523407	0	1.26362	OK	0	0	0	0	OK	1.53102	0.837244	0	2.51173	OK	0	0	0	0	OK	0	0	0	0	OK	0	0	0	0	OK	1.52353	0.815934	0	2.4478	OK	3.0631	1.50728	0	3.63888	OK	0	0
Cbir_00625	lcl|scaffold260:644474-644945	471	8.00444	1.22319	0.676162	1.77021	OK	7.03892	1.0716	0.566442	1.57676	OK	0	0	0	0	OK	0	0	0	0	OK	0.382522	0.164357	0	0.493071	OK	0	0	0	0	OK	0.399808	0.649622	0	1.94887	OK	0	0	0	0	OK	0.379098	0.186545	0	0.559634	OK	0	0
Cbir_00626	lcl|scaffold31:632928-633171	243	231.137	35.3209	28.5234	42.1184	OK	233.023	35.4752	28.6794	42.271	OK	2.1698	2.19251	0	6.57753	OK	16.9112	9.24797	2.70867	15.7873	OK	29.4955	12.6732	5.8991	19.4474	OK	2.17683	1.94588	0	5.83763	OK	2.26005	3.6722	0	11.0166	OK	48.5584	26.0056	15.1605	36.8507	OK	50.4756	24.8378	14.6978	34.9778	OK	11.0297	9.86655
Cbir_00627	lcl|scaffold391:462782-463001	219	141.878	21.6809	15.4222	27.9396	OK	38.0917	5.79904	2.58231	9.01577	OK	0	0	0	0	OK	12.0242	6.57548	6.09E-16	13.151	OK	47.4605	20.3922	10.1961	30.5883	OK	8.89152	7.94816	0	17.1259	OK	0	0	0	0	OK	74.4897	39.8932	23.9359	55.8505	OK	30.0742	14.7988	5.4392	24.1583	OK	2.90582	2.59938
Cbir_00628	lcl|scaffold150:209527-209701	174	0	0	0	0	OK	0	0	0	0	OK	0	0	0	0	OK	0	0	0	0	OK	0	0	0	0	OK	0	0	0	0	OK	0	0	0	0	OK	0	0	0	0	OK	0	0	0	0	OK	0	0
Cbir_00629	lcl|scaffold101:23695-25484	1605	143.692	21.9581	20.9817	22.9345	OK	106.415	16.2005	15.3642	17.0368	OK	3.40533	3.44097	2.39149	4.49046	OK	13.7059	7.49513	6.36198	8.62829	OK	11.3959	4.89644	4.08874	5.70414	OK	2.92695	2.61641	1.76753	3.46528	OK	0.237592	0.386048	0	0.831817	OK	18.3901	9.84889	8.5612	11.1366	OK	11.3369	5.57861	4.64884	6.50838	OK	3.69209	3.30273
Cbir_00630	lcl|scaffold447:510218-510404	186	0	0	0	0	OK	0	0	0	0	OK	0	0	0	0	OK	0	0	0	0	OK	5.21915	2.24249	0	6.72748	OK	4.57892	4.09311	0	12.2793	OK	0	0	0	0	OK	0	0	0	0	OK	0	0	0	0	OK	0	0
Cbir_00631	lcl|scaffold949:361591-361867	276	1.39407	0.213032	0	0.639097	OK	0	0	0	0	OK	0	0	0	0	OK	0	0	0	0	OK	0	0	0	0	OK	0	0	0	0	OK	0	0	0	0	OK	0	0	0	0	OK	1.41682	0.697185	0	2.09155	OK	0	0
Cbir_00632	lcl|scaffold176:638009-638360	351	0.000586867	8.97E-05	0	0.221362	OK	0.000368909	5.62E-05	0	0.220142	OK	33.3228	33.6716	23.9514	43.3917	OK	161.409	88.2675	76.6774	99.8576	OK	123.193	52.9317	44.9747	60.8888	OK	37.8207	33.8081	24.5219	43.0943	OK	0.710728	1.15481	0	3.46444	OK	192.309	102.992	90.6153	115.368	OK	113.905	56.0499	47.3229	64.7768	OK	65.6812	58.7546
Cbir_00633	lcl|scaffold569:379212-379467	255	46.5007	7.10595	4.14257	10.0693	OK	11.7618	1.7906	0.328581	3.25262	OK	1.55842	1.57473	0	4.72418	OK	3.18225	1.74022	0	4.20127	OK	0	0	0	0	OK	0	0	0	0	OK	13.721	22.2944	7.43147	37.1574	OK	1.57675	0.844433	0	2.5333	OK	1.56437	0.769788	0	2.30936	OK	2.94626	2.63555
Cbir_00634	lcl|scaffold1435:119312-119465	153	54.4632	8.32272	0	16.6454	OK	13.5931	2.0694	0	6.20821	OK	0	0	0	0	OK	0	0	0	0	OK	0	0	0	0	OK	0	0	0	0	OK	0	0	0	0	OK	0	0	0	0	OK	0	0	0	0	OK	0	0
Cbir_00635	lcl|scaffold122:489261-489555	294	4.4286	0.676751	0	1.3535	OK	2.19329	0.333904	0	0.806115	OK	0	0	0	0	OK	0	0	0	0	OK	2.67235	1.14822	0	2.77205	OK	0	0	0	0	OK	0	0	0	0	OK	0	0	0	0	OK	0	0	0	0	OK	0	0
Cbir_00636	lcl|scaffold3:1995467-1995641	174	314.051	47.9914	32.4209	63.5618	OK	322.818	49.1455	33.6043	64.6867	OK	78.0602	78.8773	28.9909	128.764	OK	104.06	56.9058	25.3402	88.4715	OK	175.354	75.344	43.2172	107.471	OK	7.63348	6.8236	0	20.4708	OK	0	0	0	0	OK	94.3791	50.5451	21.3629	79.7273	OK	206.472	101.6	61.7489	141.45	OK	14.885	13.3153
Cbir_00637	lcl|scaffold209:1089690-1089981	291	239.696	36.6289	31.1986	42.0591	OK	155.108	23.6134	19.3201	27.9068	OK	1.21965	1.23242	0	3.69725	OK	16.7544	9.16224	4.07994	14.2445	OK	11.8452	5.08948	1.69649	8.48247	OK	0	0	0	0	OK	1.21361	1.97191	0	5.91574	OK	39.6794	21.2505	13.6171	28.8838	OK	12.9364	6.36568	2.33967	10.3917	OK	4.8743	4.36027
Cbir_00638	lcl|scaffold544:835199-835397	198	13.7467	2.10068	0	4.52634	OK	0	0	0	0	OK	0	0	0	0	OK	0	0	0	0	OK	0	0	0	0	OK	0	0	0	0	OK	0	0	0	0	OK	3.81385	2.04252	0	6.12757	OK	0	0	0	0	OK	0	0
Cbir_00639	lcl|scaffold146:676311-676593	282	2.83817	0.433712	0	1.04707	OK	1.36469	0.207759	0	0.623277	OK	0	0	0	0	OK	0	0	0	0	OK	0	0	0	0	OK	0	0	0	0	OK	0	0	0	0	OK	0	0	0	0	OK	0	0	0	0	OK	0	0
Cbir_00640	lcl|scaffold122:1119849-1120029	180	81.7244	12.4886	5.27831	19.6989	OK	26.7338	4.06993	3.37E-16	8.13986	OK	0	0	0	0	OK	0	0	0	0	OK	0	0	0	0	OK	0	0	0	0	OK	0	0	0	0	OK	0	0	0	0	OK	0	0	0	0	OK	0	0
Cbir_00641	lcl|scaffold157:180474-180775	222	35.3522	5.4023	2.28328	8.52133	OK	14.7396	2.24395	0.2369	4.25099	OK	10.4333	10.5425	0	22.7159	OK	73.0226	39.9327	22.5047	57.3608	OK	48.278	20.7434	9.65561	31.8313	OK	13.7342	12.277	4.88E-16	24.554	OK	0	0	0	0	OK	48.9901	26.2368	12.2127	40.261	OK	41.8094	20.5734	8.69533	32.4514	OK	3.45975	3.0949
Cbir_00642	lcl|scaffold98:614486-614804	318	110.5	16.886	13.8158	19.9561	OK	50.9222	7.75235	5.68045	9.82425	OK	133.454	134.851	111.724	157.977	OK	313.425	171.398	152.47	190.326	OK	200.126	85.9875	74.1201	97.8549	OK	66.2613	59.2312	44.7587	73.7037	OK	95.1882	154.665	123.257	186.073	OK	224.235	120.09	104.355	135.825	OK	174.764	85.9971	73.2129	98.7813	OK	40.0216	35.801
Cbir_00643	lcl|scaffold32:2223101-2223365	264	495.067	75.653	67.0034	84.3026	OK	1078.39	164.172	151.362	176.982	OK	71.9292	72.6821	50.7676	94.5966	OK	137.746	75.3273	58.8895	91.765	OK	187.602	80.6063	65.4407	95.7719	OK	104.81	93.6901	70.2676	117.113	OK	18.2472	29.6487	11.7699	47.5275	OK	208.874	111.863	92.0109	131.716	OK	170.414	83.8565	67.3313	100.382	OK	114.044	102.018
Cbir_00644	lcl|scaffold23:230902-231067	165	0	0	0	0	OK	30.5099	4.6448	0	10.0082	OK	0	0	0	0	OK	0	0	0	0	OK	0	0	0	0	OK	0	0	0	0	OK	0	0	0	0	OK	0	0	0	0	OK	0	0	0	0	OK	0	0
Cbir_00645	lcl|scaffold260:775777-775933	156	41.7777	6.38421	0	13.7561	OK	27.5697	4.19718	0	10.1329	OK	0	0	0	0	OK	0	0	0	0	OK	0	0	0	0	OK	11.2058	10.0169	0	30.0506	OK	0	0	0	0	OK	0	0	0	0	OK	0	0	0	0	OK	0	0
Cbir_00646	lcl|scaffold74:4391182-4391335	153	14.8501	2.2693	0	6.8079	OK	45.4664	6.92175	0	14.9143	OK	0	0	0	0	OK	0	0	0	0	OK	58.0876	24.9583	0	49.9166	OK	0	0	0	0	OK	0	0	0	0	OK	0	0	0	0	OK	0	0	0	0	OK	0	0
Cbir_00647	lcl|scaffold27:469650-469941	291	0	0	0	0	OK	0	0	0	0	OK	0	0	0	0	OK	0	0	0	0	OK	0	0	0	0	OK	0	0	0	0	OK	0	0	0	0	OK	0	0	0	0	OK	0	0	0	0	OK	0	0
Cbir_00648	lcl|scaffold429:317630-317795	165	0	0	0	0	OK	0	0	0	0	OK	0	0	0	0	OK	0	0	0	0	OK	0	0	0	0	OK	0	0	0	0	OK	0	0	0	0	OK	0	0	0	0	OK	0	0	0	0	OK	0	0
Cbir_00649	lcl|scaffold477:228849-229017	168	351.153	53.661	36.9001	70.4219	OK	444.871	67.7267	48.9427	86.5108	OK	0	0	0	0	OK	0	0	0	0	OK	9.34563	4.01551	0	12.0465	OK	0	0	0	0	OK	0	0	0	0	OK	0	0	0	0	OK	0	0	0	0	OK	9.17552	8.20789
Cbir_00650	lcl|scaffold27:256188-256344	156	1461.8	223.383	177.069	269.697	OK	2329.59	354.654	296.222	413.086	OK	263.985	266.748	133.605	399.891	OK	564.896	308.916	204.483	413.348	OK	654.596	281.258	192.316	370.2	OK	388.879	347.62	205.705	489.536	OK	63.5425	103.246	0	218.679	OK	580.967	311.139	207.426	414.852	OK	580.388	285.595	189.083	382.106	OK	290.676	260.022
Cbir_00651	lcl|scaffold83:1549657-1549843	186	0	0	0	0	OK	6.50656	0.990552	0	2.97166	OK	0	0	0	0	OK	0	0	0	0	OK	0	0	0	0	OK	0	0	0	0	OK	0	0	0	0	OK	0	0	0	0	OK	0	0	0	0	OK	0	0
Cbir_00652	lcl|scaffold427:53637-53823	186	6.24941	0.954996	0	2.86499	OK	0	0	0	0	OK	0	0	0	0	OK	0	0	0	0	OK	18.1856	7.81374	0	16.8363	OK	0	0	0	0	OK	0	0	0	0	OK	0	0	0	0	OK	6.12859	3.01573	0	9.04719	OK	0	0
Cbir_00653	lcl|scaffold260:3791933-3792167	234	4.5996	0.702882	0	1.69691	OK	0	0	0	0	OK	2.80127	2.83059	0	8.49177	OK	5.36686	2.93489	0	7.08545	OK	13.7133	5.89217	0.622053	11.1623	OK	0	0	0	0	OK	0	0	0	0	OK	2.69788	1.44486	0	4.33458	OK	0	0	0	0	OK	0	0
Cbir_00654	lcl|scaffold97:215196-215409	213	3.36767	0.514627	0	1.54388	OK	3.39557	0.516938	0	1.55082	OK	19.9427	20.1514	2.12744	38.1754	OK	15.9055	8.69797	6.68E-16	17.3959	OK	3.99693	1.71735	0	5.15205	OK	0	0	0	0	OK	3.93435	6.39266	0	19.178	OK	3.98395	2.13362	0	6.40085	OK	0	0	0	0	OK	0	0
Cbir_00655	lcl|scaffold3:495964-496153	189	27.1479	4.14858	0.437977	7.85917	OK	0	0	0	0	OK	6.19846	6.26334	0	18.79	OK	92.6543	50.6684	24.5034	76.8335	OK	50.1316	21.5399	6.30889	36.7709	OK	6.14223	5.49056	0	16.4717	OK	0	0	0	0	OK	191.738	102.686	65.8002	139.572	OK	68.7497	33.83	13.4298	54.2303	OK	0	0
Cbir_00656	lcl|scaffold3:209281-209515	234	163.385	24.9675	18.867	31.068	OK	304.76	46.3964	38.0634	54.7294	OK	2.78722	2.81639	0	8.44918	OK	0	0	0	0	OK	5.7209	2.45808	0	5.93433	OK	0	0	0	0	OK	0	0	0	0	OK	0	0	0	0	OK	8.44838	4.15724	0	8.95761	OK	0	0
Cbir_00657	lcl|scaffold895:60416-60602	186	401.77	61.396	46.8232	75.9687	OK	557.079	84.8092	67.7619	101.856	OK	135.283	136.699	82.0192	191.378	OK	562.408	307.555	247.81	367.3	OK	266.664	114.577	82.7989	146.355	OK	132.427	118.377	71.0263	165.728	OK	11.1396	18.0999	0	43.6971	OK	573.888	307.348	248.47	366.225	OK	225.069	110.751	76.9722	144.53	OK	181.225	162.113
Cbir_00658	lcl|scaffold606:75027-75276	249	0	0	0	0	OK	0	0	0	0	OK	0	0	0	0	OK	0	0	0	0	OK	0	0	0	0	OK	1.50218	1.3428	0	4.02841	OK	0	0	0	0	OK	0	0	0	0	OK	0	0	0	0	OK	0	0
Cbir_00659	lcl|scaffold98:460857-461067	210	92.9045	14.1971	8.62853	19.7656	OK	110.446	16.8143	10.8695	22.759	OK	0	0	0	0	OK	0	0	0	0	OK	3.71051	1.59428	0	4.78284	OK	3.86835	3.45793	0	10.3738	OK	0	0	0	0	OK	0	0	0	0	OK	0	0	0	0	OK	0	0
Cbir_00660	lcl|scaffold64:606614-609118	243	11.9244	1.82221	0.334381	3.31003	OK	0	0	0	0	OK	4.38859	4.43453	0	10.7059	OK	0	0	0	0	OK	24.3718	10.4718	4.15705	16.7865	OK	0	0	0	0	OK	0	0	0	0	OK	2.22519	1.19171	0	3.57513	OK	22.2098	10.9289	4.01686	17.841	OK	0	0
Cbir_00661	lcl|scaffold651:106262-106430	168	43.2817	6.61405	0.698263	12.5298	OK	8.61227	1.31112	0	3.93337	OK	0	0	0	0	OK	0	0	0	0	OK	0	0	0	0	OK	0	0	0	0	OK	0	0	0	0	OK	0	0	0	0	OK	0	0	0	0	OK	0	0
Cbir_00662	lcl|scaffold260:450517-450688	171	80.8074	12.3485	4.11616	20.5808	OK	112.443	17.1182	7.62273	26.6137	OK	0	0	0	0	OK	0	0	0	0	OK	7.67282	3.29676	0	9.89027	OK	0	0	0	0	OK	0	0	0	0	OK	0	0	0	0	OK	0	0	0	0	OK	0	0
Cbir_00663	lcl|scaffold718:10150-12182	789	88.0447	13.4544	12.2965	14.6124	OK	747.547	113.806	110.447	117.164	OK	56.8494	57.4444	50.5662	64.3226	OK	103.122	56.3929	51.4084	61.3774	OK	126.3	54.2669	49.9867	58.547	OK	58.3586	52.1669	46.183	58.1509	OK	25.512	41.4528	34.1249	48.7807	OK	172.719	92.5004	86.1882	98.8125	OK	176.449	86.8262	80.9489	92.7034	OK	133.151	119.109
Cbir_00664	lcl|scaffold20:1602389-1602548	159	0	0	0	0	OK	0	0	0	0	OK	0	0	0	0	OK	0	0	0	0	OK	0	0	0	0	OK	0	0	0	0	OK	0	0	0	0	OK	0	0	0	0	OK	0	0	0	0	OK	0	0
Cbir_00665	lcl|scaffold312:245796-247190	660	217.774	33.2788	31.1709	35.3867	OK	238.816	36.3571	34.1556	38.5585	OK	12.2235	12.3514	9.07944	15.6234	OK	46.452	25.4025	21.9457	28.8593	OK	40.8045	17.5323	15.0148	20.0498	OK	24.412	21.822	17.7522	25.8918	OK	3.35444	5.45041	2.72521	8.17562	OK	57.372	30.7258	26.965	34.4866	OK	37.5128	18.4591	15.6763	21.2419	OK	41.8931	37.4752
Cbir_00666	lcl|scaffold113:2107256-2107595	339	0.810007	0.12378	0	0.371341	OK	2.36968	0.360757	0	0.777324	OK	2.96012	2.9911	1.86E-16	5.98221	OK	63.0696	34.4899	27.1366	41.8431	OK	29.5468	12.6953	8.72994	16.6606	OK	3.78319	3.3818	0.357026	6.40658	OK	0	0	0	0	OK	88.9502	47.6376	39.0816	56.1936	OK	22.2966	10.9716	7.03048	14.9127	OK	0	0
Cbir_00667	lcl|scaffold122:285314-285548	234	30.5294	4.66532	2.07746	7.25317	OK	2.29677	0.349659	0	1.04898	OK	2.22305	2.24632	0	6.73895	OK	31.3107	17.1224	7.9701	26.2747	OK	17.3641	7.46079	2.18521	12.7364	OK	8.93411	7.98623	0	15.9725	OK	0	0	0	0	OK	15.6498	8.38129	2.04563	14.7169	OK	8.81047	4.33541	3.92E-16	8.67083	OK	6.63243	5.93299
Cbir_00668	lcl|scaffold288:1333722-1334073	351	0	0	0	0	OK	1.45849	0.22204	0	0.536051	OK	0	0	0	0	OK	0.713095	0.389959	0	1.16988	OK	0	0	0	0	OK	0	0	0	0	OK	0	0	0	0	OK	0	0	0	0	OK	0.712477	0.350593	0	1.05178	OK	0	0
Cbir_00669	lcl|scaffold146:1489896-1490052	156	13.5572	2.07173	0	6.21518	OK	0	0	0	0	OK	0	0	0	0	OK	0	0	0	0	OK	0	0	0	0	OK	0	0	0	0	OK	0	0	0	0	OK	0	0	0	0	OK	0	0	0	0	OK	0	0
Cbir_00670	lcl|scaffold935:291673-291829	156	208.405	31.8472	16.399	47.2953	OK	111.943	17.042	5.68067	28.4034	OK	0	0	0	0	OK	16.4815	9.013	0	27.039	OK	152.796	65.6515	21.8838	109.419	OK	16.8331	15.0472	0	45.1416	OK	0	0	0	0	OK	98.8771	52.954	9.71724	96.1908	OK	167.621	82.4822	30.3159	134.648	OK	16.8732	15.0938
Cbir_00671	lcl|scaffold792:57064-62510	648	5684.94	868.737	857.944	879.531	OK	5791.74	881.729	870.92	892.538	OK	1386.78	1401.3	1365.8	1436.8	OK	1439.57	787.233	767.886	806.58	OK	4710.25	2023.84	1996.53	2051.14	OK	594.041	531.015	510.811	551.22	OK	617.121	1002.72	964.252	1041.19	OK	1621.44	868.371	848.264	888.477	OK	3986.49	1961.66	1932.75	1990.56	OK	748.787	669.822
Cbir_00672	lcl|scaffold219:186665-186821	156	13.5794	2.07512	0	6.22535	OK	0	0	0	0	OK	0	0	0	0	OK	0	0	0	0	OK	0	0	0	0	OK	0	0	0	0	OK	0	0	0	0	OK	0	0	0	0	OK	0	0	0	0	OK	0	0
Cbir_00673	lcl|scaffold125:529958-530108	150	34.6385	5.29324	0	12.779	OK	68.1101	10.369	0	20.738	OK	88.3985	89.3238	1.80471	176.843	OK	140.063	76.5938	22.4338	130.754	OK	209.694	90.0987	38.0802	142.117	OK	53.8712	48.1556	0	103.761	OK	0	0	0	0	OK	278.634	149.223	74.6117	223.835	OK	155.783	76.6571	25.5524	127.762	OK	53.5292	47.8841
Cbir_00674	lcl|scaffold205:264415-264565	150	0	0	0	0	OK	112.18	17.0781	4.16827	29.988	OK	38.3656	38.7672	0	93.5924	OK	0	0	0	0	OK	0	0	0	0	OK	0	0	0	0	OK	0	0	0	0	OK	0	0	0	0	OK	0	0	0	0	OK	0	0
Cbir_00675	lcl|scaffold229:58879-59104	225	2.70262	0.412998	0	1.23899	OK	2.64791	0.403115	0	1.20934	OK	2.18812	2.21103	0	6.63308	OK	4.73163	2.58751	0	6.24681	OK	0	0	0	0	OK	0	0	0	0	OK	0	0	0	0	OK	2.33943	1.25289	0	3.75867	OK	4.67799	2.30192	0	5.55734	OK	0	0
Cbir_00676	lcl|scaffold260:3780292-3780589	297	50.0552	7.64912	5.31616	9.98208	OK	49.7213	7.56952	5.26084	9.8782	OK	0.974338	0.984536	0	2.95361	OK	0	0	0	0	OK	1.02018	0.438336	0	1.31501	OK	0	0	0	0	OK	0	0	0	0	OK	0	0	0	0	OK	0	0	0	0	OK	0.962328	0.860843
Cbir_00677	lcl|scaffold488:91535-91880	252	12.4557	1.9034	0.464565	3.34223	OK	5.4252	0.825928	0	1.77963	OK	0	0	0	0	OK	15.355	8.39696	2.04945	14.7445	OK	0	0	0	0	OK	2.15878	1.92974	0	5.78921	OK	0	0	0	0	OK	8.80268	4.71431	0	9.42861	OK	4.42641	2.17813	0	5.25847	OK	2.15654	1.92911
Cbir_00678	lcl|scaffold122:208190-208340	150	80.5341	12.3067	1.29925	23.3142	OK	175.507	26.719	10.6068	42.8312	OK	0	0	0	0	OK	0	0	0	0	OK	0	0	0	0	OK	0	0	0	0	OK	0	0	0	0	OK	0	0	0	0	OK	0	0	0	0	OK	0	0
Cbir_00679	lcl|scaffold101:379675-379939	264	5.09355	0.778364	0	1.67714	OK	1.67308	0.254709	0	0.764126	OK	0	0	0	0	OK	0	0	0	0	OK	0	0	0	0	OK	0	0	0	0	OK	0	0	0	0	OK	0	0	0	0	OK	0	0	0	0	OK	0	0
Cbir_00680	lcl|scaffold68:1091833-1092061	228	10.6813	1.63224	0	3.26449	OK	18.5316	2.82123	0.68858	4.95387	OK	2.3971	2.42219	0	7.26658	OK	2.401	1.313	0	3.93899	OK	7.17206	3.0816	0	6.63992	OK	0	0	0	0	OK	2.36881	3.84892	0	11.5467	OK	16.686	8.93625	2.18108	15.6914	OK	4.75456	2.3396	0	5.6483	OK	0	0
Cbir_00681	lcl|scaffold166:322554-322713	159	0	0	0	0	OK	0	0	0	0	OK	0	0	0	0	OK	0	0	0	0	OK	0	0	0	0	OK	0	0	0	0	OK	0	0	0	0	OK	0	0	0	0	OK	0	0	0	0	OK	0	0
Cbir_00682	lcl|scaffold130:4192-4393	201	0	0	0	0	OK	13.4838	2.05276	0	4.42308	OK	0	0	0	0	OK	0	0	0	0	OK	0	0	0	0	OK	0	0	0	0	OK	0	0	0	0	OK	0	0	0	0	OK	4.30741	2.11957	0	6.35871	OK	0	0
Cbir_00683	lcl|scaffold260:998354-998703	237	270.937	41.4029	31.8991	50.9067	OK	202.115	30.7698	22.579	38.9606	OK	200.357	202.454	157.184	247.724	OK	430.207	235.26	200.287	270.234	OK	591.084	253.969	221.715	286.223	OK	189.467	169.365	130.252	208.478	OK	56.6552	92.0552	52.8027	131.308	OK	554.624	297.031	258.029	336.033	OK	627.109	308.585	270.456	346.714	OK	294.058	263.047
Cbir_00684	lcl|scaffold429:1560731-1561007	276	155.637	23.7834	19.4945	28.0724	OK	64.2222	9.77713	7.03898	12.5153	OK	3.00541	3.03687	0	7.33165	OK	8.89145	4.86233	0.892254	8.83241	OK	7.33541	3.15178	0.332742	5.97082	OK	1.49023	1.33212	0	3.99637	OK	0	0	0	0	OK	10.4057	5.57281	1.36016	9.78546	OK	10.3547	5.09531	1.24362	8.94701	OK	0	0
Cbir_00685	lcl|scaffold143:1873540-1874215	675	19.9328	3.04601	2.39288	3.69914	OK	6.21634	0.94637	0.588676	1.30406	OK	7.52545	7.60422	4.78008	10.4284	OK	5.52068	3.01901	1.7317	4.30632	OK	20.2894	8.7177	6.71772	10.7177	OK	0.790862	0.706954	0	1.52327	OK	1.56941	2.55004	0.46794	4.63213	OK	4.52882	2.42542	1.28207	3.56878	OK	16.0652	7.90527	5.89733	9.91321	OK	1.07526	0.96187
Cbir_00686	lcl|scaffold3:1627903-1628194	291	52.6517	8.04591	5.69868	10.3931	OK	54.2085	8.25264	5.87031	10.635	OK	10.1235	10.2295	3.40982	17.0491	OK	42.7104	23.3564	15.8763	30.8364	OK	24.7945	10.6534	6.21061	15.0961	OK	6.571	5.87384	1.07787	10.6698	OK	1.10155	1.78984	0	5.36952	OK	70.6091	37.815	28.3612	47.2687	OK	32.8875	16.1831	10.2739	22.0923	OK	8.944	8.00079
Cbir_00687	lcl|scaffold348:804017-804173	156	0	0	0	0	OK	0	0	0	0	OK	0	0	0	0	OK	0	0	0	0	OK	0	0	0	0	OK	0	0	0	0	OK	0	0	0	0	OK	0	0	0	0	OK	0	0	0	0	OK	0	0
Cbir_00688	lcl|scaffold458:242952-244048	981	4.84746	0.740758	0.393992	1.08752	OK	0.668724	0.101806	0	0.229638	OK	1.29629	1.30986	0.383648	2.23606	OK	0.490523	0.268245	0	0.625904	OK	41.1653	17.6874	15.3992	19.9755	OK	5.02138	4.48863	2.87627	6.10099	OK	0	0	0	0	OK	2.12594	1.13855	0.506997	1.77011	OK	33.8732	16.6682	14.3284	19.0079	OK	10.7686	9.63296
Cbir_00689	lcl|scaffold151:725827-726097	270	4.52626	0.691675	0	1.49035	OK	0	0	0	0	OK	0	0	0	0	OK	0	0	0	0	OK	10.9426	4.70165	1.14754	8.25577	OK	0	0	0	0	OK	0	0	0	0	OK	0	0	0	0	OK	7.80636	3.84132	0.405539	7.27709	OK	0	0
Cbir_00690	lcl|scaffold278:108431-109099	507	11.2781	1.72344	1.13231	2.31458	OK	6.52958	0.994057	0.549501	1.43861	OK	1.40936	1.42411	0	2.84822	OK	5.34128	2.9209	1.41256	4.42925	OK	4.93279	2.11946	0.986559	3.25235	OK	1.67961	1.50141	0.158508	2.84432	OK	0.656806	1.0672	0	2.57645	OK	3.92101	2.09991	0.833618	3.36621	OK	6.42728	3.16271	1.67179	4.65362	OK	1.00869	0.902317
Cbir_00691	lcl|scaffold538:297001-298203	480	413.934	63.2548	59.5828	66.9267	OK	309.465	47.1126	43.9272	50.2979	OK	9.4619	9.56094	5.81083	13.311	OK	41.4824	22.6848	18.3978	26.9719	OK	40.2573	17.2972	14.0428	20.5516	OK	5.57212	4.98094	2.49047	7.47141	OK	0.697312	1.13302	0	2.73534	OK	44.6122	23.8922	19.5301	28.2543	OK	34.6737	17.0621	13.561	20.5632	OK	8.30031	7.42498
Cbir_00692	lcl|scaffold209:415509-415779	270	70.755	10.8123	7.21139	14.4133	OK	47.7602	7.27096	4.21843	10.3235	OK	10.3346	10.4428	2.00375	18.8819	OK	51.4011	28.1089	18.4716	37.7463	OK	36.5496	15.7041	9.42248	21.9858	OK	19.0327	17.0134	7.57607	26.4508	OK	3.02543	4.91582	0	11.8678	OK	84.4484	45.2267	33.2458	57.2075	OK	50.4152	24.8081	16.299	33.3172	OK	16.297	14.5783
Cbir_00693	lcl|scaffold59:2450214-2450376	162	0	0	0	0	OK	22.3357	3.40037	0	8.20921	OK	0	0	0	0	OK	0	0	0	0	OK	0	0	0	0	OK	0	0	0	0	OK	0	0	0	0	OK	0	0	0	0	OK	9.93639	4.88945	0	14.6684	OK	0	0
Cbir_00694	lcl|scaffold248:460104-460404	300	2.19129	0.334859	0	0.80842	OK	0	0	0	0	OK	0	0	0	0	OK	1.16015	0.634432	0	1.9033	OK	2.34432	1.00728	0	2.43178	OK	0	0	0	0	OK	0	0	0	0	OK	0	0	0	0	OK	3.49311	1.71887	0	3.70366	OK	2.40218	2.14885
Cbir_00695	lcl|scaffold176:694328-694571	243	6.02603	0.92086	0	1.98418	OK	0	0	0	0	OK	0	0	0	0	OK	0	0	0	0	OK	0	0	0	0	OK	0	0	0	0	OK	0	0	0	0	OK	0	0	0	0	OK	0	0	0	0	OK	0	0
Cbir_00696	lcl|scaffold16:545738-546313	216	3.81E-06	5.82E-07	0	0.961727	OK	1.14E-05	1.74E-06	0	0.960032	OK	0	0	0	0	OK	12.2328	6.68954	0	14.4139	OK	12.2442	5.26091	0	12.2755	OK	4.07831	3.64561	0	10.9368	OK	0	0	0	0	OK	45.1027	24.1549	9.58896	38.7209	OK	8.11161	3.99153	0	9.6364	OK	0	0
Cbir_00697	lcl|scaffold74:1477392-1477551	159	153.689	23.4858	10.4582	36.5134	OK	281.896	42.9155	25.3953	60.4357	OK	37.9541	38.3513	0	82.6357	OK	175.427	95.9333	44.6548	147.212	OK	212.964	91.5036	47.1179	135.889	OK	12.8907	11.5231	0	34.5693	OK	0	0	0	0	OK	290.436	155.544	90.6778	220.411	OK	239.735	117.968	63.8405	172.095	OK	51.644	46.1977
Cbir_00698	lcl|scaffold74:282030-282378	348	9.14283	1.39715	0.590506	2.2038	OK	6.84774	1.04249	0.347498	1.73749	OK	2.91878	2.94933	0	5.89866	OK	7.19259	3.9333	1.44566	6.42093	OK	5.79118	2.48828	0.7288	4.24776	OK	0	0	0	0	OK	0.731393	1.18839	0	3.56518	OK	6.44003	3.44898	1.14966	5.74831	OK	5.77044	2.83949	0.831669	4.84732	OK	0	0
Cbir_00699	lcl|scaffold74:992392-993052	507	5.16161	0.788765	0.381448	1.19608	OK	2.72231	0.414441	0.121387	0.707495	OK	0.317939	0.321267	0	0.9638	OK	1.26699	0.692857	5.86E-17	1.38571	OK	0	0	0	0	OK	0	0	0	0	OK	0	0	0	0	OK	0.631441	0.338171	0	0.816416	OK	0.942607	0.463834	0	0.999423	OK	0	0
Cbir_00700	lcl|scaffold36:169655-169820	165	315.245	48.1737	32.1158	64.2316	OK	808.819	123.134	97.4586	148.809	OK	0	0	0	0	OK	116.716	63.8264	23.459	104.194	OK	96.0722	41.279	12.0903	70.4677	OK	34.9142	31.2099	0	67.2481	OK	0	0	0	0	OK	118.472	63.4479	23.3199	103.576	OK	144.5	71.1049	30.0525	112.157	OK	23.923	21.4001
Cbir_00701	lcl|scaffold181:635520-635724	204	12.813	1.95801	0	4.21892	OK	40.9948	6.24101	2.29385	10.1882	OK	0	0	0	0	OK	4.38128	2.39592	0	7.18776	OK	0	0	0	0	OK	0	0	0	0	OK	0	0	0	0	OK	0	0	0	0	OK	0	0	0	0	OK	0	0
Cbir_00702	lcl|scaffold241:17827-18007	180	99.8583	15.2597	7.37964	23.1398	OK	32.8819	5.0059	0.528487	9.48331	OK	0	0	0	0	OK	0	0	0	0	OK	0	0	0	0	OK	0	0	0	0	OK	0	0	0	0	OK	5.28945	2.83278	0	8.49835	OK	0	0	0	0	OK	0	0
Cbir_00703	lcl|scaffold246:590892-592142	726	36.6285	5.59733	4.78088	6.41379	OK	17.7206	2.69777	2.13525	3.26029	OK	6.9699	7.04285	4.78734	9.29837	OK	22.123	12.0981	9.90745	14.2887	OK	25.7309	11.0557	9.21945	12.892	OK	8.26559	7.38864	5.25572	9.52155	OK	0.68672	1.11581	1.50E-16	2.23161	OK	27.7599	14.8669	12.4631	17.2707	OK	28.4864	14.0175	11.7871	16.2478	OK	13.268	11.8688
Cbir_00704	lcl|scaffold133:12635-13085	450	3.58354	0.547614	0.160392	0.934835	OK	0.88704	0.135042	0	0.32602	OK	0	0	0	0	OK	1.291	0.705992	0	1.5212	OK	0.881764	0.378865	0	0.914661	OK	0.886265	0.792236	0	1.91263	OK	0	0	0	0	OK	2.14414	1.1483	0.12123	2.17538	OK	0	0	0	0	OK	1.34153	1.20006
Cbir_00705	lcl|scaffold170:1126687-1127158	471	6.07392	0.928178	0.295591	1.56077	OK	21.1772	3.224	2.14232	4.30568	OK	11.3037	11.422	7.18235	15.6617	OK	110.304	60.3204	53.3435	67.2972	OK	59.8231	25.704	21.6012	29.8068	OK	19.6184	17.5369	12.6256	22.4482	OK	1.54244	2.50622	0	5.01243	OK	151.868	81.3332	73.3095	89.3569	OK	50.3527	24.7773	20.5124	29.0423	OK	9.90953	8.8645
Cbir_00706	lcl|scaffold59:1911233-1911434	201	0	0	0	0	OK	8.73826	1.3303	0	3.21164	OK	0	0	0	0	OK	0	0	0	0	OK	0	0	0	0	OK	0	0	0	0	OK	0	0	0	0	OK	0	0	0	0	OK	0	0	0	0	OK	0	0
Cbir_00707	lcl|scaffold347:219146-219671	432	219.038	33.472	30.5134	36.4305	OK	551.708	83.9914	79.3126	88.6703	OK	140.739	142.212	125.123	159.301	OK	288.198	157.602	144.658	170.546	OK	291.172	125.107	114.901	135.314	OK	182.249	162.913	145.952	179.875	OK	155.841	253.216	223.731	282.702	OK	264.371	141.585	129.388	153.782	OK	262.367	129.104	117.91	140.299	OK	210.859	188.623
Cbir_00708	lcl|scaffold150:1077789-1085158	432	1.97034	0.301095	0	0.602189	OK	7.98573	1.21574	0.60787	1.82361	OK	0.475475	0.480452	0	1.44135	OK	0	0	0	0	OK	32.5649	13.992	10.521	17.463	OK	1.46008	1.30517	0	2.81224	OK	0	0	0	0	OK	0	0	0	0	OK	28.599	14.0729	10.3772	17.7686	OK	0.950609	0.85036
Cbir_00709	lcl|scaffold410:14046-14370	324	280.049	42.7953	37.9574	47.6331	OK	466.468	71.0146	64.816	77.2133	OK	44.8398	45.3091	32.4938	58.1245	OK	86.1665	47.1205	37.5021	56.7389	OK	90.6624	38.9546	31.2405	46.6688	OK	55.8724	49.9445	37.4584	62.4306	OK	16.8044	27.3044	14.7763	39.8326	OK	127.12	68.0798	56.6535	79.506	OK	94.3349	46.4199	37.3597	55.4801	OK	93.5229	83.6602
Cbir_00710	lcl|scaffold260:3738119-3738281	162	31.6743	4.84026	0	10.4293	OK	41.6176	6.33582	4.25E-16	12.6716	OK	12.1826	12.3101	0	36.9302	OK	11.9464	6.53292	0	19.5988	OK	12.7002	5.45684	0	16.3705	OK	0	0	0	0	OK	0	0	0	0	OK	11.9898	6.42119	0	19.2636	OK	24.6497	12.1295	0	29.2833	OK	12.1539	10.8722
Cbir_00711	lcl|scaffold196:721339-721504	165	47.4478	7.25067	0.765474	13.7359	OK	57.6819	8.78143	1.61142	15.9514	OK	0	0	0	0	OK	0	0	0	0	OK	0	0	0	0	OK	0	0	0	0	OK	0	0	0	0	OK	0	0	0	0	OK	0	0	0	0	OK	0	0
Cbir_00712	lcl|scaffold497:1406597-1406888	291	56.6464	8.65635	5.7491	11.5636	OK	5.02431	0.764895	0	1.67929	OK	2.3511	2.37571	0	5.73547	OK	4.7903	2.6196	0	5.2392	OK	12.9228	5.55248	2.20421	8.90075	OK	3.56004	3.18233	0	6.85697	OK	1.17273	1.90549	0	6.36838	OK	7.17717	3.84376	0.705343	6.98218	OK	5.92049	2.91333	0.307568	5.51909	OK	4.71804	4.22049
Cbir_00713	lcl|scaffold212:10037-10562	525	3.0126	0.460367	0.182755	0.737978	OK	2.78552	0.424064	0.155862	0.692266	OK	0	0	0	0	OK	1.0152	0.555165	0.0586103	1.05172	OK	0.181975	0.0781884	0	0.234565	OK	0	0	0	0	OK	0	0	0	0	OK	1.02264	0.547678	0.0578199	1.03754	OK	0.775329	0.38152	1.43E-17	0.763041	OK	0	0
Cbir_00714	lcl|scaffold146:591477-591759	282	0	0	0	0	OK	1.29327	0.196887	0	0.59066	OK	0	0	0	0	OK	1.34394	0.734939	0	2.20482	OK	0	0	0	0	OK	0	0	0	0	OK	0	0	0	0	OK	0	0	0	0	OK	0	0	0	0	OK	0	0
Cbir_00715	lcl|scaffold145:201941-209728	228	13.8798	2.12102	0.223922	4.01812	OK	0	0	0	0	OK	11.9653	12.0905	1.27643	22.9046	OK	9.64756	5.27581	5.38E-17	10.5516	OK	0	0	0	0	OK	0	0	0	0	OK	0	0	0	0	OK	4.7875	2.56396	0	6.18995	OK	0	0	0	0	OK	0	0
Cbir_00716	C1833210:810-969	159	0	0	0	0	OK	0	0	0	0	OK	0	0	0	0	OK	0	0	0	0	OK	0	0	0	0	OK	0	0	0	0	OK	0	0	0	0	OK	0	0	0	0	OK	0	0	0	0	OK	0	0
Cbir_00717	lcl|scaffold29:178847-179099	252	3.68385	0.562944	0	1.35907	OK	9.33266	1.42079	0.149997	2.69159	OK	0	0	0	0	OK	0	0	0	0	OK	2.16395	0.929775	0	2.78933	OK	0	0	0	0	OK	0	0	0	0	OK	0	0	0	0	OK	0	0	0	0	OK	0	0
Cbir_00718	lcl|scaffold366:70472-72487	1335	23.8415	3.64331	3.2132	4.07343	OK	31.8187	4.84405	4.35094	5.33716	OK	5.66838	5.72772	4.30684	7.14859	OK	21.4952	11.7548	10.2619	13.2476	OK	13.3598	5.74025	4.82691	6.65358	OK	10.1093	9.03678	7.39373	10.6798	OK	1.67771	2.726	1.5069	3.94511	OK	22.5528	12.0783	10.5801	13.5764	OK	10.7744	5.30182	4.3534	6.25024	OK	12.3933	11.0863
Cbir_00719	lcl|scaffold176:1275386-1275668	282	0	0	0	0	OK	3.93684	0.59934	0	1.2914	OK	0	0	0	0	OK	1.16687	0.638107	0	1.91432	OK	1.16965	0.502562	0	1.50769	OK	0	0	0	0	OK	0	0	0	0	OK	1.17428	0.628891	0	1.88667	OK	0	0	0	0	OK	0	0
Cbir_00720	lcl|scaffold248:988948-989308	360	2.65866	0.40628	6.51E-18	0.81256	OK	6.01556	0.915803	0.305268	1.52634	OK	0.751497	0.759363	0	2.27809	OK	0.735432	0.402174	0	1.20652	OK	0.74295	0.319221	0	0.957663	OK	0.747221	0.667943	0	2.00383	OK	0	0	0	0	OK	0.744218	0.398569	0	1.19571	OK	1.48663	0.731536	0	1.76608	OK	0	0
Cbir_00721	lcl|scaffold32:2252517-2252682	165	19.621	2.99836	0	7.23869	OK	0	0	0	0	OK	0	0	0	0	OK	0	0	0	0	OK	0	0	0	0	OK	0	0	0	0	OK	0	0	0	0	OK	0	0	0	0	OK	10.4448	5.13962	0	15.4189	OK	0	0
Cbir_00722	lcl|scaffold260:1384711-1385134	423	34.5478	5.27939	4.03502	6.52375	OK	65.7088	10.0034	8.30648	11.7004	OK	0	0	0	0	OK	8.77951	4.80112	2.70574	6.89649	OK	1.67353	0.719058	0	1.43812	OK	0.814202	0.727818	0	1.75711	OK	0	0	0	0	OK	9.58494	5.13325	2.99254	7.27397	OK	2.515	1.23757	0.227099	2.24804	OK	0	0
Cbir_00723	lcl|scaffold283:15179-15440	261	437.109	66.7963	58.6661	74.9265	OK	523.122	79.6395	70.7906	88.4883	OK	48.4266	48.9335	29.3601	68.5069	OK	165.51	90.5101	71.2133	109.807	OK	109.299	46.9624	34.6294	59.2953	OK	36.7751	32.8734	17.7901	47.9568	OK	1.98538	3.22592	0	9.67775	OK	248.247	132.949	109.629	156.27	OK	98.0498	48.2479	34.7358	61.76	OK	80.9686	72.4299
Cbir_00724	lcl|scaffold504:2889-4279	234	149.483	22.843	17.0871	28.5989	OK	163.677	24.918	18.9184	30.9175	OK	15.034	15.1914	2.78767	27.5951	OK	30.383	16.6151	7.02237	26.2078	OK	35.1955	15.1224	7.03912	23.2056	OK	7.43351	6.64484	0	14.3176	OK	0	0	0	0	OK	53.3462	28.5698	16.1009	41.0386	OK	55.6223	27.3704	15.6996	39.0411	OK	12.5023	11.1838
Cbir_00725	lcl|scaffold314:249832-249994	162	0	0	0	0	OK	0	0	0	0	OK	0	0	0	0	OK	0	0	0	0	OK	0	0	0	0	OK	0	0	0	0	OK	0	0	0	0	OK	0	0	0	0	OK	0	0	0	0	OK	0	0
Cbir_00726	lcl|scaffold65:95126-95294	168	955.06	145.946	117.46	174.432	OK	543.033	82.6707	61.1451	104.196	OK	196.223	198.277	111.742	284.812	OK	630.914	345.018	260.717	429.32	OK	340.059	146.112	97.4082	194.816	OK	271.642	242.822	152.64	333.003	OK	149.142	242.331	121.165	363.496	OK	436.264	233.643	164.745	302.541	OK	277.174	136.391	85.7365	187.045	OK	377.311	337.52
Cbir_00727	lcl|scaffold181:637424-637583	159	12.7153	1.94307	0	5.82921	OK	12.7107	1.93506	0	5.80518	OK	0	0	0	0	OK	11.2803	6.16866	0	18.506	OK	0	0	0	0	OK	0	0	0	0	OK	0	0	0	0	OK	0	0	0	0	OK	0	0	0	0	OK	0	0
Cbir_00728	lcl|scaffold16:580249-582190	198	36.8273	5.62771	1.64832	9.60711	OK	9.20719	1.40169	0	3.38398	OK	0	0	0	0	OK	15.2077	8.31637	0	17.9193	OK	5.12183	2.20068	0	6.60204	OK	10.3675	9.26755	0	22.3739	OK	0	0	0	0	OK	25.3906	13.598	1.43558	25.7605	OK	0	0	0	0	OK	0	0
Cbir_00729	lcl|scaffold956:26723-26981	258	10.0806	1.54046	0.282679	2.79823	OK	66.9919	10.1988	6.97364	13.4239	OK	0	0	0	0	OK	0	0	0	0	OK	1.69202	0.727004	0	2.18101	OK	0	0	0	0	OK	3.48654	5.66505	0	13.6766	OK	0	0	0	0	OK	6.79526	3.34378	2.27E-16	6.68756	OK	0	0
Cbir_00730	lcl|scaffold429:379024-379198	174	144.104	22.021	11.3393	32.7028	OK	66.2133	10.0802	2.95243	17.208	OK	0	0	0	0	OK	7.5225	4.11371	0	12.3411	OK	7.56504	3.25045	0	9.75134	OK	0	0	0	0	OK	0	0	0	0	OK	7.54827	4.04251	0	12.1275	OK	0	0	0	0	OK	15.1831	13.582
Cbir_00731	lcl|scaffold279:77293-77515	222	16.4208	2.50932	0.460469	4.55817	OK	19.4824	2.96598	0.723909	5.20804	OK	0	0	0	0	OK	0	0	0	0	OK	0	0	0	0	OK	0	0	0	0	OK	0	0	0	0	OK	0	0	0	0	OK	0	0	0	0	OK	0	0
Cbir_00732	lcl|scaffold544:1720841-1720991	150	17.0897	2.61154	0	7.83462	OK	33.3553	5.07797	0	12.2593	OK	0	0	0	0	OK	30.0498	16.4328	0	39.6724	OK	0	0	0	0	OK	15.2831	13.6616	0	40.9848	OK	0	0	0	0	OK	15.1215	8.0984	0	24.2952	OK	0	0	0	0	OK	0	0
Cbir_00733	lcl|scaffold356:110646-111099	375	247.613	37.8387	34.1372	41.5402	OK	349.695	53.2372	48.8831	57.5912	OK	142.14	143.627	124.562	162.693	OK	333.165	182.193	166.584	197.801	OK	306.523	131.703	119.899	143.506	OK	321.847	287.7	262.515	312.885	OK	225.92	367.082	328.601	405.562	OK	306.054	163.908	149.204	178.613	OK	284.534	140.012	126.942	153.083	OK	424.577	379.802
Cbir_00734	lcl|scaffold346:395396-395646	153	119.515	18.2636	5.34927	31.1779	OK	134.491	20.4747	6.82491	34.1245	OK	0	0	0	0	OK	0	0	0	0	OK	0	0	0	0	OK	0	0	0	0	OK	0	0	0	0	OK	15.6644	8.38912	0	25.1674	OK	63.4782	31.2361	3.04E-15	62.4721	OK	0	0
Cbir_00735	lcl|scaffold197:1061565-1062117	552	25.7819	3.93983	3.06967	4.80999	OK	17.4433	2.65554	1.94582	3.36527	OK	0.588305	0.594463	0	1.43516	OK	8.58859	4.69671	2.98171	6.41171	OK	3.25472	1.39844	0.555151	2.24174	OK	0.29696	0.265454	0	0.796361	OK	0	0	0	0	OK	10.6553	5.70649	3.83021	7.58278	OK	4.09326	2.01419	0.937562	3.09083	OK	1.21647	1.08819
Cbir_00736	lcl|scaffold581:357946-358138	192	5.22347	0.798219	0	2.39466	OK	1087.78	165.602	142.47	188.734	OK	27.9815	28.2744	2.98501	53.5638	OK	2042.17	1116.77	999.863	1233.68	OK	481.02	206.678	161.844	251.513	OK	225.034	201.158	138.327	263.99	OK	5.72267	9.29839	0	27.8952	OK	1697.9	909.318	804.319	1014.32	OK	243.065	119.606	83.1268	156.086	OK	33.8886	30.3148
Cbir_00737	lcl|scaffold314:125181-125436	255	0	0	0	0	OK	2.12816	0.323989	0	0.971967	OK	0	0	0	0	OK	1.55542	0.850589	0	2.55177	OK	0	0	0	0	OK	0	0	0	0	OK	1.47364	2.39443	0	7.18328	OK	0	0	0	0	OK	0	0	0	0	OK	0	0
Cbir_00738	lcl|scaffold83:213704-213887	183	46.8427	7.15821	1.74711	12.5693	OK	19.8822	3.02684	0	6.52194	OK	0	0	0	0	OK	0	0	0	0	OK	0	0	0	0	OK	0	0	0	0	OK	5.8138	9.44646	0	28.3394	OK	0	0	0	0	OK	5.64532	2.77792	0	8.33377	OK	0	0
Cbir_00739	lcl|scaffold458:50885-51140	255	1998.84	305.45	287.13	323.77	OK	1175.31	178.928	164.945	192.911	OK	12.0653	12.1916	2.97562	21.4076	OK	10.0316	5.48583	1.00667	9.96498	OK	24.8399	10.6729	5.16143	16.1844	OK	22.0608	19.7202	8.78141	30.659	OK	3.43902	5.58783	0	13.4902	OK	13.4416	7.19868	2.10844	12.2889	OK	18.4455	9.0766	3.6032	14.55	OK	22.643	20.2551
Cbir_00740	lcl|scaffold581:251973-252420	447	5.09357	0.778367	0.328977	1.22776	OK	27.1884	4.13913	3.11234	5.16592	OK	3.77232	3.81181	1.11645	6.50716	OK	0.449524	0.245824	0	0.737472	OK	10.4314	4.48203	2.61289	6.35116	OK	3.2512	2.90626	0.709333	5.10318	OK	1.45768	2.36849	0	5.10339	OK	1.81388	0.971429	1.86E-17	1.94286	OK	11.8643	5.83815	3.54824	8.12806	OK	3.79874	3.39813
Cbir_00741	lcl|scaffold504:67875-68025	150	86.0317	13.1468	1.38795	24.9057	OK	86.634	13.1891	1.39241	24.9857	OK	39.4863	39.8996	0	96.3263	OK	19.8861	10.8748	0	32.6244	OK	39.3581	16.9109	0	40.8265	OK	79.2573	70.8484	0	141.697	OK	40.0114	65.0119	0	156.953	OK	0	0	0	0	OK	39.5971	19.4848	0	47.0404	OK	40.2496	36.005
Cbir_00742	lcl|scaffold143:90531-90726	195	5.08698	0.77736	0	2.33208	OK	0	0	0	0	OK	0	0	0	0	OK	0	0	0	0	OK	0	0	0	0	OK	0	0	0	0	OK	0	0	0	0	OK	0	0	0	0	OK	0	0	0	0	OK	0	0
Cbir_00743	lcl|scaffold501:882454-882724	270	1.55209	0.23718	0	0.71154	OK	0	0	0	0	OK	6.69767	6.76777	0.714493	12.8211	OK	63.6679	34.817	24.4366	45.1975	OK	47.6275	20.4639	13.4449	27.483	OK	17.126	15.309	6.81709	23.8009	OK	8.49616	13.8049	3.36937	24.2403	OK	74.3233	39.8041	28.8691	50.7391	OK	44.9312	22.1095	14.2926	29.9264	OK	11.388	10.1871
Cbir_00744	lcl|scaffold122:1497941-1498121	180	0	0	0	0	OK	0	0	0	0	OK	0	0	0	0	OK	0	0	0	0	OK	0	0	0	0	OK	0	0	0	0	OK	0	0	0	0	OK	0	0	0	0	OK	0	0	0	0	OK	0	0
Cbir_00745	lcl|scaffold149:415543-416714	171	0	0	0	0	OK	0	0	0	0	OK	0	0	0	0	OK	0	0	0	0	OK	0	0	0	0	OK	0	0	0	0	OK	0	0	0	0	OK	0	0	0	0	OK	9.11826	4.48687	0	13.4606	OK	0	0
Cbir_00746	lcl|scaffold150:1433113-1433269	156	12.858	1.96488	0	5.89465	OK	0	0	0	0	OK	0	0	0	0	OK	0	0	0	0	OK	0	0	0	0	OK	0	0	0	0	OK	20.1898	32.8051	0	79.1985	OK	0	0	0	0	OK	0	0	0	0	OK	0	0
Cbir_00747	lcl|scaffold59:803456-803630	174	32.7319	5.00189	0	11.2633	OK	31.7806	4.83824	0	11.236	OK	8.98543	9.07948	0	27.2384	OK	43.9337	24.0253	2.53642	45.5143	OK	36.3039	15.5986	0	31.1971	OK	0	0	0	0	OK	0	0	0	0	OK	61.8149	33.1052	8.08003	58.1304	OK	44.733	22.012	2.32387	41.7002	OK	8.98211	8.03488
Cbir_00748	lcl|scaffold113:1046060-1046258	198	102.831	15.714	8.85585	22.5721	OK	108.392	16.5014	9.4652	23.5377	OK	4.37183	4.41759	0	13.2528	OK	4.43415	2.42483	0	7.2745	OK	0	0	0	0	OK	0	0	0	0	OK	0	0	0	0	OK	0	0	0	0	OK	0	0	0	0	OK	0	0
Cbir_00749	lcl|scaffold260:2846616-2846787	171	16.3292	2.49533	0	6.02425	OK	8.25989	1.25748	0	3.77243	OK	0	0	0	0	OK	0	0	0	0	OK	0	0	0	0	OK	0	0	0	0	OK	0	0	0	0	OK	0	0	0	0	OK	0	0	0	0	OK	0	0
Cbir_00750	lcl|scaffold1413:22159-22330	171	42.6503	6.51756	0.688077	12.347	OK	41.6297	6.33766	0.669084	12.0062	OK	0	0	0	0	OK	0	0	0	0	OK	0	0	0	0	OK	0	0	0	0	OK	0	0	0	0	OK	0	0	0	0	OK	0	0	0	0	OK	0	0
Cbir_00751	lcl|scaffold285:1293835-1293991	156	12.79	1.95449	0	5.86348	OK	0	0	0	0	OK	0	0	0	0	OK	0	0	0	0	OK	0	0	0	0	OK	0	0	0	0	OK	0	0	0	0	OK	0	0	0	0	OK	14.2346	7.00451	0	21.0135	OK	0	0
Cbir_00752	lcl|scaffold130:72272-72593	321	52.875	8.08003	5.97617	10.1839	OK	139.548	21.2446	17.8428	24.6465	OK	0.936928	0.946736	0	2.84021	OK	0	0	0	0	OK	0	0	0	0	OK	2.89937	2.59176	0	5.58446	OK	0	0	0	0	OK	0	0	0	0	OK	0	0	0	0	OK	0	0
Cbir_00753	lcl|scaffold150:621728-621884	156	2097.16	320.476	269.645	371.306	OK	1803.15	274.51	227.775	321.246	OK	344.797	348.406	214.305	482.508	OK	544.84	297.948	204.885	391.011	OK	943.185	405.255	309.065	501.445	OK	152.873	136.654	57.7567	215.551	OK	73.1399	118.84	21.8076	215.873	OK	645.247	345.564	246.832	444.297	OK	689.665	339.367	245.244	433.491	OK	331.238	296.307
Cbir_00754	lcl|scaffold2:716624-716867	243	18.8146	2.87513	0.958377	4.79188	OK	43.546	6.6294	3.73609	9.5227	OK	1.82383	1.84292	0	5.52876	OK	0	0	0	0	OK	5.76102	2.47532	0	5.33357	OK	0	0	0	0	OK	0	0	0	0	OK	1.89604	1.01543	0	3.04629	OK	0	0	0	0	OK	3.56173	3.18612
Cbir_00755	lcl|scaffold165:71403-71574	171	1439.79	220.02	185.867	254.174	OK	1222.31	186.084	154.742	217.426	OK	105.557	106.662	45.0807	168.244	OK	198.577	108.593	63.3064	153.879	OK	564.639	242.606	182.881	302.332	OK	78.5776	70.2408	23.4136	117.068	OK	18.2129	29.5929	0	71.4437	OK	278.443	149.121	96.3991	201.844	OK	378.908	186.451	130.234	242.669	OK	157.838	141.193
Cbir_00756	lcl|scaffold113:1277362-1277518	156	3912.51	597.886	527.178	668.593	OK	3924.9	597.523	527.104	667.941	OK	388.329	392.394	244.083	540.705	OK	590.278	322.796	224.344	421.248	OK	1331.68	572.18	457.744	686.616	OK	309.569	276.725	158.729	394.72	OK	0	0	0	0	OK	1028.23	550.67	423.498	677.842	OK	941.662	463.369	351.803	574.935	OK	403.62	361.056
Cbir_00757	lcl|scaffold312:595611-599727	1938	0.558032	0.085275	0.0313424	0.139208	OK	0.0557414	0.00848601	0	0.025458	OK	0	0	0	0	OK	0.161586	0.088364	0	0.190398	OK	1.69034	0.726282	0.473423	0.97914	OK	0	0	0	0	OK	0	0	0	0	OK	0.107731	0.0576955	0	0.139289	OK	1.63524	0.804662	0.515619	1.09371	OK	0	0
Cbir_00758	lcl|scaffold538:200836-201088	252	0	0	0	0	OK	0	0	0	0	OK	0	0	0	0	OK	1.85238	1.01298	0	3.03895	OK	0	0	0	0	OK	0	0	0	0	OK	0	0	0	0	OK	1.85662	0.994322	0	2.98297	OK	1.8529	0.911766	0	2.7353	OK	0	0
Cbir_00759	lcl|scaffold260:876620-876803	183	33.0601	5.05204	0.533358	9.57073	OK	12.9526	1.9719	0	4.76058	OK	0	0	0	0	OK	0	0	0	0	OK	5.15072	2.21309	0	6.63928	OK	0	0	0	0	OK	0	0	0	0	OK	0	0	0	0	OK	15.6999	7.72552	0	16.6462	OK	0	0
Cbir_00760	lcl|scaffold209:1588322-1588640	318	316.228	48.324	43.1505	53.4974	OK	395.253	60.173	54.4357	65.9102	OK	1.80326	1.82213	0	4.39902	OK	0.873446	0.477648	0	1.43294	OK	0	0	0	0	OK	11.6307	10.3967	4.62967	16.1638	OK	0	0	0	0	OK	0.874685	0.468441	0	1.40532	OK	0	0	0	0	OK	2.6883	2.4048
Cbir_00761	lcl|scaffold143:1687393-1687543	150	328.185	50.1512	27.7229	72.5795	OK	3993.03	607.894	531.001	684.787	OK	197.987	200.059	84.5549	315.563	OK	801.583	438.349	313.106	563.591	OK	978.84	420.575	312.877	528.273	OK	84.8349	75.8342	8.00603	143.662	OK	51.0845	83.0038	0	178.848	OK	673.042	360.45	247.864	473.036	OK	825.677	406.295	292.51	520.081	OK	118.028	105.581
Cbir_00762	lcl|scaffold98:1629798-1630005	207	1867.98	285.454	260.074	310.834	OK	2411.13	367.067	338.448	395.687	OK	122.929	124.216	78.0833	170.349	OK	285.219	155.973	118.144	193.802	OK	366.156	157.325	123.783	190.867	OK	135.22	120.874	78.1383	163.609	OK	8.26751	13.4333	0	32.4309	OK	320.033	171.395	132.074	210.715	OK	304.34	149.758	114.703	184.814	OK	191.892	171.656
Cbir_00763	lcl|scaffold314:1119559-1119796	237	0	0	0	0	OK	2.21709	0.337528	0	1.01258	OK	4.71556	4.76492	0	11.5035	OK	2.38787	1.30582	0	3.91745	OK	2.37916	1.02225	0	3.06674	OK	0	0	0	0	OK	0	0	0	0	OK	0	0	0	0	OK	0	0	0	0	OK	2.38581	2.13421
Cbir_00764	lcl|scaffold176:1019519-1020182	663	0.443153	0.0677199	0	0.16349	OK	1.50091	0.228497	0.0557696	0.401225	OK	7.2868	7.36307	4.8739	9.85224	OK	5.89951	3.22617	2.028	4.42434	OK	26.7555	11.496	9.50231	13.4896	OK	1.86239	1.6648	0.554933	2.77466	OK	0.799298	1.29873	1.04E-16	2.59745	OK	7.10719	3.80628	2.51952	5.09304	OK	22.6924	11.1664	9.05615	13.2766	OK	2.06677	1.84881
Cbir_00765	lcl|scaffold260:62680-62881	201	4.24598	0.648844	0	1.94653	OK	42.208	6.42571	2.36173	10.4897	OK	8.71642	8.80766	0	21.2636	OK	49.5475	27.0952	10.7562	43.4343	OK	13.458	5.78243	0	12.4594	OK	26.1918	23.4129	4.29635	42.5295	OK	8.627	14.0174	0	33.8411	OK	36.0248	19.2932	5.65085	32.9356	OK	8.94587	4.40204	0	10.6275	OK	30.1032	26.9286
Cbir_00766	lcl|scaffold323:67356-68353	441	0.866943	0.132481	0	0.319837	OK	0	0	0	0	OK	0	0	0	0	OK	0	0	0	0	OK	0	0	0	0	OK	0	0	0	0	OK	0	0	0	0	OK	0	0	0	0	OK	1.52301	0.749434	0	1.61481	OK	0	0
Cbir_00767	lcl|scaffold260:1491128-1491290	162	251.275	38.3982	22.0252	54.7713	OK	55.5783	8.46119	0.893271	16.0291	OK	0	0	0	0	OK	25.7418	14.077	0	33.9849	OK	12.9856	5.57948	0	16.7384	OK	0	0	0	0	OK	0	0	0	0	OK	12.8758	6.89569	0	20.6871	OK	38.793	19.0891	0	41.1312	OK	0	0
Cbir_00768	lcl|scaffold59:406555-406762	207	68.1831	10.4193	5.36521	15.4734	OK	177.496	27.0219	18.9655	35.0782	OK	3.32941	3.36426	0	10.0928	OK	0	0	0	0	OK	3.43756	1.477	0	4.43101	OK	0	0	0	0	OK	0	0	0	0	OK	6.90433	3.69764	0	8.92689	OK	0	0	0	0	OK	0	0
Cbir_00769	lcl|scaffold910:29843-30029	186	136.999	20.9354	12.2047	29.6661	OK	271.92	41.3968	29.1896	53.6041	OK	14.9668	15.1235	0	36.5113	OK	22.5447	12.3287	0	26.5646	OK	88.6667	38.0971	16.1017	60.0925	OK	0	0	0	0	OK	7.85566	12.7641	0	38.2924	OK	121.406	65.0195	32.5097	97.5292	OK	98.5836	48.5106	21.6017	75.4194	OK	15.1163	13.5221
Cbir_00770	lcl|scaffold150:2450017-2450191	174	7.88467	1.20489	0	3.61466	OK	0	0	0	0	OK	0	0	0	0	OK	0	0	0	0	OK	0	0	0	0	OK	0	0	0	0	OK	0	0	0	0	OK	0	0	0	0	OK	0	0	0	0	OK	0	0
Cbir_00771	lcl|scaffold534:12539-12848	309	39.8514	6.08984	4.08751	8.09217	OK	95.0499	14.4703	11.4197	17.5209	OK	0	0	0	0	OK	0	0	0	0	OK	0.942958	0.405158	0	1.21547	OK	0	0	0	0	OK	0	0	0	0	OK	0	0	0	0	OK	0.934253	0.459723	0	1.37917	OK	0	0
Cbir_00772	lcl|scaffold466:79975-80500	183	18.2372	2.7869	0	6.00494	OK	24.1515	3.67679	1.41E-16	7.35359	OK	0	0	0	0	OK	6.437	3.5201	0	10.5603	OK	0	0	0	0	OK	0	0	0	0	OK	0	0	0	0	OK	6.36694	3.40984	0	10.2295	OK	0	0	0	0	OK	0	0
Cbir_00773	lcl|scaffold105:321718-322268	213	10.6813	1.63224	0	3.517	OK	0	0	0	0	OK	0	0	0	0	OK	0	0	0	0	OK	0	0	0	0	OK	0	0	0	0	OK	0	0	0	0	OK	3.48249	1.86506	0	5.59517	OK	0	0	0	0	OK	0	0
Cbir_00774	lcl|scaffold461:38840-39053	213	107.347	16.4041	10.6044	22.2039	OK	382.559	58.2404	47.2828	69.198	OK	57.5187	58.1207	28.1073	88.1341	OK	97.232	53.1717	31.903	74.4404	OK	97.5505	41.9142	25.1485	58.6799	OK	59.4392	53.1329	26.5665	79.6994	OK	80.5775	130.925	73.7847	188.065	OK	108.182	57.9371	36.0389	79.8352	OK	104.967	51.6518	31.771	71.5327	OK	81.908	73.2702
Cbir_00775	lcl|scaffold196:175877-176764	315	9.56223	1.46124	0.537071	2.38541	OK	15.3071	2.33034	1.16517	3.49551	OK	1.07091	1.08212	0	3.24636	OK	4.31909	2.36192	3.40E-16	4.72383	OK	1947.88	836.939	797.254	876.625	OK	0	0	0	0	OK	0	0	0	0	OK	3.25373	1.74255	0	3.75467	OK	2151.66	1058.78	1011.05	1106.51	OK	1.07581	0.962358
Cbir_00776	lcl|scaffold82:315877-316057	180	69.3369	10.5956	3.89437	17.2969	OK	13.7369	2.09129	0	5.04881	OK	0	0	0	0	OK	0	0	0	0	OK	0	0	0	0	OK	0	0	0	0	OK	0	0	0	0	OK	0	0	0	0	OK	0	0	0	0	OK	0	0
Cbir_00777	lcl|scaffold57:654590-654758	168	46.3856	7.08836	0.748339	13.4284	OK	0	0	0	0	OK	0	0	0	0	OK	0	0	0	0	OK	0	0	0	0	OK	0	0	0	0	OK	0	0	0	0	OK	34.2865	18.3623	0	36.7246	OK	0	0	0	0	OK	0	0
Cbir_00778	lcl|scaffold665:94871-96050	255	15.2048	2.32351	0.680539	3.96647	OK	356.471	54.2688	46.3317	62.2058	OK	38.342	38.7434	21.4168	56.0699	OK	0	0	0	0	OK	0	0	0	0	OK	1.9544	1.74704	0	5.24112	OK	27.2624	44.2969	20.6192	67.9745	OK	0	0	0	0	OK	0	0	0	0	OK	7.615	6.81194
Cbir_00779	lcl|scaffold255:226038-226506	468	26.0533	3.98131	2.98598	4.97664	OK	22.3206	3.39807	2.48168	4.31446	OK	0	0	0	0	OK	0.378792	0.207144	0	0.621432	OK	0.379131	0.1629	0	0.488699	OK	0	0	0	0	OK	0	0	0	0	OK	0.378576	0.202748	0	0.608243	OK	0	0	0	0	OK	0	0
Cbir_00780	lcl|scaffold3:654110-654341	231	2112.67	322.845	300.685	345.005	OK	1817.31	276.665	256.015	297.315	OK	332.773	336.256	273.544	398.969	OK	365.957	200.125	164.748	235.503	OK	678.982	291.736	253.429	330.043	OK	532.806	476.277	406.989	545.565	OK	227.379	369.453	285.247	453.66	OK	260.422	139.47	110.229	168.711	OK	581.065	285.928	245.692	326.163	OK	531.316	475.285
Cbir_00781	lcl|scaffold126:60446-60611	165	31.2181	4.77055	0	10.2791	OK	0	0	0	0	OK	0	0	0	0	OK	0	0	0	0	OK	0	0	0	0	OK	0	0	0	0	OK	0	0	0	0	OK	0	0	0	0	OK	0	0	0	0	OK	0	0
Cbir_00782	lcl|scaffold125:435756-435987	231	2.84829	0.435258	0	1.30577	OK	0	0	0	0	OK	2.43161	2.45706	0	7.37118	OK	0	0	0	0	OK	9.59907	4.1244	2.80E-16	8.2488	OK	2.42286	2.16581	0	6.49742	OK	0	0	0	0	OK	2.35636	1.26196	0	3.78587	OK	4.73808	2.3315	0	5.62873	OK	0	0
Cbir_00783	lcl|scaffold23:911092-911371	279	14.1573	2.16343	0.795157	3.5317	OK	44.3052	6.74498	4.32211	9.16785	OK	0	0	0	0	OK	1.38887	0.759508	0	2.27852	OK	0	0	0	0	OK	1.40153	1.25283	0	3.7585	OK	0	0	0	0	OK	8.29346	4.44159	0.815047	8.06814	OK	2.77464	1.36533	0	3.29621	OK	0	0
Cbir_00784	lcl|scaffold16:203974-204169	195	192.204	29.3715	18.3539	40.389	OK	95.9607	14.609	6.87446	22.3435	OK	100.714	101.768	52.4794	151.056	OK	421.38	230.434	177.913	282.954	OK	442.391	190.081	147.58	232.581	OK	86.3276	77.1686	36.012	118.325	OK	40.3246	65.5207	15.9917	115.05	OK	492.73	263.883	208.252	319.515	OK	443.059	218.018	169.57	266.467	OK	45.9328	41.0889
Cbir_00785	lcl|scaffold792:511823-511973	150	1438.02	219.749	171.508	267.99	OK	2499.67	380.547	317.122	443.971	OK	895.306	904.678	648.796	1160.56	OK	1291.07	706.027	534.791	877.264	OK	1252.92	538.338	404.793	671.883	OK	1688.13	1509.02	1199.38	1818.67	OK	1061.21	1724.29	1279.08	2169.5	OK	1012.89	542.455	394.817	690.093	OK	1100.72	541.638	399.397	683.879	OK	1436.19	1284.73
Cbir_00786	lcl|scaffold559:816699-816870	171	46.8563	7.16029	1.31394	13.0066	OK	15.7955	2.40469	0	5.80544	OK	0	0	0	0	OK	0	0	0	0	OK	0	0	0	0	OK	0	0	0	0	OK	0	0	0	0	OK	0	0	0	0	OK	0	0	0	0	OK	0	0
Cbir_00787	lcl|scaffold248:1777514-1777877	363	1.3771	0.210439	0	0.508045	OK	0.683469	0.104051	0	0.312152	OK	0.666471	0.673447	0	2.02034	OK	0	0	0	0	OK	0.670519	0.2881	0	0.864299	OK	0	0	0	0	OK	0	0	0	0	OK	0	0	0	0	OK	0	0	0	0	OK	0	0
Cbir_00788	lcl|scaffold136:338340-338520	180	14.041	2.14566	0	5.18008	OK	68.5346	10.4336	3.83483	17.0325	OK	0	0	0	0	OK	0	0	0	0	OK	0	0	0	0	OK	6.78533	6.06543	0	18.1963	OK	0	0	0	0	OK	0	0	0	0	OK	0	0	0	0	OK	0	0
Cbir_00789	lcl|scaffold800:304551-304710	159	2356.49	360.105	309.803	410.406	OK	1451.13	220.918	181.399	260.437	OK	191.248	193.25	96.625	289.875	OK	438.4	239.741	159.827	319.655	OK	352.935	151.644	95.3251	207.964	OK	317.33	283.662	174.481	392.844	OK	174.368	283.319	137.014	429.624	OK	508.403	272.277	188.251	356.304	OK	377.983	185.996	119.184	252.808	OK	488.927	437.366
Cbir_00790	lcl|scaffold260:3915547-3917056	1509	73.1235	11.1743	10.4636	11.8849	OK	85.9529	13.0854	12.314	13.8568	OK	5.20433	5.2588	4.01929	6.49832	OK	11.2073	6.12879	5.12796	7.12962	OK	24.2533	10.4208	9.28718	11.5545	OK	2.45668	2.19604	1.45364	2.93843	OK	0.63765	1.03608	0.345359	1.72679	OK	16.5424	8.85937	7.67017	10.0486	OK	25.2894	12.4443	11.1044	13.7843	OK	3.36257	3.00796
Cbir_00791	lcl|scaffold312:28770-28965	195	4.73167	0.723064	0	2.16919	OK	4.64616	0.707327	0	2.12198	OK	0	0	0	0	OK	0	0	0	0	OK	0	0	0	0	OK	0	0	0	0	OK	0	0	0	0	OK	0	0	0	0	OK	0	0	0	0	OK	0	0
Cbir_00792	lcl|scaffold59:515887-516070	183	254.129	38.8344	26.2348	51.4339	OK	329.669	50.1884	35.993	64.3838	OK	5.94913	6.0114	0	18.0342	OK	11.7253	6.41202	0	15.48	OK	5.94091	2.55261	0	7.65783	OK	29.3565	26.2419	2.77043	49.7133	OK	0	0	0	0	OK	0	0	0	0	OK	0	0	0	0	OK	22.9047	20.4893
Cbir_00793	lcl|scaffold390:595335-595638	303	41.5924	6.35589	4.37065	8.34114	OK	41.8783	6.37551	4.38414	8.36689	OK	3.76353	3.80293	0	7.60586	OK	20.5111	11.2166	6.43382	15.9994	OK	35.4137	15.2161	10.343	20.0892	OK	2.82671	2.52681	0	5.44451	OK	0	0	0	0	OK	28.0628	15.0291	9.54128	20.517	OK	22.1593	10.904	6.45248	15.3556	OK	0.938051	0.839127
Cbir_00794	lcl|scaffold390:335419-335569	150	76.9542	11.7597	0	24.6127	OK	80.5249	12.259	0	24.6143	OK	0	0	0	0	OK	0	0	0	0	OK	0	0	0	0	OK	0	0	0	0	OK	0	0	0	0	OK	0	0	0	0	OK	0	0	0	0	OK	0	0
Cbir_00795	lcl|scaffold145:915434-915668	234	59.0496	9.0236	5.08538	12.9618	OK	2.77308	0.422171	0	1.26651	OK	0	0	0	0	OK	5.42303	2.96561	0	7.15961	OK	10.7023	4.59843	4.32E-16	9.19687	OK	0	0	0	0	OK	0	0	0	0	OK	5.38669	2.88486	0	6.96467	OK	2.66758	1.31265	0	3.93795	OK	12.6423	11.3091
Cbir_00796	lcl|scaffold209:2124036-2124381	243	2.18943	0.334574	0	1.00372	OK	6.40632	0.975292	0	2.10146	OK	0	0	0	0	OK	1.87476	1.02522	0	3.07567	OK	1.87634	0.806202	0	2.41861	OK	0	0	0	0	OK	0	0	0	0	OK	7.47084	4.00103	5.48E-16	8.00207	OK	0	0	0	0	OK	0	0
Cbir_00797	lcl|scaffold235:938991-939201	210	144.443	22.0728	15.0039	29.1418	OK	58.8968	8.96639	4.48319	13.4496	OK	3.47977	3.51619	0	10.5486	OK	38.2321	20.9074	8.29977	33.5151	OK	28.1374	12.0897	3.54099	20.6384	OK	3.42297	3.0598	0	9.1794	OK	0	0	0	0	OK	73.1558	39.1789	22.0798	56.2779	OK	38.4564	18.9235	7.51219	30.3347	OK	0	0
Cbir_00798	lcl|scaffold181:52008-52182	174	135.632	20.7264	7.70698	33.7459	OK	355.312	54.0924	34.7056	73.4791	OK	41.1152	41.5456	3.97E-15	83.0912	OK	60.9436	33.3273	3.93538	62.7192	OK	100.509	43.1852	15.8725	70.4979	OK	114.713	102.543	40.7071	164.378	OK	0	0	0	0	OK	132.124	70.7595	30.0275	111.491	OK	182.622	89.8639	47.5016	132.226	OK	105.028	93.9516
Cbir_00799	lcl|scaffold75:453099-453303	204	4.17685	0.63828	0	1.91484	OK	8.24473	1.25517	0	3.03025	OK	0	0	0	0	OK	0	0	0	0	OK	0	0	0	0	OK	0	0	0	0	OK	0	0	0	0	OK	0	0	0	0	OK	0	0	0	0	OK	0	0
Cbir_00800	lcl|scaffold371:326542-326749	207	16.1552	2.46874	0	4.93747	OK	27.8215	4.23551	1.03377	7.43725	OK	4.17025	4.2139	0	12.6417	OK	136.134	74.4455	48.5269	100.364	OK	54.4428	23.3923	10.4166	36.3679	OK	24.8739	22.2348	4.08017	40.3895	OK	0	0	0	0	OK	135.202	72.4082	47.1989	97.6175	OK	57.9003	28.4913	13.2621	43.7206	OK	16.2556	14.5413
Cbir_00801	lcl|scaffold176:1618367-1618928	396	2.09633	0.320348	0	0.640695	OK	2.077	0.3162	3.14E-17	0.632401	OK	5.23133	5.28609	1.94287	8.6293	OK	12.5861	6.88276	4.07289	9.69264	OK	12.5724	5.40196	3.19662	7.6073	OK	3.0191	2.69879	0.495237	4.90234	OK	0.991722	1.61138	0	3.89023	OK	9.96423	5.33638	2.88788	7.78488	OK	7.89779	3.88631	1.87943	5.89319	OK	0.504593	0.45138
Cbir_00802	lcl|scaffold171:177056-177278	222	6.47427	0.989358	0	2.38852	OK	0	0	0	0	OK	0	0	0	0	OK	0	0	0	0	OK	0	0	0	0	OK	0	0	0	0	OK	0	0	0	0	OK	0	0	0	0	OK	0	0	0	0	OK	0	0
Cbir_00803	lcl|scaffold876:12319-12502	183	55.8579	8.53585	2.84528	14.2264	OK	12.4241	1.89143	0	4.56632	OK	4.95335	5.0052	0	15.0156	OK	9.90549	5.41686	0	13.0775	OK	19.5716	8.40928	0	16.8186	OK	14.5122	12.9725	0	27.9518	OK	0	0	0	0	OK	0	0	0	0	OK	9.87223	4.85788	0	11.728	OK	0	0
Cbir_00804	lcl|scaffold57:326069-326363	294	55.9892	8.55593	6.11138	11.0005	OK	3.41568	0.52	0	1.12044	OK	0	0	0	0	OK	7.62407	4.16925	0.765072	7.57343	OK	3.79611	1.63106	0	3.51445	OK	1.27429	1.1391	0	3.41729	OK	0	0	0	0	OK	5.04949	2.70427	1.91E-16	5.40854	OK	1.27604	0.62791	0	1.88373	OK	0	0
Cbir_00805	lcl|scaffold409:144692-144929	237	15.5325	2.37358	0.43556	4.3116	OK	2.5077	0.38177	0	1.14531	OK	0	0	0	0	OK	0	0	0	0	OK	2.28982	0.983859	0	2.95158	OK	2.25465	2.01544	0	6.04631	OK	0	0	0	0	OK	4.49863	2.40926	0	5.81647	OK	0	0	0	0	OK	0	0
Cbir_00806	lcl|scaffold214:410351-410687	336	0.838976	0.128207	0	0.384621	OK	1.65924	0.252602	0	0.609834	OK	0	0	0	0	OK	0	0	0	0	OK	0	0	0	0	OK	0	0	0	0	OK	0	0	0	0	OK	0	0	0	0	OK	0	0	0	0	OK	0	0
Cbir_00807	lcl|scaffold429:1810138-1810360	222	25.6049	3.91278	1.14603	6.67953	OK	52.7894	8.0366	4.13828	11.9349	OK	0	0	0	0	OK	0	0	0	0	OK	0	0	0	0	OK	0	0	0	0	OK	0	0	0	0	OK	0	0	0	0	OK	0	0	0	0	OK	0	0
Cbir_00808	lcl|scaffold260:419919-420072	153	66.2533	10.1244	0	20.2488	OK	15.9953	2.43511	0	7.30532	OK	0	0	0	0	OK	0	0	0	0	OK	0	0	0	0	OK	0	0	0	0	OK	0	0	0	0	OK	0	0	0	0	OK	0	0	0	0	OK	0	0
Cbir_00809	lcl|scaffold46:76088-76445	357	0.686159	0.104855	0	0.314564	OK	2.06422	0.314255	0	0.677125	OK	0	0	0	0	OK	0	0	0	0	OK	3.95144	1.6978	0.311553	3.08405	OK	0	0	0	0	OK	0	0	0	0	OK	0	0	0	0	OK	8.56187	4.21309	1.87609	6.55009	OK	0.596232	0.533355
Cbir_00810	lcl|scaffold429:2099695-2099854	159	0.000404998	6.19E-05	0	3.4417	OK	16.7084	2.54366	0	8.91229	OK	109.499	110.645	32.4072	188.883	OK	79.7623	43.6184	8.00412	79.2326	OK	205.336	88.2259	42.6662	133.786	OK	14.0316	12.5429	0	37.6286	OK	14.3175	23.2635	0	69.7905	OK	146.723	78.578	31.1937	125.962	OK	231.649	113.989	58.6961	169.281	OK	100.327	89.7471
Cbir_00811	lcl|scaffold123:730886-731036	150	0	0	0	0	OK	0	0	0	0	OK	0	0	0	0	OK	0	0	0	0	OK	0	0	0	0	OK	0	0	0	0	OK	0	0	0	0	OK	13.6504	7.31053	0	21.9316	OK	0	0	0	0	OK	14.2132	12.7143
Cbir_00812	lcl|scaffold36:118189-118345	156	5403.42	825.717	742.938	908.495	OK	5003.21	761.683	681.727	841.639	OK	668.248	675.243	494.776	855.709	OK	3321.4	1816.32	1594.84	2037.81	OK	1886.14	810.41	679.8	941.019	OK	1219.07	1089.73	876.014	1303.44	OK	454.063	737.777	501.499	974.054	OK	2780.52	1489.12	1291.44	1686.79	OK	1523.86	749.852	615.715	883.99	OK	1302.69	1165.31
Cbir_00813	lcl|scaffold74:2321942-2322188	246	8.9073	1.36116	0	2.72232	OK	0	0	0	0	OK	0	0	0	0	OK	0	0	0	0	OK	0	0	0	0	OK	0	0	0	0	OK	0	0	0	0	OK	0	0	0	0	OK	0	0	0	0	OK	0	0
Cbir_00814	lcl|scaffold165:161227-161464	237	4.76883	0.728743	0	1.75934	OK	0	0	0	0	OK	0	0	0	0	OK	0	0	0	0	OK	0	0	0	0	OK	0	0	0	0	OK	0	0	0	0	OK	0	0	0	0	OK	0	0	0	0	OK	0	0
Cbir_00815	lcl|scaffold260:833588-833828	240	355.547	54.3325	45.8212	62.8438	OK	800.466	121.862	109.226	134.499	OK	23.8838	24.1338	10.2002	38.0675	OK	201.981	110.454	88.3636	132.545	OK	111.955	48.1034	35.2472	60.9596	OK	17.6869	15.8104	5.27013	26.3507	OK	0	0	0	0	OK	326.874	175.058	147.551	202.566	OK	114.396	56.2916	41.3796	71.2036	OK	34.794	31.1247
Cbir_00816	lcl|scaffold129:3151968-3152187	219	94.8861	14.4999	9.37341	19.6264	OK	17.3198	2.63675	0.483852	4.78964	OK	0	0	0	0	OK	58.394	31.933	17.2811	46.5849	OK	30.5314	13.1183	4.82156	21.4151	OK	3.01791	2.69772	0	8.09317	OK	0	0	0	0	OK	27.5867	14.7742	4.92472	24.6236	OK	30.6494	15.0818	5.54323	24.6204	OK	0	0
Cbir_00817	lcl|scaffold563:23800-23956	156	1398.07	213.644	173.625	253.663	OK	2606.27	396.776	342.146	451.406	OK	72.6432	73.4036	7.74943	139.058	OK	1507.45	824.354	660.302	988.407	OK	619.577	266.212	184.057	348.366	OK	856.035	765.213	567.636	962.79	OK	45.1683	73.391	0	158.136	OK	1422.54	761.845	606.334	917.356	OK	713.055	350.877	249.588	452.166	OK	839.527	750.993
Cbir_00818	lcl|scaffold122:546818-547295	477	0.796473	0.121712	0	0.293839	OK	0.390519	0.0594522	0	0.178357	OK	0	0	0	0	OK	0	0	0	0	OK	12.1733	5.23047	3.46225	6.99869	OK	0	0	0	0	OK	0	0	0	0	OK	0	0	0	0	OK	10.0396	4.94022	3.10547	6.77498	OK	0	0
Cbir_00819	lcl|scaffold149:763760-764057	297	51.9814	7.94347	5.57518	10.3118	OK	14.9142	2.27052	1.01106	3.52998	OK	72.539	73.2983	55.3886	91.2079	OK	52.6363	28.7844	20.5603	37.0085	OK	306.131	131.534	115.897	147.172	OK	7.84961	7.01679	1.7126	12.321	OK	11.7107	19.028	7.55367	30.5023	OK	51.2258	27.4342	19.5146	35.3537	OK	234.392	115.338	99.7508	130.926	OK	7.7452	6.92841
Cbir_00820	lcl|scaffold683:13237-13501	264	3.19852	0.488778	0	1.18001	OK	6.43935	0.98032	2.28E-17	1.96064	OK	0	0	0	0	OK	4.0001	2.18747	0	5.28103	OK	11.682	5.01938	0.921073	9.11768	OK	4.07046	3.6386	0	8.78435	OK	0	0	0	0	OK	0	0	0	0	OK	7.95215	3.91306	1.85E-16	7.82611	OK	0	0
Cbir_00821	lcl|scaffold435:1300-1456	156	64.2215	9.81393	1.03608	18.5918	OK	63.7113	9.69934	1.02399	18.3747	OK	0	0	0	0	OK	28.9427	15.8274	0	38.2108	OK	29.4868	12.6695	0	30.5869	OK	0	0	0	0	OK	0	0	0	0	OK	14.5131	7.77256	0	23.3177	OK	0	0	0	0	OK	0	0
Cbir_00822	lcl|scaffold57:1334515-1334776	261	1.66299	0.254127	0	0.762381	OK	1.63992	0.24966	0	0.748979	OK	0	0	0	0	OK	1.63043	0.891607	0	2.67482	OK	0	0	0	0	OK	0	0	0	0	OK	0	0	0	0	OK	0	0	0	0	OK	0	0	0	0	OK	0	0
Cbir_00823	lcl|scaffold320:142623-142836	213	3.40367	0.520127	0	1.56038	OK	0	0	0	0	OK	0	0	0	0	OK	0	0	0	0	OK	4.06194	1.74528	0	5.23584	OK	0	0	0	0	OK	0	0	0	0	OK	0	0	0	0	OK	0	0	0	0	OK	3.81426	3.41202
Cbir_00824	lcl|scaffold97:216122-216383	261	79.3911	12.132	8.70059	15.5635	OK	4.7851	0.728478	0	1.56965	OK	229.569	231.972	191.591	272.353	OK	34.5513	18.8945	10.4446	27.3444	OK	12.3433	5.30349	1.29443	9.31254	OK	30.52	27.2819	14.4211	40.1427	OK	55.5773	90.3039	58.3767	122.231	OK	1.74085	0.932319	0	2.79696	OK	0	0	0	0	OK	10.3631	9.27021
Cbir_00825	lcl|scaffold2:417502-417835	333	16.699	2.55184	1.41062	3.69306	OK	7.36486	1.12122	0.373739	1.8687	OK	0	0	0	0	OK	1.45991	0.798357	0	1.9274	OK	0.723255	0.310758	0	0.932275	OK	0	0	0	0	OK	0	0	0	0	OK	0	0	0	0	OK	0	0	0	0	OK	0	0
Cbir_00826	lcl|scaffold346:1644131-1644626	495	2.35075	0.359227	0.0659195	0.652535	OK	4.6287	0.704668	0.297828	1.11151	OK	0	0	0	0	OK	0	0	0	0	OK	0	0	0	0	OK	0.322379	0.288175	0	0.864526	OK	0	0	0	0	OK	0	0	0	0	OK	0	0	0	0	OK	0.322413	0.288412
Cbir_00827	lcl|scaffold146:751318-751675	357	107.151	16.3741	13.8091	18.9391	OK	150.071	22.8466	19.8271	25.8661	OK	0	0	0	0	OK	0.803968	0.439653	0	1.31896	OK	0	0	0	0	OK	0.791382	0.707419	0	2.12226	OK	4.60992	7.49036	1.37451	13.6062	OK	0	0	0	0	OK	0.80742	0.397312	0	1.19194	OK	0.79237	0.708809
Cbir_00828	lcl|scaffold73:420399-420591	192	0	0	0	0	OK	0	0	0	0	OK	0	0	0	0	OK	0	0	0	0	OK	0	0	0	0	OK	5.42969	4.85362	0	14.5609	OK	0	0	0	0	OK	0	0	0	0	OK	5.4939	2.70342	0	8.11025	OK	0	0
Cbir_00829	lcl|scaffold377:105305-105536	231	34.1091	5.21233	2.42622	7.99844	OK	27.1906	4.13947	1.64328	6.63567	OK	2.53146	2.55796	0	7.67389	OK	5.26298	2.87808	0	6.94831	OK	10.6224	4.56409	4.29E-17	9.12817	OK	2.51741	2.25032	0	6.75097	OK	4.98191	8.09478	0	19.5425	OK	10.5127	5.63012	0	11.2602	OK	10.6227	5.22719	7.56E-16	10.4544	OK	0	0
Cbir_00830	lcl|scaffold50:1380207-1380378	171	0	0	0	0	OK	9.01698	1.37274	0	4.11821	OK	0	0	0	0	OK	0	0	0	0	OK	8.00957	3.44145	0	10.3243	OK	0	0	0	0	OK	0	0	0	0	OK	0	0	0	0	OK	0	0	0	0	OK	0	0
Cbir_00831	lcl|scaffold334:404104-404341	237	7.79653	1.19142	0	2.56715	OK	0	0	0	0	OK	0	0	0	0	OK	0	0	0	0	OK	0	0	0	0	OK	0	0	0	0	OK	0	0	0	0	OK	0	0	0	0	OK	0	0	0	0	OK	0	0
Cbir_00832	lcl|scaffold180:406500-406674	174	8.28409	1.26592	0	3.79777	OK	8.20029	1.2484	0	3.74521	OK	0	0	0	0	OK	0	0	0	0	OK	0	0	0	0	OK	0	0	0	0	OK	0	0	0	0	OK	0	0	0	0	OK	0	0	0	0	OK	0	0
Cbir_00833	lcl|scaffold399:113996-114152	156	25.5942	3.91114	0	9.44233	OK	0	0	0	0	OK	11.6267	11.7484	0	35.2452	OK	0	0	0	0	OK	0	0	0	0	OK	0	0	0	0	OK	0	0	0	0	OK	0	0	0	0	OK	0	0	0	0	OK	0	0
Cbir_00834	lcl|scaffold82:3642302-3642536	234	2.2826	0.348812	0	1.04644	OK	0	0	0	0	OK	0	0	0	0	OK	2.45587	1.343	0	4.02901	OK	0	0	0	0	OK	2.42328	2.16617	0	6.49852	OK	0	0	0	0	OK	4.96243	2.65765	0	6.41613	OK	2.51013	1.23518	0	3.70553	OK	0	0
Cbir_00835	lcl|scaffold429:849884-850145	261	1.67537	0.25602	0	0.768059	OK	3.24148	0.493479	0	1.19136	OK	1.71051	1.72842	0	5.18525	OK	0	0	0	0	OK	0	0	0	0	OK	0	0	0	0	OK	0	0	0	0	OK	0	0	0	0	OK	1.70513	0.839051	0	2.51715	OK	1.68271	1.50525
Cbir_00836	lcl|scaffold50:874988-875213	225	125.224	19.136	13.5535	24.7185	OK	80.5496	12.2628	7.78505	16.7405	OK	39.6797	40.095	18.6633	61.5267	OK	108.625	59.4018	40.378	78.4256	OK	134.632	57.847	41.148	74.546	OK	28.6693	25.6276	9.41927	41.8359	OK	22.0542	35.8344	10.4956	61.1731	OK	126.134	67.5518	47.4117	87.6918	OK	115.092	56.634	38.9445	74.3235	OK	46.7488	41.8188
Cbir_00837	lcl|scaffold176:1440575-1440728	153	75.1331	11.4814	1.21212	21.7506	OK	265.347	40.3962	21.3532	59.4391	OK	0	0	0	0	OK	0	0	0	0	OK	38.6704	16.6154	0	35.8011	OK	0	0	0	0	OK	0	0	0	0	OK	0	0	0	0	OK	25.8844	12.7371	0	30.75	OK	0	0
Cbir_00838	lcl|scaffold328:486-2289	1803	42.819	6.54333	6.06128	7.02539	OK	32.232	4.90697	4.49299	5.32094	OK	2.49311	2.51921	1.5836	3.45482	OK	13.5899	7.43172	6.2746	8.58884	OK	14.822	6.36852	5.42178	7.31525	OK	2.91175	2.60283	1.73522	3.47043	OK	0.085716	0.139274	0	0.417823	OK	17.6555	9.45545	8.15665	10.7543	OK	12.412	6.10763	5.10013	7.11512	OK	5.07611	4.5408
Cbir_00839	lcl|scaffold209:945789-945969	180	2224.28	339.901	301.958	377.844	OK	1185.5	180.479	152.956	208.001	OK	22626	22862.9	22015.2	23710.5	OK	16690.1	9127.08	8731.83	9522.32	OK	32551.1	13986.1	13553.2	14419.1	OK	5611.84	5016.45	4642.54	5390.35	OK	30474.6	49516.1	47954.4	51077.9	OK	16463.5	8817.07	8432.17	9201.97	OK	31012	15260.2	14775.8	15744.7	OK	2631.44	2353.93
Cbir_00840	lcl|scaffold83:27674-28252	420	24.2598	3.70723	2.65867	4.7558	OK	2.92245	0.444911	0.0816427	0.808179	OK	1.02645	1.03719	0	2.50401	OK	1.56443	0.855518	0	1.84338	OK	9.97429	4.28562	2.31924	6.252	OK	0	0	0	0	OK	0	0	0	0	OK	3.67727	1.96938	0.480668	3.45808	OK	28.2733	13.9126	10.1261	17.6991	OK	0	0
Cbir_00841	lcl|scaffold209:753911-754121	210	1335.03	204.01	183.296	224.724	OK	2211.93	336.742	310.161	363.322	OK	132.618	134.006	87.3513	180.661	OK	1810.89	990.294	898.936	1081.65	OK	390.61	167.832	134.596	201.068	OK	587.121	524.83	437.66	611.999	OK	12.3649	20.091	0	43.29	OK	2027.88	1086.04	990.971	1181.11	OK	310.474	152.776	118.399	187.154	OK	695.409	622.073
Cbir_00842	lcl|scaffold68:418296-418500	204	14.4691	2.21109	0	4.76423	OK	19.0825	2.9051	1.90E-16	5.8102	OK	31.0514	31.3765	10.4588	52.2941	OK	214.527	117.315	86.7688	147.861	OK	65.6488	28.2071	14.9101	41.504	OK	32.541	29.0885	9.69618	48.4809	OK	10.7029	17.3904	0	37.4711	OK	261.719	140.164	107.354	172.974	OK	36.0942	17.7611	6.52798	28.9941	OK	23.1171	20.6793
Cbir_00843	lcl|scaffold83:474082-474490	324	2.87E-07	4.39E-08	0	0.243358	OK	8.48E-07	1.29E-07	0	0.243298	OK	18.1685	18.3587	8.87832	27.8391	OK	61.0425	33.3814	24.123	42.6397	OK	69.5423	29.88	22.0331	37.7269	OK	19.0381	17.0182	7.94183	26.0946	OK	3.91995	6.36926	0	13.7239	OK	61.7775	33.0852	23.909	42.2614	OK	66.2791	32.6143	23.8189	41.4098	OK	41.4371	37.0673
Cbir_00844	lcl|scaffold98:1592060-1592320	177	84.8047	12.9593	4.69031	21.2283	OK	70.1674	10.6822	3.52799	17.8364	OK	14.301	14.4507	0	39.4801	OK	20.3399	11.123	0	23.9666	OK	71.0096	30.5105	10.6004	50.4206	OK	0	0	0	0	OK	0	0	0	0	OK	28.1244	15.0621	0	31.4839	OK	49.1131	24.1673	5.89855	42.4361	OK	0	0
Cbir_00845	lcl|scaffold715:49004-49313	309	54.5886	8.34189	6.09225	10.5915	OK	135.405	20.614	17.1044	24.1235	OK	13.3276	13.4671	6.51273	20.4215	OK	11.6825	6.38863	2.84486	9.93241	OK	9.95362	4.27674	1.69777	6.85571	OK	8.64581	7.72852	2.84058	12.6165	OK	4.31904	7.01773	0.740881	13.2946	OK	6.22436	3.33348	0.813605	5.85335	OK	10.7856	5.30731	2.24313	8.37148	OK	10.1695	9.09702
Cbir_00846	C1773515:270-633	243	0	0	0	0	OK	0	0	0	0	OK	0	0	0	0	OK	0	0	0	0	OK	0	0	0	0	OK	0	0	0	0	OK	0	0	0	0	OK	0	0	0	0	OK	0	0	0	0	OK	0	0
Cbir_00847	lcl|scaffold260:1483728-1483890	162	68.3344	10.4424	1.91622	18.9687	OK	22.8494	3.47856	0	8.39799	OK	0	0	0	0	OK	0	0	0	0	OK	10.0942	4.33715	0	13.0115	OK	0	0	0	0	OK	0	0	0	0	OK	0	0	0	0	OK	0	0	0	0	OK	0	0
Cbir_00848	lcl|scaffold31:2633138-2633300	162	1342.99	205.227	163.773	246.681	OK	1583.77	241.111	196.644	285.579	OK	1142.11	1154.06	910.763	1397.36	OK	1379.99	754.656	612.672	896.64	OK	2284.23	981.458	835.957	1126.96	OK	755.008	674.904	504.844	844.964	OK	1018.57	1655	1277.79	2032.21	OK	1312.59	702.963	566.407	839.518	OK	2013.77	990.926	834.247	1147.61	OK	1027.01	918.708
Cbir_00849	lcl|scaffold2:944578-944746	168	10.0183	1.53094	0	4.59281	OK	0	0	0	0	OK	0	0	0	0	OK	0	0	0	0	OK	0	0	0	0	OK	0	0	0	0	OK	0	0	0	0	OK	0	0	0	0	OK	0	0	0	0	OK	0	0
Cbir_00850	lcl|scaffold539:105281-105476	195	157.488	24.0663	15.1283	33.0043	OK	163.776	24.9331	15.9769	33.8894	OK	0	0	0	0	OK	0	0	0	0	OK	0	0	0	0	OK	0	0	0	0	OK	0	0	0	0	OK	0	0	0	0	OK	4.31717	2.12437	0	6.37312	OK	0	0
Cbir_00851	lcl|scaffold800:275570-275792	222	25.8089	3.94396	1.31465	6.57327	OK	0	0	0	0	OK	8.76309	8.85482	0	19.0795	OK	5.65302	3.09138	0	7.46325	OK	17.2312	7.40369	1.3586	13.4488	OK	0	0	0	0	OK	8.8342	14.3541	0	30.9288	OK	5.66798	3.03551	0	7.32837	OK	14.2592	7.01661	0.740763	13.2924	OK	0	0
Cbir_00852	lcl|scaffold346:1971800-1972214	414	7.91518	1.20955	0.58494	1.83416	OK	17.2838	2.63127	1.71518	3.54735	OK	0	0	0	0	OK	0	0	0	0	OK	0	0	0	0	OK	0	0	0	0	OK	0	0	0	0	OK	0	0	0	0	OK	0	0	0	0	OK	0.475652	0.425491
Cbir_00853	lcl|scaffold477:530836-531052	216	10.1914	1.55739	0	3.35572	OK	0	0	0	0	OK	0	0	0	0	OK	6.925	3.78697	0	9.14254	OK	6.93391	2.97927	0	7.1926	OK	0	0	0	0	OK	0	0	0	0	OK	3.48167	1.86462	0	5.59387	OK	10.3902	5.11276	0	11.0165	OK	3.64437	3.26004
Cbir_00854	lcl|scaffold873:369788-369938	150	17.9239	2.73902	0	8.64876	OK	0	0	0	0	OK	0	0	0	0	OK	0	0	0	0	OK	0	0	0	0	OK	0	0	0	0	OK	0	0	0	0	OK	0	0	0	0	OK	0	0	0	0	OK	0	0
Cbir_00855	lcl|scaffold339:53468-53654	186	86.2628	13.1821	6.37491	19.9894	OK	34.3807	5.23408	0.960471	9.50769	OK	0	0	0	0	OK	24.2096	13.2391	1.40E-15	26.4782	OK	12.3246	5.29548	0	12.7844	OK	0	0	0	0	OK	0	0	0	0	OK	18.1341	9.7118	0	20.926	OK	0	0	0	0	OK	0	0
Cbir_00856	lcl|scaffold161:1623785-1623959	174	272.786	41.6854	27.7903	55.5806	OK	258.621	39.3721	25.8676	52.8767	OK	7.69168	7.7722	0	23.3166	OK	146.698	80.2223	44.3458	116.099	OK	66.4954	28.5709	9.52362	47.6181	OK	122.109	109.153	54.5767	163.73	OK	0	0	0	0	OK	147.2	78.8337	43.5782	114.089	OK	7.31822	3.60112	0	10.8033	OK	54.5653	48.811
Cbir_00857	lcl|scaffold32:3194096-3194288	192	0	0	0	0	OK	0	0	0	0	OK	0	0	0	0	OK	0	0	0	0	OK	0	0	0	0	OK	0	0	0	0	OK	0	0	0	0	OK	0	0	0	0	OK	0	0	0	0	OK	0	0
Cbir_00858	lcl|scaffold982:532-895	363	130.988	20.0167	17.1124	22.921	OK	61.7424	9.39959	7.4289	11.3703	OK	0	0	0	0	OK	0	0	0	0	OK	0	0	0	0	OK	0	0	0	0	OK	0	0	0	0	OK	0	0	0	0	OK	0	0	0	0	OK	0	0
Cbir_00859	lcl|scaffold544:612483-612696	213	0	0	0	0	OK	0	0	0	0	OK	0	0	0	0	OK	0	0	0	0	OK	0	0	0	0	OK	0	0	0	0	OK	0	0	0	0	OK	0	0	0	0	OK	0	0	0	0	OK	0	0
Cbir_00860	lcl|scaffold529:18241-18640	399	3.58155	0.54731	0.133582	0.961037	OK	1.52879	0.232741	0	0.501488	OK	0	0	0	0	OK	0	0	0	0	OK	0	0	0	0	OK	0	0	0	0	OK	0	0	0	0	OK	0.527995	0.28277	0	0.848309	OK	0	0	0	0	OK	0	0
Cbir_00861	lcl|scaffold390:615875-616139	264	129.955	19.8589	15.4993	24.2185	OK	143.988	21.9205	17.3498	26.4913	OK	33.2666	33.6148	18.9441	48.2855	OK	42.0634	23.0025	13.9802	32.0249	OK	38.5709	16.5726	9.80689	23.3384	OK	25.4533	22.7528	11.3764	34.1292	OK	3.11365	5.05917	0	12.2139	OK	43.779	23.446	14.4216	32.4704	OK	49.9259	24.5673	15.7425	33.3921	OK	28.6069	25.5901
Cbir_00862	lcl|scaffold461:41052-41895	669	15.3793	2.35017	1.80742	2.89292	OK	82.2585	12.523	11.2722	13.7737	OK	4.75231	4.80206	2.79946	6.80465	OK	8.279	4.52741	3.09572	5.9591	OK	9.56337	4.10906	2.93504	5.28308	OK	2.97607	2.66032	1.28654	4.03411	OK	1.57918	2.5659	0.751535	4.38026	OK	9.8097	5.25362	3.72098	6.78626	OK	11.4653	5.64182	4.13398	7.14966	OK	6.91574	6.18642
Cbir_00863	lcl|scaffold59:1564063-1564429	366	3.32261	0.507741	0.0536037	0.961879	OK	7.80236	1.18782	0.502033	1.87361	OK	0	0	0	0	OK	0	0	0	0	OK	0	0	0	0	OK	0.644679	0.576281	0	1.72884	OK	0	0	0	0	OK	1.29686	0.694537	0	1.67676	OK	0	0	0	0	OK	0	0
Cbir_00864	lcl|scaffold3:1162827-1162983	156	26.8712	4.10629	0	9.91346	OK	0	0	0	0	OK	19.3946	19.5976	0	47.3129	OK	298.24	163.094	103.54	222.647	OK	29.6799	12.7524	0	27.4777	OK	38.7476	34.6366	3.37E-16	69.2733	OK	0	0	0	0	OK	247.479	132.538	79.5229	185.554	OK	49.2714	24.2453	2.55964	45.9309	OK	0	0
Cbir_00865	lcl|scaffold241:93273-93762	489	18.4702	2.8225	2.01607	3.62893	OK	7.95068	1.2104	0.68214	1.73867	OK	10.6589	10.7705	6.62493	14.9161	OK	19.3478	10.5804	7.52612	13.6347	OK	43.6169	18.7407	15.1341	22.3474	OK	10.3978	9.29467	5.649	12.9403	OK	6.22434	10.1135	4.89092	15.3361	OK	10.4664	5.60534	3.40675	7.80394	OK	15.6711	7.71136	5.24175	10.181	OK	9.5951	8.58322
Cbir_00866	lcl|scaffold312:262058-263741	1128	45.1374	6.89762	6.20263	7.59262	OK	120.615	18.3623	17.2354	19.4892	OK	15.0071	15.1642	12.5244	17.8039	OK	43.8935	24.0034	21.5787	26.4281	OK	37.8034	16.2429	14.4573	18.0284	OK	17.0249	15.2186	12.7579	17.6793	OK	8.14964	13.2418	10.0764	16.4072	OK	68.6908	36.7876	33.8232	39.752	OK	45.8273	22.5505	20.3066	24.7943	OK	23.2019	20.7551
Cbir_00867	lcl|scaffold125:501786-501969	183	24.2664	3.70824	0	7.41647	OK	6.05158	0.921286	0	2.76386	OK	0	0	0	0	OK	0	0	0	0	OK	6.34868	2.72782	0	8.18345	OK	0	0	0	0	OK	0	0	0	0	OK	0	0	0	0	OK	6.33311	3.11637	0	9.34911	OK	0	0
Cbir_00868	lcl|scaffold59:3123706-3124314	537	6.82258	1.04258	0.607797	1.47737	OK	0.589404	0.0897302	0	0.216628	OK	0.965303	0.975407	0	2.10171	OK	0.63939	0.349653	0	0.844137	OK	10.73	4.61034	3.02901	6.19168	OK	0.942045	0.842098	0	1.81447	OK	0.62585	1.0169	0	2.45502	OK	2.58073	1.38212	0.404814	2.35943	OK	9.27657	4.56477	2.86946	6.26009	OK	0.636704	0.569559
Cbir_00869	lcl|scaffold197:1671552-1671738	186	34.6786	5.29936	0.972451	9.62628	OK	5.91583	0.90062	0	2.70186	OK	0	0	0	0	OK	0	0	0	0	OK	5.19926	2.23395	0	6.70185	OK	0	0	0	0	OK	0	0	0	0	OK	0	0	0	0	OK	0	0	0	0	OK	0	0
Cbir_00870	lcl|scaffold161:1610933-1611572	639	33.5653	5.12924	4.28313	5.97534	OK	0.688864	0.104872	0	0.225968	OK	0	0	0	0	OK	0	0	0	0	OK	0	0	0	0	OK	0.222976	0.199319	0	0.597956	OK	0	0	0	0	OK	0.232678	0.124612	0	0.373835	OK	0	0	0	0	OK	0	0
Cbir_00871	lcl|scaffold610:15532-16054	522	1.61379	0.24661	0.0260353	0.467184	OK	4.84745	0.737971	0.356884	1.11906	OK	0	0	0	0	OK	0.341686	0.186852	0	0.560557	OK	0	0	0	0	OK	0	0	0	0	OK	0	0	0	0	OK	0.681478	0.364968	0	0.881111	OK	0	0	0	0	OK	0	0
Cbir_00872	lcl|scaffold59:329501-329657	156	0	0	0	0	OK	27.3233	4.15967	0	10.0423	OK	0	0	0	0	OK	49.0628	26.8302	0	57.811	OK	13497.6	5799.45	5392.16	6206.75	OK	16.8934	15.101	0	45.3031	OK	0	0	0	0	OK	33.3166	17.8428	0	43.0764	OK	8705.43	4283.73	3909.46	4658	OK	17.389	15.5552
Cbir_00873	lcl|scaffold390:718971-719361	390	11.2364	1.71707	0.949175	2.48497	OK	4.47439	0.681176	0.199512	1.16284	OK	0	0	0	0	OK	0.597421	0.326703	0	0.980108	OK	0.602901	0.259047	0	0.77714	OK	0	0	0	0	OK	0	0	0	0	OK	0.596167	0.31928	0	0.957839	OK	3.00026	1.47636	0.155863	2.79685	OK	1.1607	1.03829
Cbir_00874	lcl|scaffold760:299505-299871	366	3.26223	0.498513	0.0526295	0.944397	OK	3.25791	0.495981	0.0523621	0.939599	OK	0	0	0	0	OK	0	0	0	0	OK	18.3974	7.90473	4.96899	10.8405	OK	0	0	0	0	OK	0	0	0	0	OK	0	0	0	0	OK	18.6235	9.16417	5.76069	12.5677	OK	0	0
Cbir_00875	lcl|scaffold353:493177-493354	177	0	0	0	0	OK	0	0	0	0	OK	0	0	0	0	OK	0	0	0	0	OK	0	0	0	0	OK	0	0	0	0	OK	0	0	0	0	OK	0	0	0	0	OK	0	0	0	0	OK	0	0
Cbir_00876	C1768115:180-720	423	0	0	0	0	OK	0	0	0	0	OK	0	0	0	0	OK	0	0	0	0	OK	0	0	0	0	OK	0	0	0	0	OK	0	0	0	0	OK	0	0	0	0	OK	0	0	0	0	OK	0	0
Cbir_00877	lcl|scaffold32:791334-791508	174	8.08568	1.2356	0	3.70681	OK	0	0	0	0	OK	0	0	0	0	OK	0	0	0	0	OK	0	0	0	0	OK	0	0	0	0	OK	0	0	0	0	OK	0	0	0	0	OK	0	0	0	0	OK	0	0
Cbir_00878	lcl|scaffold436:1157948-1158863	915	4.41E-07	6.75E-08	0	0.048373	OK	22.9126	3.48819	2.78275	4.19364	OK	7.00871	7.08207	4.87001	9.29414	OK	90.7678	49.6368	45.3765	53.897	OK	55.5028	23.8477	21.094	26.6014	OK	9.30334	8.31629	6.01017	10.6224	OK	0.357402	0.580719	0	1.40198	OK	141.371	75.7116	70.4994	80.9238	OK	45.5304	22.4044	19.6255	25.1833	OK	9.13648	8.17297
Cbir_00879	lcl|scaffold792:711851-712022	171	8.83249	1.34973	0	4.04918	OK	8.53331	1.2991	0	3.89731	OK	0	0	0	0	OK	26.9338	14.7289	0	31.7363	OK	9.16573	3.93821	0	11.8146	OK	0	0	0	0	OK	8.64046	14.0393	0	42.1179	OK	44.65	23.9125	2.52451	45.3004	OK	18.0842	8.8988	0	21.4836	OK	8.61126	7.70314
Cbir_00880	lcl|scaffold197:1018348-1018507	159	46.1495	7.05228	0	14.1046	OK	57.0903	8.69136	0.917572	16.4652	OK	0	0	0	0	OK	0	0	0	0	OK	0	0	0	0	OK	0	0	0	0	OK	0	0	0	0	OK	0	0	0	0	OK	0	0	0	0	OK	0	0
Cbir_00881	lcl|scaffold101:1189129-1191149	198	30.7928	4.70556	1.14849	8.26263	OK	0	0	0	0	OK	0	0	0	0	OK	0	0	0	0	OK	0	0	0	0	OK	0	0	0	0	OK	0	0	0	0	OK	0	0	0	0	OK	0	0	0	0	OK	0	0
Cbir_00882	lcl|scaffold82:3224503-3225007	504	0.340832	0.0520839	0	0.156252	OK	0.334116	0.0508655	0	0.152597	OK	0	0	0	0	OK	0	0	0	0	OK	2.42542	1.04212	0.254352	1.82989	OK	0.341555	0.305317	0	0.915951	OK	0.34539	0.561202	0	1.68361	OK	1.02039	0.546473	0	1.17749	OK	2.40056	1.18126	0.288311	2.07421	OK	0	0
Cbir_00883	lcl|scaffold129:1883975-1884161	186	0	0	0	0	OK	6.0231	0.916951	0	2.75085	OK	0	0	0	0	OK	4.49723	2.45933	0	7.37799	OK	4.37176	1.8784	0	5.6352	OK	0	0	0	0	OK	0	0	0	0	OK	0	0	0	0	OK	0	0	0	0	OK	0	0
Cbir_00884	lcl|scaffold399:101533-102658	1125	3.07971	0.470622	0.311522	0.629721	OK	0.810817	0.123438	0.041146	0.20573	OK	0	0	0	0	OK	0.351511	0.192225	1.09E-17	0.384451	OK	1.0343	0.444406	0.197894	0.690919	OK	0.0761466	0.0680677	0	0.204203	OK	0	0	0	0	OK	0.622976	0.333637	0.0814311	0.585843	OK	0.931339	0.458289	0.18193	0.734647	OK	0.0747879	0.066901
Cbir_00885	lcl|scaffold209:235492-235768	276	23.0162	3.5172	1.70092	5.33347	OK	14.9552	2.27677	0.836814	3.71673	OK	1.21285	1.22555	0	3.67665	OK	1.18917	0.650305	0	1.95092	OK	1.19738	0.514474	0	1.54342	OK	2.4024	2.14752	0	5.18456	OK	0	0	0	0	OK	2.35882	1.26327	0	3.04981	OK	1.19491	0.587985	0	1.76396	OK	0	0
Cbir_00886	lcl|scaffold133:1222024-1222186	162	23.758	3.63055	0	8.76492	OK	23.4848	3.5753	0	8.63153	OK	0	0	0	0	OK	0	0	0	0	OK	0	0	0	0	OK	0	0	0	0	OK	0	0	0	0	OK	0	0	0	0	OK	0	0	0	0	OK	0	0
Cbir_00887	lcl|scaffold136:430667-430817	150	64.6274	9.87596	0	19.7519	OK	80.1469	12.2015	1.28815	23.1148	OK	0	0	0	0	OK	0	0	0	0	OK	0	0	0	0	OK	0	0	0	0	OK	0	0	0	0	OK	0	0	0	0	OK	0	0	0	0	OK	0	0
Cbir_00888	lcl|scaffold146:1438399-1438561	162	225.942	34.5271	19.0861	49.9681	OK	67.7769	10.3183	1.89344	18.7431	OK	34.8436	35.2083	0	75.8634	OK	11.5311	6.30581	0	18.9174	OK	22.6708	9.74089	0	23.5166	OK	0	0	0	0	OK	0	0	0	0	OK	57.8922	31.0044	3.27322	58.7355	OK	22.9314	11.284	0	27.2419	OK	0	0
Cbir_00889	lcl|scaffold248:651636-651810	174	0	0	0	0	OK	7.68811	1.17043	0	3.51129	OK	0	0	0	0	OK	0	0	0	0	OK	6.9943	3.00522	0	9.01565	OK	0	0	0	0	OK	0	0	0	0	OK	0	0	0	0	OK	0	0	0	0	OK	0	0
Cbir_00890	lcl|scaffold122:1586572-1586734	162	137.756	21.0511	9.37403	32.7281	OK	0	0	0	0	OK	0	0	0	0	OK	0	0	0	0	OK	0	0	0	0	OK	0	0	0	0	OK	0	0	0	0	OK	11.8997	6.37293	0	19.1188	OK	0	0	0	0	OK	11.9571	10.6962
Cbir_00891	lcl|scaffold211:583159-583342	183	25.0421	3.82678	0	7.65356	OK	24.8792	3.78758	2.64E-16	7.57516	OK	0	0	0	0	OK	0	0	0	0	OK	0	0	0	0	OK	0	0	0	0	OK	0	0	0	0	OK	0	0	0	0	OK	0	0	0	0	OK	0	0
Cbir_00892	lcl|scaffold83:189774-190065	291	35.048	5.35582	3.36672	7.34491	OK	40.4639	6.16018	4.04726	8.2731	OK	0	0	0	0	OK	0	0	0	0	OK	0	0	0	0	OK	0	0	0	0	OK	0	0	0	0	OK	0	0	0	0	OK	0	0	0	0	OK	0	0
Cbir_00893	lcl|scaffold343:433418-433610	192	0	0	0	0	OK	10.971	1.67022	0	4.03226	OK	0	0	0	0	OK	0	0	0	0	OK	0	0	0	0	OK	0	0	0	0	OK	0	0	0	0	OK	0	0	0	0	OK	0	0	0	0	OK	0	0
Cbir_00894	lcl|scaffold50:1445246-1445468	222	85.1294	13.0089	8.17755	17.8404	OK	0	0	0	0	OK	0	0	0	0	OK	21.1789	11.5818	2.82677	20.3367	OK	24.3594	10.4664	3.06555	17.8673	OK	3.07844	2.75183	0	8.25549	OK	0	0	0	0	OK	21.1913	11.3491	2.76998	19.9282	OK	24.1703	11.8936	3.48356	20.3036	OK	6.1609	5.51118
Cbir_00895	lcl|scaffold472:793694-794048	354	17.468	2.66936	1.59186	3.74685	OK	15.1377	2.30455	1.30438	3.30473	OK	6.66524	6.735	2.245	11.225	OK	22.4908	12.2992	7.88118	16.7172	OK	22.6273	9.7222	6.22988	13.2145	OK	11.8489	10.5918	5.29591	15.8877	OK	4.59549	7.46691	1.3702	13.5636	OK	19.0279	10.1905	6.19345	14.1875	OK	19.2148	9.45515	5.74653	13.1638	OK	4.52952	4.05185
Cbir_00896	lcl|scaffold328:57291-57633	342	92.8906	14.195	11.6658	16.7241	OK	39.5447	6.02024	4.36635	7.67413	OK	21.2771	21.4998	12.7226	30.2771	OK	96.5466	52.7969	42.8193	62.7746	OK	56.9223	24.4576	18.4366	30.4787	OK	24.9764	22.3265	14.0346	30.6183	OK	11.6216	18.8832	8.40868	29.3577	OK	87.0097	46.5984	37.325	55.8718	OK	74.7016	36.7588	28.8312	44.6864	OK	34.8004	31.1304
Cbir_00897	lcl|scaffold161:1177191-1177344	153	0	0	0	0	OK	0	0	0	0	OK	0	0	0	0	OK	0	0	0	0	OK	0	0	0	0	OK	0	0	0	0	OK	0	0	0	0	OK	0	0	0	0	OK	0	0	0	0	OK	0	0
Cbir_00898	lcl|scaffold59:487412-487601	189	6.00785	0.918082	0	2.75424	OK	17.9261	2.72905	0	5.88029	OK	0	0	0	0	OK	0	0	0	0	OK	0	0	0	0	OK	0	0	0	0	OK	0	0	0	0	OK	0	0	0	0	OK	0	0	0	0	OK	0	0
Cbir_00899	lcl|scaffold377:61879-62032	153	85.8068	13.1125	2.40618	23.8187	OK	0	0	0	0	OK	0	0	0	0	OK	0	0	0	0	OK	0	0	0	0	OK	0	0	0	0	OK	0	0	0	0	OK	0	0	0	0	OK	0	0	0	0	OK	0	0
Cbir_00900	lcl|scaffold183:57915-58074	159	672.325	102.74	75.0334	130.448	OK	1590.67	242.161	199.846	284.477	OK	10.755	10.8675	0	32.6026	OK	51.3107	28.0595	2.96232	53.1567	OK	62.745	26.9594	4.94715	48.9717	OK	10.7051	9.56936	0	28.7081	OK	0	0	0	0	OK	81.8342	43.8266	12.8365	74.8167	OK	92.7636	45.6467	15.2156	76.0778	OK	54.2114	48.4944
Cbir_00901	lcl|scaffold503:39073-39484	411	170.137	25.9992	23.1015	28.897	OK	0.523568	0.0797074	0	0.239122	OK	0	0	0	0	OK	11.7649	6.4337	3.80715	9.06025	OK	4.87082	2.09283	0.769208	3.41645	OK	0.975647	0.872134	0	2.10552	OK	0	0	0	0	OK	11.2898	6.04627	3.5248	8.56774	OK	1.95315	0.9611	1.11E-16	1.9222	OK	0.478141	0.427718
Cbir_00902	lcl|scaffold190:36978-37288	192	18.4482	2.81914	0	6.21882	OK	558.816	85.0735	64.7735	105.374	OK	60.795	61.4313	25.9639	96.8987	OK	183.194	100.18	66.3132	134.047	OK	228.539	98.1957	68.9194	127.472	OK	35.0937	31.3704	6.01928	56.7214	OK	64.081	104.121	44.0067	164.235	OK	167.132	89.5081	57.8622	121.154	OK	195.297	96.1008	64.9216	127.28	OK	74.9392	67.0363
Cbir_00903	lcl|scaffold82:2714065-2714467	402	0.580218	0.0886654	0	0.265996	OK	0	0	0	0	OK	0	0	0	0	OK	0	0	0	0	OK	0	0	0	0	OK	0	0	0	0	OK	0	0	0	0	OK	0	0	0	0	OK	0	0	0	0	OK	0	0
Cbir_00904	lcl|scaffold260:201781-202150	369	23.2743	3.55664	2.33672	4.77656	OK	12.0384	1.83272	0.968766	2.69667	OK	1.65892	1.67629	0	3.6119	OK	4.35811	2.38325	0.698038	4.06846	OK	2.78244	1.19552	0.126215	2.26483	OK	1.62127	1.44926	0	3.12272	OK	0	0	0	0	OK	4.86313	2.60447	0.868155	4.34078	OK	0	0	0	0	OK	2.10697	1.88477
Cbir_00905	lcl|scaffold65:198036-200760	852	1072.48	163.89	159.996	167.784	OK	1128.6	171.817	167.826	175.807	OK	107.028	108.148	99.8168	116.48	OK	72.9422	39.8888	36.1931	43.5844	OK	169.132	72.6706	68.2864	77.0548	OK	212.628	190.069	179.806	200.331	OK	56.0192	91.0219	81.3051	100.739	OK	95.9589	51.3911	47.233	55.5493	OK	169.844	83.5762	78.5063	88.6461	OK	283.32	253.442
Cbir_00906	lcl|scaffold36:260040-260598	558	177.013	27.05	24.4261	29.6739	OK	281.418	42.8428	39.6525	46.0331	OK	18.6686	18.864	14.0726	23.6555	OK	29.107	15.9173	12.685	19.1496	OK	46.5929	20.0194	16.7171	23.3218	OK	31.7234	28.3576	22.7962	33.919	OK	29.3992	47.7688	38.0181	57.5196	OK	26.0456	13.9488	10.9579	16.9398	OK	32.8576	16.1684	13.0423	19.2946	OK	25.9162	23.1832
Cbir_00907	lcl|scaffold20:1442503-1442803	300	102.736	15.6995	12.4609	18.938	OK	52.7419	8.02938	5.73527	10.3235	OK	0	0	0	0	OK	0	0	0	0	OK	0	0	0	0	OK	0.994229	0.888745	0	2.66623	OK	0	0	0	0	OK	0	0	0	0	OK	0	0	0	0	OK	0	0
Cbir_00908	lcl|scaffold873:535407-535566	159	82.0353	12.5361	3.05971	22.0125	OK	165.174	25.1459	11.7049	38.587	OK	0	0	0	0	OK	27.6024	15.0945	0	36.4413	OK	0	0	0	0	OK	0	0	0	0	OK	0	0	0	0	OK	0	0	0	0	OK	27.9283	13.7428	0	33.1781	OK	0	0
Cbir_00909	lcl|scaffold166:908508-908694	186	6.24658	0.954563	0	2.86369	OK	6.15394	0.936869	0	2.81061	OK	0	0	0	0	OK	0	0	0	0	OK	0	0	0	0	OK	0	0	0	0	OK	0	0	0	0	OK	0	0	0	0	OK	0	0	0	0	OK	0	0
Cbir_00910	lcl|scaffold381:61610-61769	159	23.5434	3.59776	0	8.68576	OK	11.7361	1.78669	0	5.36007	OK	0	0	0	0	OK	0	0	0	0	OK	0	0	0	0	OK	0	0	0	0	OK	0	0	0	0	OK	0	0	0	0	OK	0	0	0	0	OK	0	0
Cbir_00911	lcl|scaffold497:1406153-1406405	252	32.9438	5.03427	2.1518	7.91674	OK	2.98058	0.45376	0	1.39408	OK	2.0347	2.056	0	6.16799	OK	4.08724	2.23512	0	5.39606	OK	10.0814	4.33163	0.457303	8.20596	OK	2.02373	1.80902	0	5.42707	OK	0	0	0	0	OK	8.17022	4.37559	4.36E-16	8.75118	OK	4.05745	1.99657	0	4.82015	OK	2.03172	1.81746
Cbir_00912	lcl|scaffold170:1411223-1411673	450	0.423237	0.0646765	0	0.19403	OK	0.411289	0.0626142	0	0.187843	OK	0.38208	0.386079	0	1.15824	OK	0.369118	0.201854	0	0.605562	OK	1.50712	0.647561	0	1.29512	OK	0.381144	0.340706	0	1.02212	OK	0	0	0	0	OK	0	0	0	0	OK	0.376941	0.185484	0	0.556451	OK	0	0
Cbir_00913	lcl|scaffold4:1883518-1883818	300	3.51757	0.537533	0	1.15822	OK	5.69946	0.86768	0.0916035	1.64376	OK	1.72888	1.74698	0	4.21758	OK	3.64345	1.99244	2.14E-17	3.98488	OK	4.49027	1.92932	0.203684	3.65496	OK	1.67211	1.4947	0	3.60853	OK	0	0	0	0	OK	5.38383	2.88333	0.529101	5.23756	OK	4.47084	2.19999	0.232259	4.16772	OK	0	0
Cbir_00914	lcl|scaffold149:347804-348068	264	24.3473	3.7206	1.79929	5.6419	OK	0	0	0	0	OK	0	0	0	0	OK	0	0	0	0	OK	0	0	0	0	OK	0	0	0	0	OK	0	0	0	0	OK	0	0	0	0	OK	0	0	0	0	OK	0	0
Cbir_00915	lcl|scaffold273:172269-172584	315	0.929899	0.142101	0	0.426304	OK	0.922451	0.140433	0	0.421299	OK	0	0	0	0	OK	3.2451	1.7746	0	3.82372	OK	2.20441	0.947161	0	2.28665	OK	0	0	0	0	OK	0	0	0	0	OK	1.08322	0.580124	0	1.74037	OK	1.10721	0.544833	0	1.6345	OK	6.2464	5.58767
Cbir_00916	lcl|scaffold260:303865-304165	300	62.8089	9.59807	7.09895	12.0972	OK	27.3303	4.16074	2.52877	5.79272	OK	0	0	0	0	OK	2.53119	1.38419	0	3.34173	OK	1.28403	0.551704	0	1.65511	OK	2.66802	2.38495	0	5.75778	OK	0	0	0	0	OK	1.27383	0.682202	0	2.04661	OK	2.54901	1.2543	0	3.02816	OK	6.7905	6.07439
Cbir_00917	lcl|scaffold800:240344-240776	432	5.9374	0.907317	0.383477	1.43116	OK	44.434	6.76459	5.35407	8.1751	OK	2.05529	2.0768	0	4.1536	OK	3.53739	1.93444	0.47214	3.39673	OK	5.17488	2.22347	0.817225	3.62972	OK	3.11311	2.78282	0.510658	5.05499	OK	0	0	0	0	OK	1.51195	0.809732	0	1.74473	OK	3.03997	1.4959	0.274502	2.71729	OK	1.04801	0.937488
Cbir_00918	lcl|scaffold166:105249-105444	195	277.065	42.3393	31.2204	53.4581	OK	426.754	64.9685	51.272	78.6651	OK	157.077	158.722	99.7739	217.669	OK	232.684	127.244	87.9758	166.513	OK	368.843	158.479	119.465	197.494	OK	102.099	91.2669	49.3908	133.143	OK	22.0857	35.8856	3.23E-15	71.7711	OK	492.78	263.91	207.961	319.859	OK	386.459	190.167	144.38	235.954	OK	144.691	129.432
Cbir_00919	lcl|scaffold103:453353-454850	312	19.9094	3.04243	1.71461	4.37026	OK	16.4667	2.50688	1.29086	3.7229	OK	2.12265	2.14487	0	5.17817	OK	46.0717	25.1945	17.5102	32.8787	OK	32.2469	13.8554	8.79615	18.9147	OK	7.66969	6.85596	1.67334	12.0386	OK	0	0	0	0	OK	39.7725	21.3003	14.2968	28.3038	OK	30.0449	14.7844	9.1964	20.3723	OK	3.29332	2.94601
Cbir_00920	lcl|scaffold131:45068-45281	213	165.281	25.2573	17.889	32.6256	OK	204.995	31.2082	23.0822	39.3341	OK	0	0	0	0	OK	0	0	0	0	OK	7.68405	3.30158	0	7.97072	OK	0	0	0	0	OK	0	0	0	0	OK	0	0	0	0	OK	0	0	0	0	OK	3.8597	3.45267
Cbir_00921	lcl|scaffold458:347630-347915	285	11.9136	1.82056	0.606854	3.03427	OK	6.53882	0.995464	0.105094	1.88583	OK	0	0	0	0	OK	0	0	0	0	OK	0	0	0	0	OK	0	0	0	0	OK	0	0	0	0	OK	0	0	0	0	OK	0	0	0	0	OK	0	0
Cbir_00922	lcl|scaffold143:1521886-1522141	255	13.1525	2.00988	0.490553	3.5292	OK	0	0	0	0	OK	0	0	0	0	OK	0	0	0	0	OK	0	0	0	0	OK	0	0	0	0	OK	0	0	0	0	OK	0	0	0	0	OK	0	0	0	0	OK	2.94316	2.63278
Cbir_00923	lcl|scaffold152:78260-78527	267	7.46627	1.14095	0.120453	2.16144	OK	6.11525	0.93098	6.43E-17	1.86196	OK	0	0	0	0	OK	3.23796	1.77069	0	4.27483	OK	1.58749	0.682091	0	2.04627	OK	0	0	0	0	OK	0	0	0	0	OK	1.63241	0.874246	0	2.62274	OK	3.23457	1.59165	0	3.84258	OK	0	0
Cbir_00924	lcl|scaffold501:122591-122753	162	21.0741	3.22041	0	7.77475	OK	0	0	0	0	OK	22.3586	22.5926	0	54.5433	OK	10.6233	5.80939	0	17.4282	OK	32.3712	13.9088	0	29.9694	OK	11.1704	9.9853	0	29.9559	OK	23.3485	37.9374	0	91.589	OK	0	0	0	0	OK	10.9128	5.36993	0	16.1098	OK	0	0
Cbir_00925	lcl|scaffold606:393257-393560	303	1.0324	0.157765	0	0.473294	OK	0	0	0	0	OK	0	0	0	0	OK	0	0	0	0	OK	0	0	0	0	OK	0	0	0	0	OK	0	0	0	0	OK	5.24432	2.80862	0.296514	5.32072	OK	0	0	0	0	OK	0	0
Cbir_00926	lcl|scaffold74:2164861-2165062	201	106.629	16.2944	9.49915	23.0896	OK	122.658	18.6734	11.486	25.8608	OK	8.82366	8.91602	0	21.5252	OK	198.262	108.42	75.7303	141.11	OK	85.3308	36.6638	19.8413	53.4863	OK	35.6333	31.8528	9.32946	54.3761	OK	4.43624	7.20816	0	21.6245	OK	273.127	146.274	108.817	183.731	OK	88.9736	43.7817	24.202	63.3615	OK	79.3385	70.9717
Cbir_00927	lcl|scaffold79:284791-284992	201	21.5084	3.28677	0.346994	6.22655	OK	27.0791	4.12249	0.756492	7.48849	OK	4.54072	4.58825	0	13.7648	OK	0	0	0	0	OK	0	0	0	0	OK	0	0	0	0	OK	0	0	0	0	OK	0	0	0	0	OK	4.58227	2.25482	0	6.76447	OK	0	0
Cbir_00928	lcl|scaffold411:140214-143218	1350	11.2812	1.72392	1.41304	2.0348	OK	31.1953	4.74913	4.23553	5.26274	OK	64.4748	65.1497	60.454	69.8454	OK	32.2398	17.6305	15.8264	19.4346	OK	90.1202	38.7216	36.3362	41.1071	OK	25.3146	22.6288	20.0458	25.2118	OK	15.8001	25.6725	21.8975	29.4475	OK	25.9741	13.9105	12.3253	15.4958	OK	61.9418	30.48	28.2269	32.7332	OK	24.0485	21.5124
Cbir_00929	lcl|scaffold236:640907-641129	222	61.4458	9.38976	5.19053	13.589	OK	88.295	13.4419	8.44973	18.4342	OK	0	0	0	0	OK	0	0	0	0	OK	10.3376	4.44173	5.29E-17	8.88347	OK	0	0	0	0	OK	0	0	0	0	OK	2.65254	1.42058	0	4.26173	OK	2.6272	1.29278	0	3.87835	OK	0	0
Cbir_00930	lcl|scaffold197:3776-4303	432	638.353	97.5491	92.3823	102.716	OK	770.474	117.296	111.633	122.959	OK	96.1316	97.1378	83.6478	110.628	OK	234.157	128.05	116.697	139.403	OK	181.41	77.9456	70.067	85.8243	OK	236.942	211.803	193.039	230.567	OK	68.4411	111.205	92.689	129.722	OK	189.938	101.722	91.714	111.73	OK	151.546	74.572	66.3417	82.8023	OK	257.796	230.61
Cbir_00931	lcl|scaffold312:169541-170110	348	5.05138	0.77192	0.188403	1.35544	OK	0.709871	0.10807	0	0.32421	OK	0	0	0	0	OK	0	0	0	0	OK	17.8431	7.6666	4.39755	10.9356	OK	0	0	0	0	OK	0	0	0	0	OK	0.805152	0.431202	0	1.29361	OK	8.94207	4.40017	1.74677	7.05357	OK	0	0
Cbir_00932	lcl|scaffold800:264865-265290	231	4.40321	0.672871	0	2.08968	OK	18.6017	2.8319	0.315804	5.34799	OK	0	0	0	0	OK	0	0	0	0	OK	0	0	0	0	OK	0	0	0	0	OK	0	0	0	0	OK	0	0	0	0	OK	0	0	0	0	OK	0	0
Cbir_00933	lcl|scaffold129:1937478-1937628	150	45.0416	6.88297	0	14.8307	OK	44.9454	6.84244	0	14.7434	OK	18.3759	18.5682	0	55.7047	OK	810.608	443.284	312.567	574.002	OK	180.551	77.5766	28.5128	126.64	OK	91.4993	81.7915	8.63496	154.948	OK	18.8729	30.6654	0	91.9962	OK	1100.54	589.397	439.69	739.104	OK	181.093	89.1116	32.7525	145.471	OK	18.6048	16.6427
Cbir_00934	lcl|scaffold143:1308245-1308587	342	33.5124	5.12116	3.59432	6.64799	OK	18.6881	2.84506	1.70703	3.98308	OK	18.6035	18.7983	11.279	26.3176	OK	32.7795	17.9256	12.5208	23.3304	OK	35.5484	15.274	10.8647	19.6832	OK	22.1834	19.8298	12.589	27.0706	OK	6.78841	11.03	3.67668	18.3834	OK	24.5782	13.1629	8.58018	17.7457	OK	15.5899	7.6714	4.32333	11.0195	OK	15.518	13.8815
Cbir_00935	lcl|scaffold57:1751901-1752093	192	5.57622	0.852123	0	2.55637	OK	21.8373	3.32448	1.07E-16	6.64896	OK	4.73133	4.78086	0	14.3426	OK	4.82565	2.63893	0	7.91678	OK	0	0	0	0	OK	0	0	0	0	OK	0	0	0	0	OK	4.76166	2.55012	0	7.65037	OK	4.82934	2.3764	0	7.12921	OK	0	0
Cbir_00936	lcl|scaffold260:3489865-3490045	180	0	0	0	0	OK	0	0	0	0	OK	0	0	0	0	OK	0	0	0	0	OK	0	0	0	0	OK	0	0	0	0	OK	0	0	0	0	OK	0	0	0	0	OK	6.39146	3.14508	0	9.43523	OK	0	0
Cbir_00937	lcl|scaffold209:3395924-3396146	222	23.7464	3.62878	1.06285	6.19472	OK	59.5662	9.06829	5.01283	13.1238	OK	16.8971	17.074	3.13313	31.0148	OK	32.6361	17.8472	7.08493	28.6095	OK	8.72112	3.74717	0	8.07404	OK	8.25751	7.38142	0	15.9047	OK	7.99808	12.9955	0	28.0015	OK	41.4011	22.1725	10.3208	34.0242	OK	8.74896	4.30515	0	9.27631	OK	33.184	29.6845
Cbir_00938	lcl|scaffold196:661528-661702	174	23.6855	3.61948	0	7.79889	OK	0	0	0	0	OK	7.23997	7.31576	0	21.9473	OK	7.22161	3.94917	0	11.8475	OK	28.6451	12.3078	0	24.6157	OK	0	0	0	0	OK	21.0954	34.2766	0	73.8558	OK	0	0	0	0	OK	0	0	0	0	OK	0	0
Cbir_00939	lcl|scaffold83:1498516-1498672	156	0	0	0	0	OK	0	0	0	0	OK	0	0	0	0	OK	0	0	0	0	OK	0	0	0	0	OK	0	0	0	0	OK	0	0	0	0	OK	0	0	0	0	OK	0	0	0	0	OK	0	0
Cbir_00940	lcl|scaffold390:575590-575851	261	66.0202	10.0888	6.93759	13.24	OK	66.5873	10.1372	6.97086	13.3035	OK	3.56231	3.5996	0	8.69021	OK	14.0844	7.70213	2.2559	13.1484	OK	15.8545	6.81214	2.27071	11.3536	OK	0	0	0	0	OK	0	0	0	0	OK	15.8675	8.4979	2.83263	14.1632	OK	19.3675	9.53027	3.7833	15.2772	OK	9.10536	8.14513
Cbir_00941	lcl|scaffold136:143099-143264	165	21.0136	3.21117	0	7.75244	OK	10.2738	1.56407	0	4.69221	OK	89.9047	90.8458	30.2819	151.41	OK	59.0294	32.2805	5.92358	58.6374	OK	137.95	59.2725	27.59	90.9549	OK	29.4579	26.3325	0	56.7387	OK	9.63523	15.6557	0	46.967	OK	88.6037	47.452	15.8173	79.0867	OK	157.213	77.3604	38.6802	116.041	OK	48.9977	43.8305
Cbir_00942	lcl|scaffold16:200619-200935	219	730.906	111.693	97.6484	125.737	OK	408.089	62.127	51.7364	72.5176	OK	190.309	192.301	143.846	240.756	OK	222.881	121.884	93.7358	150.031	OK	443.372	190.502	159.289	221.715	OK	156.197	139.625	100.9	178.35	OK	150.979	245.316	175.226	315.406	OK	309.738	165.881	133.192	198.571	OK	453.158	222.988	186.695	259.281	OK	379.388	339.379
Cbir_00943	lcl|scaffold346:672293-672482	189	11.1086	1.69755	0	4.09825	OK	0	0	0	0	OK	0	0	0	0	OK	0	0	0	0	OK	0	0	0	0	OK	0	0	0	0	OK	0	0	0	0	OK	0	0	0	0	OK	0	0	0	0	OK	0	0
Cbir_00944	lcl|scaffold47:229984-230152	168	36.778	5.62018	0	11.2404	OK	0	0	0	0	OK	8.99716	9.09134	0	27.274	OK	53.2555	29.123	5.34417	52.9019	OK	107.622	46.2416	19.544	72.9392	OK	26.9406	24.0823	0	51.8902	OK	0	0	0	0	OK	97.7174	52.3329	20.775	83.8909	OK	71.5426	35.2044	10.3111	60.0976	OK	17.9115	16.0226
Cbir_00945	lcl|scaffold483:1241262-1241541	279	324.753	49.6268	43.3242	55.9294	OK	615.022	93.6304	84.9182	102.343	OK	1.35042	1.36456	0	4.09368	OK	6.50142	3.55533	0.375346	6.73531	OK	24.4283	10.496	5.68012	15.3119	OK	5.32611	4.76103	0	9.52206	OK	0	0	0	0	OK	3.93234	2.10598	0	4.53775	OK	16.9395	8.33551	3.7118	12.9592	OK	1.34193	1.20041
Cbir_00946	lcl|scaffold149:1555236-1555449	213	10.0518	1.53605	0	3.30974	OK	26.4237	4.02272	1.17823	6.86721	OK	0	0	0	0	OK	0	0	0	0	OK	0	0	0	0	OK	0	0	0	0	OK	0	0	0	0	OK	0	0	0	0	OK	0	0	0	0	OK	0	0
Cbir_00947	lcl|scaffold542:13167-13326	159	189.564	28.968	14.484	43.452	OK	0	0	0	0	OK	20.4484	20.6624	0	49.8835	OK	64.0787	35.0417	6.43027	63.6532	OK	52.3576	22.4963	2.375	42.6176	OK	10.1998	9.11766	0	27.353	OK	0	0	0	0	OK	42.5546	22.7903	7.63E-16	45.5805	OK	31.7377	15.6174	0	33.6507	OK	40.4119	36.1501
Cbir_00948	lcl|scaffold157:434514-434685	171	173.272	26.4783	14.9222	38.0344	OK	440.637	67.0822	48.6533	85.511	OK	245.554	248.124	150.802	345.446	OK	425.846	232.876	162.661	303.09	OK	617.973	265.522	199.142	331.903	OK	380.716	340.323	232.703	447.943	OK	133.278	216.555	100.802	332.309	OK	457.915	245.238	173.695	316.781	OK	512.423	252.151	182.879	321.422	OK	521.356	466.375
Cbir_00949	lcl|scaffold209:101939-102585	480	277.349	42.3828	39.324	45.4415	OK	148.565	22.6174	20.4049	24.8299	OK	43.6881	44.1454	36.1845	52.1063	OK	87.1383	47.652	41.6123	53.6916	OK	80.3527	34.5249	30.0013	39.0485	OK	52.6973	47.1063	39.6112	54.6015	OK	26.5801	43.1883	33.5311	52.8455	OK	91.2705	48.8803	42.8521	54.9085	OK	85.3721	42.0095	36.6635	47.3555	OK	58.6658	52.479
Cbir_00950	lcl|scaffold903:624280-624544	264	1.65791	0.253352	0	0.760055	OK	0	0	0	0	OK	0	0	0	0	OK	0	0	0	0	OK	0	0	0	0	OK	0	0	0	0	OK	0	0	0	0	OK	0	0	0	0	OK	0	0	0	0	OK	0	0
Cbir_00951	lcl|scaffold113:2287477-2288023	546	5.34197	0.816327	0.42035	1.2123	OK	1.83988	0.280102	0.0513996	0.508804	OK	0.605378	0.611714	0	1.47681	OK	0.299882	0.163992	0	0.491975	OK	4.00314	1.72002	0.765923	2.67411	OK	0	0	0	0	OK	0	0	0	0	OK	0.299247	0.160263	0	0.480789	OK	1.50986	0.742965	0.0784369	1.40749	OK	0.913074	0.816784
Cbir_00952	lcl|scaffold23:1483514-1483700	186	991.384	151.497	127.238	175.756	OK	1870.62	284.781	251.897	317.665	OK	43.3046	43.7579	12.8164	74.6994	OK	537.966	294.189	236.214	352.164	OK	357.482	153.598	116.068	191.128	OK	107.636	96.2166	53.1872	139.246	OK	0	0	0	0	OK	452.298	242.23	189.989	294.47	OK	266.444	131.11	94.0268	168.194	OK	165.039	147.634
Cbir_00953	lcl|scaffold3:1926094-1926701	264	1.48E-06	2.26E-07	0	0.454807	OK	7.97528	1.21415	0	2.58799	OK	5.6385	5.69752	0	13.2942	OK	5.57477	3.04859	0	7.11337	OK	20.26	8.70506	3.45571	13.9544	OK	13.3252	11.9114	2.28554	21.5373	OK	5.90133	9.58868	0	20.6607	OK	3.73705	2.00139	0	4.83179	OK	25.9889	12.7885	5.95275	19.6242	OK	17.5227	15.6748
Cbir_00954	lcl|scaffold32:1275388-1275538	150	16.6725	2.54779	0	7.64338	OK	0	0	0	0	OK	0	0	0	0	OK	0	0	0	0	OK	0	0	0	0	OK	0	0	0	0	OK	0	0	0	0	OK	0	0	0	0	OK	0	0	0	0	OK	0	0
Cbir_00955	lcl|scaffold20:729169-734704	5535	9.88077	1.50992	1.38463	1.6352	OK	8.10324	1.23363	1.12101	1.34624	OK	6.50416	6.57224	5.83163	7.31284	OK	3.66797	2.00585	1.706	2.3057	OK	20.9388	8.99671	8.45394	9.53947	OK	0.634488	0.567171	0.369708	0.764635	OK	1.45906	2.37073	1.81954	2.92191	OK	6.84744	3.66717	3.26585	4.06849	OK	23.6423	11.6338	10.9562	12.3114	OK	1.79355	1.60441
Cbir_00956	lcl|scaffold205:464973-465144	171	0	0	0	0	OK	0	0	0	0	OK	0	0	0	0	OK	0	0	0	0	OK	0	0	0	0	OK	0	0	0	0	OK	0	0	0	0	OK	0	0	0	0	OK	0	0	0	0	OK	0	0
Cbir_00957	lcl|scaffold651:68036-74498	801	1.0539	0.161051	0.0295534	0.292548	OK	0	0	0	0	OK	3.77347	3.81297	1.90648	5.71945	OK	0	0	0	0	OK	15.7599	6.77149	5.09169	8.45129	OK	0	0	0	0	OK	0.496856	0.807308	0	1.94901	OK	0	0	0	0	OK	12.6258	6.21285	4.48972	7.93599	OK	0	0
Cbir_00958	lcl|scaffold558:70107-70278	171	8.02292	1.22601	0	3.67804	OK	16.2732	2.47741	0	5.981	OK	0	0	0	0	OK	9.13314	4.9945	0	14.9835	OK	9.09643	3.90843	0	11.7253	OK	0	0	0	0	OK	19.2826	31.331	0	75.6397	OK	64.6	34.5968	8.44407	60.7495	OK	46.4615	22.8625	2.41366	43.3114	OK	18.7892	16.8077
Cbir_00959	lcl|scaffold487:593720-594397	519	4.92748	0.752987	0.376493	1.12948	OK	0.307016	0.0467398	0	0.140219	OK	0	0	0	0	OK	0	0	0	0	OK	4.74652	2.03942	0.908153	3.17069	OK	1.07297	0.959133	0	2.06664	OK	0	0	0	0	OK	0	0	0	0	OK	4.44229	2.18594	0.923887	3.44799	OK	1.08001	0.966112
Cbir_00960	lcl|scaffold150:103123-103423	300	17.7108	2.70645	1.35323	4.05968	OK	12.9843	1.97672	0.83546	3.11798	OK	1.94354	1.96389	0	4.74124	OK	0	0	0	0	OK	0.980914	0.421466	0	1.2644	OK	0	0	0	0	OK	0	0	0	0	OK	0	0	0	0	OK	0.975249	0.479896	0	1.82049	OK	0.998222	0.892952
Cbir_00961	lcl|scaffold129:3166110-3166293	183	0	0	0	0	OK	0	0	0	0	OK	0	0	0	0	OK	0	0	0	0	OK	0	0	0	0	OK	0	0	0	0	OK	0	0	0	0	OK	0	0	0	0	OK	0	0	0	0	OK	0	0
Cbir_00962	lcl|scaffold16:106202-106427	225	8.13297	1.24283	0	2.67792	OK	2.71361	0.413117	0	1.23935	OK	0	0	0	0	OK	0	0	0	0	OK	2.74386	1.17895	0	3.53684	OK	0	0	0	0	OK	0	0	0	0	OK	0	0	0	0	OK	0	0	0	0	OK	2.7859	2.49211
Cbir_00963	lcl|scaffold340:9128-9314	186	0	0	0	0	OK	0	0	0	0	OK	0	0	0	0	OK	0	0	0	0	OK	0	0	0	0	OK	0	0	0	0	OK	0	0	0	0	OK	0	0	0	0	OK	0	0	0	0	OK	0	0
Cbir_00964	lcl|scaffold304:198214-200645	636	565.311	86.3872	82.8874	89.8871	OK	697.685	106.215	102.298	110.132	OK	169.954	171.733	159.291	184.176	OK	320.132	175.066	165.748	184.383	OK	300.597	129.157	122.18	136.133	OK	170.467	152.381	141.427	163.336	OK	157.604	256.08	236.953	275.207	OK	305.107	163.401	154.47	172.332	OK	260.903	128.384	120.842	135.926	OK	170.861	152.843
Cbir_00965	lcl|scaffold150:1221795-1222137	342	2.1943	0.335319	0	0.722512	OK	0	0	0	0	OK	0	0	0	0	OK	3.91829	2.14274	0.226215	4.05926	OK	0.793673	0.341015	0	1.02304	OK	0	0	0	0	OK	0	0	0	0	OK	3.16125	1.69302	7.18E-17	3.38604	OK	1.59239	0.783576	0	1.89172	OK	0	0
Cbir_00966	lcl|scaffold314:678635-681904	225	567.408	86.7078	75.1209	98.2946	OK	122.791	18.6936	13.3526	24.0346	OK	0	0	0	0	OK	0	0	0	0	OK	2.71127	1.16494	0	3.49482	OK	2.73142	2.44162	0	7.32487	OK	0	0	0	0	OK	0	0	0	0	OK	2.72389	1.34036	0	4.02108	OK	0	0
Cbir_00967	lcl|scaffold146:970375-970645	270	4.45318	0.680507	0	1.46629	OK	2.93543	0.446886	0	1.07888	OK	0	0	0	0	OK	0	0	0	0	OK	0	0	0	0	OK	0	0	0	0	OK	0	0	0	0	OK	0	0	0	0	OK	0	0	0	0	OK	0	0
Cbir_00968	C1769371:98-773	675	0	0	0	0	OK	0	0	0	0	OK	0	0	0	0	OK	0	0	0	0	OK	0	0	0	0	OK	0	0	0	0	OK	0	0	0	0	OK	0	0	0	0	OK	0	0	0	0	OK	0	0
Cbir_00969	lcl|scaffold248:1182867-1183131	264	0	0	0	0	OK	0	0	0	0	OK	0	0	0	0	OK	0	0	0	0	OK	0	0	0	0	OK	0	0	0	0	OK	0	0	0	0	OK	0	0	0	0	OK	0	0	0	0	OK	0	0
Cbir_00970	lcl|scaffold209:2907343-2907544	201	4.23538	0.647224	0	1.94167	OK	0	0	0	0	OK	0	0	0	0	OK	0	0	0	0	OK	0	0	0	0	OK	0	0	0	0	OK	0	0	0	0	OK	0	0	0	0	OK	0	0	0	0	OK	0	0
Cbir_00971	lcl|scaffold472:268178-268340	162	0	0	0	0	OK	0	0	0	0	OK	0	0	0	0	OK	0	0	0	0	OK	0	0	0	0	OK	0	0	0	0	OK	0	0	0	0	OK	0	0	0	0	OK	0	0	0	0	OK	25.4258	22.7445
Cbir_00972	lcl|scaffold285:493900-494098	198	86.2472	13.1798	6.96676	19.3928	OK	48.0331	7.31251	2.68767	11.9373	OK	4.48921	4.5362	0	13.6086	OK	144.925	79.2529	51.2327	107.273	OK	72.7428	31.2552	15.6276	46.8827	OK	27.4207	24.5115	4.49794	44.525	OK	0	0	0	0	OK	162.179	86.8556	57.9037	115.807	OK	71.702	35.2828	17.6414	52.9242	OK	27.5338	24.6302
Cbir_00973	lcl|scaffold150:3120801-3121158	357	53.0865	8.11235	6.27526	9.94943	OK	56.4957	8.60085	6.71272	10.489	OK	14.0309	14.1778	7.67256	20.683	OK	70.1657	38.3704	30.5381	46.2028	OK	39.0331	16.7712	12.1197	21.4227	OK	23.9387	21.3989	13.8333	28.9646	OK	3.06272	4.9764	0	9.95281	OK	93.9224	50.3005	41.4085	59.1924	OK	35.7263	17.58	12.5051	22.6549	OK	22.562	20.1826
Cbir_00974	lcl|scaffold151:104017-104182	165	9.93609	1.51837	0	4.55511	OK	40.1132	6.10679	2.45E-16	12.2136	OK	0	0	0	0	OK	0	0	0	0	OK	0	0	0	0	OK	0	0	0	0	OK	0	0	0	0	OK	0	0	0	0	OK	0	0	0	0	OK	0	0
Cbir_00975	lcl|scaffold129:352017-356217	1758	145.239	22.1946	21.1693	23.2198	OK	83.3707	12.6923	11.8926	13.4919	OK	240.091	242.604	235.352	249.855	OK	175.823	96.1496	92.5831	99.716	OK	514.396	221.019	216.239	225.799	OK	129.411	115.681	110.841	120.521	OK	235.007	381.848	370.42	393.276	OK	207.076	110.9	107.123	114.678	OK	440.853	216.933	211.91	221.956	OK	173.364	155.082
Cbir_00976	lcl|scaffold83:796500-796962	462	22.4356	3.42847	2.47758	4.37935	OK	1.70527	0.259609	3.30E-17	0.519218	OK	0.992657	1.00305	0	2.16127	OK	0.994899	0.544065	0	1.1723	OK	3.98397	1.71178	0.723484	2.70008	OK	0.985326	0.880786	0	1.89783	OK	0.666569	1.08306	0	2.61475	OK	2.28925	1.22602	0.299235	2.1528	OK	6.58602	3.24082	1.79148	4.69016	OK	2.55346	2.28418
Cbir_00977	lcl|scaffold64:57276-57501	225	0	0	0	0	OK	7.98562	1.21572	0	2.61952	OK	6.51844	6.58667	0	15.9016	OK	307.95	168.404	134.381	202.427	OK	212.312	91.2235	68.9341	113.513	OK	25.6968	22.9705	6.7279	39.2131	OK	0	0	0	0	OK	236.536	126.678	97.4227	155.933	OK	122.176	60.1196	40.6142	79.6249	OK	3.23704	2.89567
Cbir_00978	lcl|scaffold314:1642698-1643013	315	13.9908	2.13798	0.995181	3.28078	OK	54.425	8.2856	6.05114	10.5201	OK	0	0	0	0	OK	0	0	0	0	OK	1.58916	0.682808	0	1.64844	OK	0	0	0	0	OK	0	0	0	0	OK	0	0	0	0	OK	2.40332	1.18261	0	2.54818	OK	0	0
Cbir_00979	lcl|scaffold150:559220-559580	360	11.45	1.74971	0.92489	2.57454	OK	9.48508	1.444	0.698321	2.18968	OK	0	0	0	0	OK	0.582577	0.318585	0	0.955754	OK	0	0	0	0	OK	0	0	0	0	OK	0.491153	0.798042	0	2.39413	OK	0	0	0	0	OK	0	0	0	0	OK	0	0
Cbir_00980	lcl|scaffold603:35621-35834	213	0	0	0	0	OK	0	0	0	0	OK	0	0	0	0	OK	0	0	0	0	OK	0	0	0	0	OK	0	0	0	0	OK	0	0	0	0	OK	0	0	0	0	OK	0	0	0	0	OK	0	0
Cbir_00981	lcl|scaffold260:774418-774574	156	51.9519	7.93896	0	15.8779	OK	12.8607	1.95789	0	5.87368	OK	0	0	0	0	OK	0	0	0	0	OK	0	0	0	0	OK	0	0	0	0	OK	0	0	0	0	OK	0	0	0	0	OK	0	0	0	0	OK	0	0
Cbir_00982	lcl|scaffold544:137638-137989	351	1306.72	199.684	189.387	209.982	OK	2268.45	345.346	331.893	358.799	OK	561.769	567.649	524.8	610.498	OK	927.14	507.011	477.516	536.505	OK	1011.42	434.574	410.459	458.689	OK	698.797	624.658	582.13	667.185	OK	917.93	1491.48	1402.07	1580.9	OK	773.289	414.138	387.612	440.664	OK	964.928	474.817	447.562	502.072	OK	674.163	603.068
Cbir_00983	lcl|scaffold312:592250-592739	261	0.494711	0.0755987	0	0.693954	OK	0	0	0	0	OK	1.82515	1.84426	0	7.06061	OK	0	0	0	0	OK	0	0	0	0	OK	0	0	0	0	OK	0	0	0	0	OK	0	0	0	0	OK	0	0	0	0	OK	0	0
Cbir_00984	lcl|scaffold458:214650-214884	234	23.5526	3.59916	1.32285	5.87547	OK	7.18082	1.0932	0	2.35552	OK	0	0	0	0	OK	0	0	0	0	OK	7.7313	3.32188	0	7.15767	OK	0	0	0	0	OK	0	0	0	0	OK	0	0	0	0	OK	2.63033	1.29432	0	3.88296	OK	2.52749	2.26095
Cbir_00985	lcl|scaffold364:454347-454545	198	4.6704	0.713702	0	2.14111	OK	4.57345	0.696257	0	2.08877	OK	0	0	0	0	OK	0	0	0	0	OK	0	0	0	0	OK	0	0	0	0	OK	0	0	0	0	OK	0	0	0	0	OK	0	0	0	0	OK	0	0
Cbir_00986	lcl|scaffold23:1160047-1160736	381	24893.7	3804.1	3766.96	3841.23	OK	3791.98	577.287	562.789	591.785	OK	141.281	142.76	123.51	162.01	OK	70.3885	38.4922	31.0499	45.9346	OK	1243.09	534.116	509.57	558.662	OK	1064.24	951.332	904.87	997.793	OK	50.8114	82.56	63.9826	101.137	OK	69.8427	37.4045	30.1384	44.6706	OK	1677.98	825.695	792.915	858.474	OK	2025.37	1811.78
Cbir_00987	lcl|scaffold146:1510095-1510464	369	3.23789	0.494794	0.0522368	0.937351	OK	3.75552	0.571737	0.104916	1.03856	OK	0	0	0	0	OK	0	0	0	0	OK	0	0	0	0	OK	0	0	0	0	OK	0	0	0	0	OK	1.7441	0.934062	0	2.01262	OK	1.16858	0.575031	0	1.38825	OK	0.598317	0.53522
Cbir_00988	lcl|scaffold176:863480-863762	282	2.78812	0.426063	0	1.02861	OK	0	0	0	0	OK	1.31564	1.32941	0	3.98824	OK	0	0	0	0	OK	0	0	0	0	OK	0	0	0	0	OK	0	0	0	0	OK	0	0	0	0	OK	0	0	0	0	OK	0	0
Cbir_00989	lcl|scaffold50:1441156-1441853	567	18.432	2.81666	2.13352	3.4998	OK	27.3432	4.16269	3.34175	4.98364	OK	5.75894	5.81922	2.90961	8.72882	OK	75.3966	41.231	35.594	46.868	OK	35.3731	15.1986	12.1436	18.2537	OK	18.6519	16.673	12.0926	21.2534	OK	4.07511	6.62138	2.62854	10.6142	OK	58.0698	31.0995	26.2426	35.9564	OK	31.1737	15.3398	12.0506	18.629	OK	14.374	12.8582
Cbir_00990	lcl|scaffold563:436478-436664	186	832.782	127.26	105.976	148.545	OK	304.901	46.4178	33.6658	59.1697	OK	48.2205	48.7252	16.2417	81.2087	OK	589.021	322.109	260.119	384.099	OK	124.47	53.4807	31.1777	75.7836	OK	79.3149	70.8998	34.2873	107.512	OK	0	0	0	0	OK	695.692	372.58	306.717	438.444	OK	140.74	69.2546	42.0907	96.4186	OK	52.0263	46.5398
Cbir_00991	lcl|scaffold431:445684-446077	393	8.65619	1.32279	0.639702	2.00587	OK	1.13971	0.173509	0	0.418888	OK	0.49759	0.502798	0	1.50839	OK	0	0	0	0	OK	0	0	0	0	OK	0.496282	0.443628	0	1.33088	OK	0	0	0	0	OK	0	0	0	0	OK	1.49208	0.734216	0	1.58202	OK	0	0
Cbir_00992	lcl|scaffold32:4167022-4167220	198	4.63672	0.708554	0	2.12566	OK	0	0	0	0	OK	8.18666	8.27236	0	19.9712	OK	56.3923	30.8384	14.3546	47.3222	OK	24.4687	10.5134	1.92924	19.0975	OK	0	0	0	0	OK	8.32831	13.5321	0	32.6694	OK	72.5695	38.8649	20.5438	57.186	OK	20.1582	9.91936	1.04721	18.7915	OK	0	0
Cbir_00993	lcl|scaffold431:1185134-1185413	279	1.45949	0.22303	0	0.669256	OK	8.06E-05	1.23E-05	0	0.435307	OK	0	0	0	0	OK	0	0	0	0	OK	0	0	0	0	OK	0	0	0	0	OK	0	0	0	0	OK	0	0	0	0	OK	1.3209	0.64998	0	2.4657	OK	0	0
Cbir_00994	lcl|scaffold1078:1756-1969	213	4255.7	650.33	612.938	687.721	OK	2091.43	318.397	292.269	344.525	OK	6608.38	6677.55	6371.81	6983.3	OK	18037.4	9863.84	9586.37	10141.3	OK	6282.47	2699.37	2570.24	2828.5	OK	75814.6	67770.9	66861.5	68680.3	OK	21481.9	34904.6	34021.1	35788.1	OK	4458.4	2387.71	2253.02	2522.4	OK	3842.91	1891	1776.03	2005.98	OK	4378.07	3916.37
Cbir_00995	lcl|scaffold447:39976-40153	177	31.6644	4.83876	0	9.67752	OK	0	0	0	0	OK	0	0	0	0	OK	0	0	0	0	OK	7.37143	3.16726	0	9.50177	OK	0	0	0	0	OK	0	0	0	0	OK	0	0	0	0	OK	0	0	0	0	OK	0	0
Cbir_00996	lcl|scaffold133:1169210-1169393	183	0	0	0	0	OK	0	0	0	0	OK	0	0	0	0	OK	0	0	0	0	OK	0	0	0	0	OK	0	0	0	0	OK	0	0	0	0	OK	0	0	0	0	OK	0	0	0	0	OK	0	0
Cbir_00997	lcl|scaffold32:4419816-4420053	237	9.30159	1.42141	0	2.84282	OK	20.6701	3.14679	1.04893	5.24465	OK	0	0	0	0	OK	2.04987	1.12098	0	3.36295	OK	0	0	0	0	OK	0	0	0	0	OK	0	0	0	0	OK	0	0	0	0	OK	2.04828	1.00791	0	3.02373	OK	2.13823	1.91274
Cbir_00998	lcl|scaffold98:462890-463043	153	29.7836	4.55135	0	10.9879	OK	0	0	0	0	OK	0	0	0	0	OK	0	0	0	0	OK	0	0	0	0	OK	0	0	0	0	OK	0	0	0	0	OK	0	0	0	0	OK	0	0	0	0	OK	0	0
Cbir_00999	lcl|scaffold312:171724-171931	207	83.9857	12.8342	7.59465	18.0737	OK	27.5727	4.19764	1.22946	7.16583	OK	0	0	0	0	OK	0	0	0	0	OK	198.4	85.2458	64.0989	106.393	OK	0	0	0	0	OK	0	0	0	0	OK	0	0	0	0	OK	178.67	87.919	64.8304	111.008	OK	0	0
Cbir_01000	lcl|scaffold511:51601-51793	192	0	0	0	0	OK	10.6262	1.61772	0	3.90553	OK	0	0	0	0	OK	0	0	0	0	OK	0	0	0	0	OK	0	0	0	0	OK	0	0	0	0	OK	0	0	0	0	OK	0	0	0	0	OK	0	0
Cbir_01001	lcl|scaffold472:77743-77908	165	559.605	85.5153	62.0225	109.008	OK	124.641	18.9751	8.01984	29.9304	OK	0	0	0	0	OK	9.81692	5.36843	0	16.1053	OK	38.2241	16.4236	1.86E-16	32.8473	OK	39.0239	34.8836	0	69.7672	OK	0	0	0	0	OK	0	0	0	0	OK	19.3594	9.5263	0	22.9985	OK	68.286	61.0847
Cbir_01002	lcl|scaffold33:696175-696442	267	3.22658	0.493066	0	1.19037	OK	0	0	0	0	OK	0	0	0	0	OK	0	0	0	0	OK	1.37648	0.591428	0	1.77429	OK	0	0	0	0	OK	2.3115	3.7558	0	9.06731	OK	0	0	0	0	OK	0	0	0	0	OK	0	0
Cbir_01003	lcl|scaffold4:326901-327147	246	4.47097	0.683225	0	1.64945	OK	0	0	0	0	OK	0	0	0	0	OK	1.91319	1.04623	0	3.1387	OK	1.9663	0.844852	0	2.53456	OK	0	0	0	0	OK	0	0	0	0	OK	0	0	0	0	OK	3.86644	1.90258	0	4.59323	OK	0	0
Cbir_01004	lcl|scaffold411:212572-212740	168	128.377	19.6177	9.48718	29.7483	OK	17.4126	2.65087	0	6.39978	OK	8.64413	8.73462	0	26.2038	OK	0	0	0	0	OK	0	0	0	0	OK	0	0	0	0	OK	0	0	0	0	OK	0	0	0	0	OK	8.93791	4.39813	0	13.1944	OK	0	0
Cbir_01005	lcl|scaffold82:1036475-1036634	159	0	0	0	0	OK	0	0	0	0	OK	0	0	0	0	OK	0	0	0	0	OK	0	0	0	0	OK	0	0	0	0	OK	0	0	0	0	OK	0	0	0	0	OK	0	0	0	0	OK	0	0
Cbir_01006	lcl|scaffold3:1373026-1373741	417	6.73393	1.02904	0.478993	1.57908	OK	2.36836	0.360556	0.0380649	0.683047	OK	0.971383	0.981551	0	2.36967	OK	0	0	0	0	OK	7.74254	3.32671	1.66336	4.99007	OK	0	0	0	0	OK	0	0	0	0	OK	0	0	0	0	OK	8.66945	4.26602	2.255	6.27705	OK	1.94017	1.73556
Cbir_01007	lcl|scaffold285:211203-211536	333	4.78058	0.730539	0.134056	1.32702	OK	5.49857	0.837096	0.204311	1.46988	OK	1.70195	1.71976	0	4.15188	OK	2.47855	1.35541	0	2.92049	OK	0.841063	0.361377	0	1.08413	OK	0	0	0	0	OK	0	0	0	0	OK	2.49303	1.33515	0	2.87685	OK	0	0	0	0	OK	0	0
Cbir_01008	lcl|scaffold129:2828614-2828860	246	21.7626	3.32563	1.3202	5.33106	OK	35.9152	5.4677	2.8902	8.04519	OK	13.8413	13.9861	2.56651	25.4058	OK	6.99079	3.82294	0	8.2373	OK	25.5024	10.9575	4.34989	17.5652	OK	32.3292	28.8992	13.4519	44.3464	OK	4.65017	7.55575	0	18.2412	OK	2.33878	1.25254	0	3.75763	OK	35.083	17.2635	8.34867	26.1783	OK	41.4556	37.0838
Cbir_01009	lcl|scaffold364:1253885-1254047	162	159.705	24.4052	11.8024	37.008	OK	235.057	35.7848	20.5261	51.0434	OK	0	0	0	0	OK	0	0	0	0	OK	35.5953	15.2941	0	32.9542	OK	0	0	0	0	OK	0	0	0	0	OK	0	0	0	0	OK	11.9086	5.85994	0	17.5798	OK	0	0
Cbir_01010	lcl|scaffold136:172980-173241	261	147.492	22.5388	17.7872	27.2904	OK	71.2272	10.8435	7.5741	14.113	OK	0	0	0	0	OK	1.51091	0.826246	0	2.47874	OK	0	0	0	0	OK	0	0	0	0	OK	0	0	0	0	OK	4.51582	2.41846	0	5.21107	OK	0	0	0	0	OK	1.39178	1.24501
Cbir_01011	lcl|scaffold82:1880645-1880819	174	2657.3	406.072	362.028	450.117	OK	13892.7	2115.01	2014.91	2215.1	OK	956.122	966.13	780.198	1152.06	OK	90.0374	49.2374	18.0969	80.3778	OK	17.9121	7.69622	0	18.5803	OK	394.219	352.394	246.143	458.645	OK	260.897	423.914	269.122	578.705	OK	17.9471	9.61161	0	23.2045	OK	0	0	0	0	OK	87.8691	78.6026
Cbir_01012	lcl|scaffold101:591180-591540	360	0.636954	0.0973354	0	0.292006	OK	0	0	0	0	OK	0	0	0	0	OK	0	0	0	0	OK	0	0	0	0	OK	0	0	0	0	OK	0	0	0	0	OK	0	0	0	0	OK	0	0	0	0	OK	0	0
Cbir_01013	lcl|scaffold32:1463117-1463300	183	68.762	10.5078	3.86208	17.1535	OK	67.4407	10.2671	3.77362	16.7606	OK	0	0	0	0	OK	0	0	0	0	OK	0	0	0	0	OK	0	0	0	0	OK	0	0	0	0	OK	0	0	0	0	OK	0	0	0	0	OK	0	0
Cbir_01014	lcl|scaffold288:1779935-1780124	189	5.45656	0.833838	0	2.50151	OK	21.6417	3.29471	9.43E-17	6.58941	OK	5.83698	5.89808	0	17.6942	OK	0	0	0	0	OK	0	0	0	0	OK	0	0	0	0	OK	0	0	0	0	OK	0	0	0	0	OK	5.7344	2.82176	0	8.46527	OK	0	0
Cbir_01015	lcl|scaffold260:1802569-1803263	207	3.6782	0.56208	0	1.68624	OK	0	0	0	0	OK	0	0	0	0	OK	3.33413	1.82328	0	5.46985	OK	0	0	0	0	OK	0	0	0	0	OK	0	0	0	0	OK	0	0	0	0	OK	0	0	0	0	OK	0	0
Cbir_01016	lcl|scaffold288:1471702-1471900	198	2331.44	356.277	323.955	388.599	OK	2169.13	330.225	299.126	361.325	OK	1036.17	1047.01	912.957	1181.07	OK	815.682	446.059	380.995	511.123	OK	1427.36	613.288	546.173	680.403	OK	546.439	488.463	401.432	575.495	OK	849.406	1380.14	1183.48	1576.81	OK	858.732	459.897	394.858	524.936	OK	1293.01	636.258	563.033	709.483	OK	571.195	510.959
Cbir_01017	lcl|scaffold74:2342691-2342871	180	6.64372	1.01525	0	3.04576	OK	0	0	0	0	OK	0	0	0	0	OK	0	0	0	0	OK	0	0	0	0	OK	0	0	0	0	OK	0	0	0	0	OK	0	0	0	0	OK	0	0	0	0	OK	0	0
Cbir_01018	lcl|scaffold123:726533-726773	240	0	0	0	0	OK	4.49588	0.684447	0	1.6524	OK	0	0	0	0	OK	6.73926	3.68539	0	7.94092	OK	4.45904	1.9159	0	4.62539	OK	0	0	0	0	OK	0	0	0	0	OK	4.44861	2.38247	0	5.7518	OK	0	0	0	0	OK	2.05386	1.83726
Cbir_01019	lcl|scaffold436:71701-72385	507	529.636	80.9357	76.8775	84.994	OK	637.433	97.0421	92.6333	101.451	OK	65.2916	65.975	56.2475	75.7025	OK	65.0148	35.5536	30.3257	40.7816	OK	126.493	54.35	48.629	60.0711	OK	60.6162	54.185	45.993	62.3771	OK	27.3807	44.489	34.349	54.629	OK	75.7147	40.5493	35.0184	46.0802	OK	138.105	67.9582	61.0846	74.8318	OK	70.0303	62.645
Cbir_01020	lcl|scaffold314:845955-846159	204	32.4437	4.95785	1.45212	8.46358	OK	96.3858	14.6737	8.68317	20.6642	OK	0	0	0	0	OK	0	0	0	0	OK	0	0	0	0	OK	0	0	0	0	OK	0	0	0	0	OK	0	0	0	0	OK	0	0	0	0	OK	0	0
Cbir_01021	lcl|scaffold192:529939-530206	267	97.4463	14.8911	11.1088	18.6735	OK	87.8152	13.3689	9.79591	16.9419	OK	1.49897	1.51466	0	4.54398	OK	1.55152	0.848458	0	2.54537	OK	4.56748	1.9625	0	4.22859	OK	0	0	0	0	OK	0	0	0	0	OK	1.54139	0.825499	0	2.4765	OK	6.16138	3.03186	0	6.06372	OK	0	0
Cbir_01022	lcl|scaffold241:24193-24466	273	3.08746	0.471806	0	1.13904	OK	6.04139	0.919735	9.52E-17	1.83947	OK	0	0	0	0	OK	0	0	0	0	OK	0	0	0	0	OK	1.36874	1.22352	0	3.67056	OK	0	0	0	0	OK	0	0	0	0	OK	0	0	0	0	OK	0	0
Cbir_01023	lcl|scaffold559:129310-129580	270	3.09915	0.473593	0	1.14336	OK	0	0	0	0	OK	1.42543	1.44035	0	4.32105	OK	1.40672	0.769273	0	2.30782	OK	4.28964	1.84312	0	3.97137	OK	0	0	0	0	OK	0	0	0	0	OK	1.40602	0.752997	0	2.25899	OK	2.82675	1.39097	0	3.35811	OK	0	0
Cbir_01024	lcl|scaffold27:427167-427323	156	0	0	0	0	OK	25.3328	3.85665	0	9.31077	OK	0	0	0	0	OK	0	0	0	0	OK	24.5756	10.5593	0	25.4924	OK	0	0	0	0	OK	0	0	0	0	OK	12.3107	6.59302	0	19.7791	OK	12.329	6.06678	0	18.2003	OK	0	0
Cbir_01025	lcl|scaffold429:380979-382798	879	6.45734	0.98677	0.688911	1.28463	OK	2.24489	0.341759	0.166048	0.51747	OK	1.95729	1.97777	0.930012	3.02554	OK	2.71586	1.48518	0.815068	2.15529	OK	45.8523	19.7012	17.5601	21.8423	OK	0.679729	0.607612	0.0641474	1.15108	OK	0.136592	0.221939	0	0.665817	OK	2.66553	1.42753	0.778689	2.07637	OK	34.5256	16.9892	14.8538	19.1246	OK	1.21048	1.08283
Cbir_01026	lcl|scaffold146:1397949-1398108	159	0	0	0	0	OK	0	0	0	0	OK	0	0	0	0	OK	0	0	0	0	OK	0	0	0	0	OK	0	0	0	0	OK	0	0	0	0	OK	0	0	0	0	OK	0	0	0	0	OK	0	0
Cbir_01027	lcl|scaffold165:3759-3915	156	350.945	53.6293	32.9873	74.2712	OK	514.715	78.3596	53.5802	103.139	OK	58.0676	58.6754	2.52E-15	117.351	OK	340.722	186.325	111.795	260.855	OK	156.13	67.0837	26.6307	107.537	OK	914.279	817.277	614.536	1020.02	OK	118.783	193.003	56.5291	329.476	OK	231.051	123.74	63.7175	183.763	OK	97.8125	48.1311	11.7474	84.5148	OK	903.746	808.439
Cbir_01028	lcl|scaffold143:607097-607250	153	184.868	28.2504	12.5799	43.9209	OK	42.818	6.51856	0	14.0455	OK	16.3621	16.5333	0	49.6	OK	275.502	150.66	79.6379	221.681	OK	46.1462	19.8275	0	42.7223	OK	47.8817	42.8017	0	92.2248	OK	0	0	0	0	OK	217.618	116.546	54.2497	178.843	OK	15.7147	7.73283	0	23.1985	OK	16.1064	14.4079
Cbir_01029	C1840212:970-2581	636	0	0	0	0	OK	0	0	0	0	OK	0	0	0	0	OK	0	0	0	0	OK	0	0	0	0	OK	0	0	0	0	OK	0	0	0	0	OK	0	0	0	0	OK	0	0	0	0	OK	0	0
Cbir_01030	lcl|scaffold559:48487-49045	558	5.01341	0.766117	0.394496	1.13774	OK	2.06625	0.314564	0.076776	0.552352	OK	0	0	0	0	OK	0.289425	0.158273	0	0.47482	OK	0	0	0	0	OK	2.0951	1.87282	0.4571	3.28853	OK	0.308345	0.501009	0	1.50303	OK	0.291134	0.155918	0	0.467753	OK	0	0	0	0	OK	0.304976	0.272814
Cbir_01031	lcl|scaffold73:314502-314667	165	1330.74	203.355	168.982	237.728	OK	917.591	139.693	111.178	168.208	OK	235.791	238.259	131.707	344.812	OK	457.531	250.203	169.026	331.38	OK	1772.12	761.422	636.666	886.179	OK	172.371	154.083	74.5148	233.651	OK	72.2826	117.447	21.552	213.342	OK	871.019	466.477	356.528	576.427	OK	1579.95	777.453	641.601	913.306	OK	470.871	421.214
Cbir_01032	lcl|scaffold115:542477-542687	210	41.4521	6.33446	2.51464	10.1543	OK	14.8108	2.25478	2.10E-16	4.50955	OK	0	0	0	0	OK	0	0	0	0	OK	0	0	0	0	OK	0	0	0	0	OK	0	0	0	0	OK	0	0	0	0	OK	0	0	0	0	OK	0	0
Cbir_01033	lcl|scaffold59:2958212-2958368	156	13.8159	2.11125	0	6.33376	OK	0	0	0	0	OK	0	0	0	0	OK	0	0	0	0	OK	0	0	0	0	OK	0	0	0	0	OK	0	0	0	0	OK	0	0	0	0	OK	0	0	0	0	OK	0	0
Cbir_01034	lcl|scaffold166:71464-72616	924	269.329	41.1572	38.5364	43.7781	OK	212.759	32.3902	30.1309	34.6495	OK	73.8624	74.6356	66.7353	82.5358	OK	150.57	82.3397	76.2405	88.4389	OK	225.597	96.9317	90.7703	103.093	OK	183.952	164.436	153.169	175.703	OK	27.4293	44.568	36.465	52.671	OK	195.298	104.592	97.7876	111.397	OK	205.823	101.28	94.7119	107.849	OK	349.862	312.966
Cbir_01035	lcl|scaffold281:147928-148285	357	0	0	0	0	OK	0	0	0	0	OK	0	0	0	0	OK	1.35566	0.741348	0	1.78977	OK	0.669736	0.287763	0	0.86329	OK	0	0	0	0	OK	0	0	0	0	OK	0.673496	0.360693	0	1.08208	OK	0.67092	0.330143	0	0.99043	OK	0	0
Cbir_01036	lcl|scaffold122:1967705-1967930	225	31.8792	4.87158	2.05897	7.68418	OK	7.76839	1.18265	0	2.54826	OK	0	0	0	0	OK	0	0	0	0	OK	0	0	0	0	OK	0	0	0	0	OK	0	0	0	0	OK	0	0	0	0	OK	0	0	0	0	OK	0	0
Cbir_01037	lcl|scaffold429:734176-734470	294	23.8168	3.63954	2.01189	5.26719	OK	9.40084	1.43117	0.419181	2.44317	OK	0	0	0	0	OK	0	0	0	0	OK	0	0	0	0	OK	0	0	0	0	OK	0	0	0	0	OK	2.11805	1.13433	0	2.73851	OK	1.051	0.517173	0	1.55152	OK	1.11143	0.994224
Cbir_01038	lcl|scaffold663:83253-83481	228	57.7788	8.8294	4.97992	12.6789	OK	5.21148	0.79339	0	1.91541	OK	0	0	0	0	OK	0	0	0	0	OK	0	0	0	0	OK	5.96938	5.33605	0	12.8824	OK	0	0	0	0	OK	0	0	0	0	OK	0	0	0	0	OK	0	0
Cbir_01039	lcl|scaffold20:873468-873624	156	0	0	0	0	OK	0	0	0	0	OK	0	0	0	0	OK	0	0	0	0	OK	0	0	0	0	OK	0	0	0	0	OK	0	0	0	0	OK	0	0	0	0	OK	0	0	0	0	OK	0	0
Cbir_01040	lcl|scaffold956:43665-43842	177	0	0	0	0	OK	0	0	0	0	OK	0	0	0	0	OK	6.11865	3.34601	0	10.038	OK	6.06598	2.60635	0	7.81905	OK	0	0	0	0	OK	0	0	0	0	OK	0	0	0	0	OK	6.14851	3.02553	0	9.07659	OK	0	0
Cbir_01041	lcl|scaffold68:755816-762692	843	315.602	48.2283	46.0606	50.396	OK	81.7128	12.4399	11.3488	13.5309	OK	6.94619	7.0189	4.82656	9.21123	OK	17.1936	9.40237	7.54043	11.2643	OK	58.9689	25.337	22.6206	28.0534	OK	30.5197	27.2817	23.2372	31.3262	OK	1.18464	1.92484	0.469798	3.37989	OK	19.8207	10.615	8.65232	12.5778	OK	58.8777	28.9723	25.8616	32.0829	OK	50.618	45.28
Cbir_01042	lcl|scaffold716:52423-52633	210	7.90193	1.20752	0	2.91522	OK	0	0	0	0	OK	0	0	0	0	OK	0	0	0	0	OK	0	0	0	0	OK	0	0	0	0	OK	0	0	0	0	OK	0	0	0	0	OK	0	0	0	0	OK	0	0
Cbir_01043	lcl|scaffold572:7114-10751	297	353.136	53.964	48.065	59.863	OK	459.895	70.0139	63.2768	76.751	OK	36.455	36.8366	23.3858	50.2874	OK	75.0986	41.068	30.7198	51.4161	OK	91.9967	39.5279	30.5766	48.4793	OK	27.5143	24.5951	14.3382	34.852	OK	5.06132	8.2238	8.80E-16	16.4476	OK	109.207	58.4864	46.2243	70.7484	OK	91.3749	44.9633	34.648	55.2786	OK	49.245	44.0517
Cbir_01044	lcl|scaffold123:597412-597805	393	2.31757	0.354157	0	0.708315	OK	0.580087	0.0883119	0	0.264936	OK	0	0	0	0	OK	0	0	0	0	OK	0	0	0	0	OK	0	0	0	0	OK	0	0	0	0	OK	0	0	0	0	OK	0	0	0	0	OK	0	0
Cbir_01045	lcl|scaffold68:329042-329474	432	37.3736	5.7112	4.44205	6.98036	OK	8.62664	1.31331	0.710722	1.9159	OK	0	0	0	0	OK	0	0	0	0	OK	0	0	0	0	OK	0.510149	0.456024	0	1.36807	OK	0.509381	0.82766	0	2.48298	OK	0	0	0	0	OK	0	0	0	0	OK	0	0
Cbir_01046	lcl|scaffold487:90342-90555	213	3.15529	0.482171	0	1.44651	OK	6.36304	0.968703	0	2.33866	OK	0	0	0	0	OK	15.426	8.43577	0.890588	15.9809	OK	3.06009	1.31482	0	3.94446	OK	0	0	0	0	OK	0	0	0	0	OK	6.17615	3.30766	0	7.9854	OK	3.09776	1.52433	0	4.57299	OK	0	0
Cbir_01047	lcl|scaffold20:248129-248378	249	18.2265	2.78526	0.928418	4.64209	OK	4.01562	0.611333	0	1.47589	OK	0	0	0	0	OK	8.07593	4.41636	5.87E-16	8.83271	OK	12.0269	5.16757	0.948267	9.38687	OK	0	0	0	0	OK	0	0	0	0	OK	14.1	7.55129	1.84305	13.2595	OK	4.00176	1.96917	0	4.75399	OK	0	0
Cbir_01048	lcl|scaffold59:858329-858659	330	0	0	0	0	OK	0	0	0	0	OK	0	0	0	0	OK	0	0	0	0	OK	0	0	0	0	OK	0	0	0	0	OK	0	0	0	0	OK	0	0	0	0	OK	0	0	0	0	OK	0	0
Cbir_01049	lcl|scaffold260:210977-211235	258	56.7718	8.67552	5.60826	11.7428	OK	36.2736	5.52226	3.11215	7.93237	OK	5.91423	5.97614	0	11.9523	OK	1.47785	0.808169	0	2.42451	OK	2.98398	1.28212	0	3.09531	OK	0	0	0	0	OK	0	0	0	0	OK	2.92117	1.56445	0	3.77691	OK	4.4127	2.17138	0	4.67868	OK	1.41861	1.26901
Cbir_01050	lcl|scaffold246:123931-124804	873	21.3008	3.25506	2.69476	3.81536	OK	22.6152	3.44291	2.86709	4.01873	OK	0.169434	0.171208	0	0.513623	OK	0.507155	0.27734	0	0.597585	OK	7.62925	3.27803	2.28967	4.2664	OK	0.342961	0.306574	0	0.740135	OK	0	0	0	0	OK	0.675278	0.361648	0	0.723296	OK	3.59421	1.76862	0.996732	2.54051	OK	0.17006	0.152126
Cbir_01052	lcl|scaffold123:560819-561191	372	5.33861	0.815813	0.271938	1.35969	OK	0	0	0	0	OK	1.23403	1.24695	0	3.0104	OK	11.1661	6.10623	3.22772	8.98473	OK	2.46477	1.05903	0	2.11806	OK	1.23096	1.10036	0	2.6565	OK	0	0	0	0	OK	14.2919	7.6541	4.46212	10.8461	OK	1.85454	0.912576	0	1.96633	OK	1.22238	1.09347
Cbir_01053	lcl|scaffold150:622241-622493	252	1164	177.876	163.943	191.808	OK	1320.73	201.066	186.303	215.829	OK	475.486	480.463	413.019	547.906	OK	490.972	268.49	231.697	305.283	OK	746.106	320.577	284.623	356.531	OK	336.448	300.752	251.141	350.363	OK	591.489	961.072	839.016	1083.13	OK	469.222	251.293	216.105	286.481	OK	684.37	336.761	297.414	376.109	OK	364.578	326.131
Cbir_01054	lcl|scaffold150:862662-862818	156	0	0	0	0	OK	0	0	0	0	OK	0	0	0	0	OK	0	0	0	0	OK	0	0	0	0	OK	0	0	0	0	OK	0	0	0	0	OK	0	0	0	0	OK	0	0	0	0	OK	0	0
Cbir_01055	lcl|scaffold792:245023-245218	195	32.2526	4.92863	1.20294	8.65433	OK	23.1357	3.52216	0.371844	6.67247	OK	5.2129	5.26746	0	15.8024	OK	0	0	0	0	OK	0	0	0	0	OK	0	0	0	0	OK	0	0	0	0	OK	0	0	0	0	OK	0	0	0	0	OK	5.22164	4.67098
Cbir_01056	lcl|scaffold431:601733-601988	255	4.09789	0.626215	0	1.51182	OK	32.4717	4.94345	2.47173	7.41518	OK	0	0	0	0	OK	0	0	0	0	OK	1.89699	0.815072	0	2.44522	OK	1.88519	1.68518	0	5.05553	OK	0	0	0	0	OK	0	0	0	0	OK	0	0	0	0	OK	0	0
Cbir_01057	lcl|scaffold353:477795-478062	267	7.87763	1.20381	0.12709	2.28053	OK	4.72345	0.719093	0	1.54943	OK	0	0	0	0	OK	0	0	0	0	OK	0	0	0	0	OK	1.48197	1.32474	0	3.97421	OK	0	0	0	0	OK	0	0	0	0	OK	0	0	0	0	OK	0	0
Cbir_01058	lcl|scaffold101:42157-44832	2172	38.4042	5.86869	5.42664	6.31075	OK	44.05	6.70613	6.23045	7.18181	OK	7.04451	7.11825	5.89296	8.34353	OK	20.0978	10.9906	9.86738	12.1137	OK	27.7185	11.9097	10.8731	12.9463	OK	9.00282	8.04765	6.81682	9.27849	OK	0.440193	0.715241	0.209489	1.22099	OK	27.9874	14.9888	13.6999	16.2776	OK	25.58	12.5873	11.45	13.7245	OK	13.4881	12.0657
Cbir_01059	lcl|scaffold372:114310-114574	264	1.62224	0.247901	0	0.743703	OK	0	0	0	0	OK	0	0	0	0	OK	0	0	0	0	OK	0	0	0	0	OK	0	0	0	0	OK	0	0	0	0	OK	0	0	0	0	OK	0	0	0	0	OK	0	0
Cbir_01060	lcl|scaffold211:248557-248710	153	13.5047	2.06371	0	6.19113	OK	0	0	0	0	OK	0	0	0	0	OK	0	0	0	0	OK	0	0	0	0	OK	0	0	0	0	OK	0	0	0	0	OK	0	0	0	0	OK	0	0	0	0	OK	0	0
Cbir_01061	lcl|scaffold82:179223-179415	192	5.38183	0.822418	0	2.46725	OK	0	0	0	0	OK	0	0	0	0	OK	40.2501	22.0109	5.37223	38.6496	OK	0	0	0	0	OK	0	0	0	0	OK	0	0	0	0	OK	45.9212	24.5933	7.20321	41.9834	OK	0	0	0	0	OK	0	0
Cbir_01062	lcl|scaffold117:116124-116364	240	13.0434	1.99322	0.365762	3.62067	OK	13.1331	1.99937	0.366891	3.63184	OK	0	0	0	0	OK	0	0	0	0	OK	0	0	0	0	OK	0	0	0	0	OK	0	0	0	0	OK	0	0	0	0	OK	0	0	0	0	OK	0	0
Cbir_01063	lcl|scaffold436:983784-984412	213	0	0	0	0	OK	0	0	0	0	OK	0	0	0	0	OK	0	0	0	0	OK	6.11836	2.62886	0	6.34662	OK	0	0	0	0	OK	0	0	0	0	OK	0	0	0	0	OK	3.06041	1.50595	0	4.51786	OK	0	0
Cbir_01064	lcl|scaffold50:483458-483623	165	20.0085	3.05757	0	7.38164	OK	0	0	0	0	OK	0	0	0	0	OK	0	0	0	0	OK	0	0	0	0	OK	0	0	0	0	OK	0	0	0	0	OK	0	0	0	0	OK	0	0	0	0	OK	0	0
Cbir_01065	lcl|scaffold82:1130104-1130575	471	2.73195	0.417479	0.101895	0.733064	OK	4.28923	0.652988	0.259221	1.04675	OK	0	0	0	0	OK	0	0	0	0	OK	0.379729	0.163157	0	0.489471	OK	0	0	0	0	OK	0	0	0	0	OK	0	0	0	0	OK	0	0	0	0	OK	0	0
Cbir_01066	lcl|scaffold248:422409-422637	228	13.134	2.00706	0.211891	3.80223	OK	0	0	0	0	OK	6.58227	6.65117	0	18.1713	OK	26.6218	14.5583	4.26401	24.8525	OK	10.2367	4.39837	0	9.47717	OK	0	0	0	0	OK	9.99493	16.2401	0	37.7849	OK	43.705	23.4064	10.4229	36.3899	OK	10.3404	5.08826	0	10.9637	OK	3.21479	2.87577
Cbir_01067	lcl|scaffold219:410722-410908	186	19.192	2.93281	0	6.31933	OK	0.251593	0.0383022	0	0.425136	OK	0	0	0	0	OK	0	0	0	0	OK	0	0	0	0	OK	0	0	0	0	OK	0	0	0	0	OK	0	0	0	0	OK	0	0	0	0	OK	0	0
Cbir_01068	lcl|scaffold423:8934-9159	225	381.395	58.2824	48.5448	68.0199	OK	480.575	73.1623	62.2242	84.1003	OK	0.441004	0.44562	0	2.49249	OK	11.3432	6.20306	0.578021	11.8281	OK	29.3221	12.5987	5.48597	19.7115	OK	0.23433	0.209468	0	1.50681	OK	0	0	0	0	OK	20.9243	11.2061	3.72099	18.6911	OK	18.8113	9.25658	2.72819	15.785	OK	0.342818	0.306665
Cbir_01069	lcl|scaffold1182:61787-61967	180	12.773	1.95189	0	4.71227	OK	32.8457	5.00039	0.527905	9.47288	OK	0	0	0	0	OK	6.69392	3.6606	0	10.9818	OK	6.69292	2.87573	0	8.62718	OK	0	0	0	0	OK	0	0	0	0	OK	0	0	0	0	OK	0	0	0	0	OK	0	0
Cbir_01070	lcl|scaffold288:1212855-1213071	216	6.95071	1.06216	0	2.56429	OK	0	0	0	0	OK	0	0	0	0	OK	0	0	0	0	OK	0	0	0	0	OK	0	0	0	0	OK	0	0	0	0	OK	0	0	0	0	OK	0	0	0	0	OK	0	0
Cbir_01071	lcl|scaffold137:64157-64526	369	218.493	33.3887	29.2232	37.5541	OK	403.144	61.3742	55.5091	67.2392	OK	63.5535	64.2187	50.9011	77.5363	OK	93.0262	50.8718	42.1792	59.5643	OK	92.0065	39.5321	32.7772	46.2871	OK	45.3441	40.5332	30.4782	50.5883	OK	6.88453	11.1862	4.11143	18.261	OK	167.797	89.8643	78.4052	101.323	OK	119.588	58.8464	49.9498	67.743	OK	59.0273	52.8025
Cbir_01072	lcl|scaffold288:1333243-1333399	156	12.6389	1.93139	0	5.79418	OK	0	0	0	0	OK	0	0	0	0	OK	0	0	0	0	OK	0	0	0	0	OK	0	0	0	0	OK	0	0	0	0	OK	0	0	0	0	OK	0	0	0	0	OK	0	0
Cbir_01073	lcl|scaffold176:650142-650400	258	735.601	112.41	101.716	123.104	OK	601.62	91.5899	82.015	101.165	OK	67.5101	68.2167	46.9094	89.5241	OK	269.197	147.212	124.008	170.415	OK	233.245	100.218	83.1556	117.28	OK	172.193	153.924	123.881	183.967	OK	20.7962	33.7904	15.0469	52.534	OK	228.017	122.116	101.249	142.982	OK	145.246	71.4718	56.0578	86.8858	OK	220.929	197.631
Cbir_01075	lcl|scaffold113:1618051-1618204	153	41.3996	6.32643	0	13.6316	OK	27.7786	4.22899	0	10.2097	OK	0	0	0	0	OK	0	0	0	0	OK	0	0	0	0	OK	0	0	0	0	OK	0	0	0	0	OK	0	0	0	0	OK	0	0	0	0	OK	0	0
Cbir_01076	lcl|scaffold270:401213-401453	240	2.09382	0.319965	0	0.959894	OK	0	0	0	0	OK	0	0	0	0	OK	0	0	0	0	OK	405.967	174.431	147.595	201.266	OK	2.36322	2.11249	0	6.33747	OK	2.31955	3.76888	0	11.3066	OK	2.40628	1.28869	0	3.86608	OK	390.741	192.274	162.154	222.394	OK	0	0
Cbir_01077	lcl|scaffold610:16790-17252	462	2.50553	0.382879	0.0702596	0.695498	OK	11.7905	1.79498	1.11654	2.47342	OK	0	0	0	0	OK	1.69459	0.926692	5.91E-17	1.85338	OK	1.70696	0.733422	3.87E-17	1.46684	OK	0	0	0	0	OK	0	0	0	0	OK	1.26367	0.676762	0	1.45822	OK	0	0	0	0	OK	0	0
Cbir_01078	lcl|scaffold73:1495280-1496826	1113	0.510292	0.0779797	0.00823253	0.147727	OK	0.101351	0.0154296	0	0.0462888	OK	0	0	0	0	OK	0.263194	0.143929	0	0.347475	OK	24.6389	10.5865	9.0585	12.1146	OK	0.255916	0.228764	0	0.552286	OK	0	0	0	0	OK	0.132409	0.0709124	0	0.212737	OK	27.3734	13.4698	11.5974	15.3422	OK	0.128814	0.11523
Cbir_01079	lcl|scaffold113:3832050-3833694	216	2.41405	0.368901	0	1.79371	OK	0.117037	0.0178177	0	1.00055	OK	0	0	0	0	OK	0	0	0	0	OK	0	0	0	0	OK	0	0	0	0	OK	0	0	0	0	OK	0	0	0	0	OK	0	0	0	0	OK	0	0
Cbir_01080	lcl|scaffold74:1281214-1281550	336	181.667	27.7613	23.9262	31.5964	OK	133.546	20.3309	17.1046	23.5572	OK	0	0	0	0	OK	0	0	0	0	OK	0.886365	0.380842	0	1.44473	OK	0	0	0	0	OK	0	0	0	0	OK	0	0	0	0	OK	0.877222	0.43166	0	1.6375	OK	0.854818	0.764671
Cbir_01081	lcl|scaffold466:156630-157047	417	2.61694	0.399905	0.0422191	0.757591	OK	1.57261	0.239412	0	0.515861	OK	0	0	0	0	OK	0.468682	0.256301	0	0.768902	OK	0.95464	0.410177	0	0.990255	OK	0	0	0	0	OK	0	0	0	0	OK	0	0	0	0	OK	0.472924	0.232714	0	0.698143	OK	1.83225	1.63903
Cbir_01082	lcl|scaffold146:1089830-1091705	459	0.774152	0.118301	0	0.285604	OK	0.800209	0.121823	0	0.294107	OK	0.450704	0.455422	0	1.36626	OK	1.36292	0.74532	0	1.60594	OK	2346.07	1008.03	979.896	1036.16	OK	1.76383	1.5767	0	3.15339	OK	3.22087	5.23337	1.27731	9.18943	OK	0	0	0	0	OK	1722.61	847.653	820.05	875.257	OK	6.21587	5.56036
Cbir_01083	lcl|scaffold436:1127624-1127867	243	57.2307	8.74563	5.31531	12.176	OK	8.87922	1.35176	0	2.70353	OK	0	0	0	0	OK	0	0	0	0	OK	1.84684	0.793526	0	2.38058	OK	0	0	0	0	OK	0	0	0	0	OK	3.73654	2.00112	0	4.83113	OK	0	0	0	0	OK	3.66797	3.28116
Cbir_01084	lcl|scaffold241:138382-144746	2187	439.726	67.1963	65.7507	68.6418	OK	897.911	136.697	134.643	138.751	OK	71.5687	72.3179	68.1667	76.469	OK	173.319	94.7804	91.261	98.2999	OK	250.541	107.649	104.325	110.973	OK	74.6383	66.7195	63.02	70.419	OK	22.4043	36.4032	32.6879	40.1186	OK	182.103	97.526	93.9907	101.061	OK	234.047	115.169	111.475	118.863	OK	107.635	96.284
Cbir_01085	lcl|scaffold143:1386554-1386881	327	12.005	1.83453	0.853931	2.81512	OK	1.6871	0.256842	0	0.620072	OK	0	0	0	0	OK	0.790624	0.432356	0	1.29707	OK	0	0	0	0	OK	0	0	0	0	OK	0	0	0	0	OK	1.57623	0.844156	0	2.03797	OK	0	0	0	0	OK	0	0
Cbir_01086	lcl|scaffold1126:40326-41539	720	296.571	45.3201	43.0253	47.615	OK	428.136	65.179	62.4253	67.9327	OK	76.0638	76.8599	69.4122	84.3077	OK	152.03	83.1384	77.3459	88.9309	OK	181.245	77.8751	72.9863	82.7638	OK	61.5165	54.9898	49.1609	60.8187	OK	33.6861	54.7343	46.8951	62.5735	OK	148.669	79.6203	74.0147	85.2258	OK	179.78	88.4651	82.8391	94.0912	OK	68.7143	61.4678
Cbir_01087	lcl|scaffold74:1686804-1687203	267	21.4127	3.27216	1.48652	5.05781	OK	70.1076	10.6731	7.56815	13.7781	OK	9.29335	9.39062	1.72321	17.058	OK	66.5814	36.4103	25.0339	47.7867	OK	22.7809	9.7882	4.45809	15.1183	OK	66.6347	59.565	41.5382	77.5917	OK	2.72583	4.42903	0	10.6926	OK	39.0981	20.9391	12.4345	29.4437	OK	15.1198	7.44009	2.45506	12.4251	OK	104.588	93.5581
Cbir_01088	lcl|scaffold427:176527-176758	231	98.3213	15.0249	10.3881	19.6616	OK	21.0373	3.20269	1.06756	5.33782	OK	2.83098	2.86062	0	8.58185	OK	2.82038	1.54234	0	4.62702	OK	17.2318	7.40395	1.35865	13.4493	OK	2.80347	2.50603	0	7.51809	OK	0	0	0	0	OK	5.66239	3.03251	0	7.32114	OK	11.445	5.63183	7.68E-16	11.2637	OK	5.72646	5.12256
Cbir_01089	lcl|scaffold260:108525-108741	216	202.786	30.9884	23.3012	38.6757	OK	224.179	34.1288	26.0846	42.173	OK	37.5417	37.9347	15.0592	60.8101	OK	172.834	94.5152	68.7914	120.239	OK	143.963	61.8563	43.4143	80.2982	OK	71.5282	63.9393	36.0339	91.8447	OK	7.11936	11.5678	0	27.9271	OK	180.515	96.6757	70.838	122.513	OK	113.727	55.9621	37.0435	74.8808	OK	110.345	98.708
Cbir_01090	lcl|scaffold65:153514-153808	294	57.0456	8.71735	5.64512	11.7896	OK	59.6162	9.07591	5.90805	12.2438	OK	32.6667	33.0087	19.5329	46.4844	OK	97.7407	53.4499	40.9383	65.9616	OK	91.4873	39.3091	29.9124	48.7057	OK	31.3248	28.0014	16.324	39.6788	OK	11.0717	17.9896	5.26904	30.7102	OK	126.494	67.7442	53.6955	81.7929	OK	100.891	49.646	38.2564	61.0356	OK	63.4353	56.7456
Cbir_01091	lcl|scaffold544:1439050-1439236	186	219.161	33.4908	19.8399	47.1418	OK	305.624	46.5279	30.7527	62.303	OK	0	0	0	0	OK	0	0	0	0	OK	0	0	0	0	OK	0	0	0	0	OK	0	0	0	0	OK	0	0	0	0	OK	0	0	0	0	OK	0	0
Cbir_01092	lcl|scaffold11:309399-309714	315	2.12E-06	3.25E-07	0	0.284788	OK	6.44351	0.980954	0.140801	1.82111	OK	0	0	0	0	OK	3.01703	1.64988	0	3.83868	OK	3.97292	1.70703	7.68E-17	3.41406	OK	0	0	0	0	OK	1.02964	1.67299	0	6.34649	OK	2.01526	1.07928	0	2.60561	OK	0	0	0	0	OK	1.05404	0.94288
Cbir_01093	lcl|scaffold549:3779-3977	198	24.5351	3.7493	0.395824	7.10277	OK	4.92984	0.750514	0	2.25154	OK	0	0	0	0	OK	13.9525	7.62999	0	16.4403	OK	4.74092	2.03701	0	6.11104	OK	4.57019	4.08531	0	12.2559	OK	0	0	0	0	OK	4.62157	2.4751	0	7.4253	OK	4.67215	2.29905	0	6.89715	OK	4.52138	4.04456
Cbir_01094	lcl|scaffold136:1017487-1017697	210	10.6466	1.62694	0	3.50558	OK	0	0	0	0	OK	0	0	0	0	OK	3.95087	2.16055	0	6.48165	OK	0	0	0	0	OK	0	0	0	0	OK	0	0	0	0	OK	0	0	0	0	OK	0	0	0	0	OK	0	0
Cbir_01095	lcl|scaffold57:346353-349747	963	89.6565	13.7007	12.6738	14.7277	OK	125.03	19.0344	17.8208	20.248	OK	16.2347	16.4047	13.2905	19.5188	OK	53.7465	29.3915	26.3273	32.4558	OK	49.5296	21.2812	19.0254	23.537	OK	15.1526	13.545	10.962	16.1279	OK	3.79661	6.16886	3.79447	8.54326	OK	59.7626	32.0061	28.837	35.1751	OK	41.8976	20.6168	18.1955	23.0381	OK	24.137	21.5915
Cbir_01096	lcl|scaffold98:2325596-2325842	246	58.2624	8.90329	5.59669	12.2099	OK	108.902	16.5791	12.1081	21.0502	OK	1.86676	1.8863	0	5.65889	OK	26.9055	14.7134	7.11542	22.3113	OK	31.4147	13.4978	7.1349	19.8608	OK	1.85987	1.66255	0	4.98764	OK	0	0	0	0	OK	43.6004	23.3504	13.8176	32.8831	OK	21.3742	10.5177	4.4453	16.5901	OK	5.68354	5.08417
Cbir_01097	lcl|scaffold214:767809-768007	198	0	0	0	0	OK	0	0	0	0	OK	0	0	0	0	OK	0	0	0	0	OK	0	0	0	0	OK	0	0	0	0	OK	0	0	0	0	OK	0	0	0	0	OK	0	0	0	0	OK	0	0
Cbir_01098	lcl|scaffold800:950051-951026	504	10.6897	1.63353	1.04675	2.22032	OK	11.3935	1.73453	1.13065	2.33842	OK	9.03831	9.13291	5.32423	12.9416	OK	19.0449	10.4148	7.40829	13.4213	OK	32.7143	14.0562	10.9705	17.142	OK	4.24516	3.79476	1.50643	6.08309	OK	0.805407	1.30865	0	3.15937	OK	27.3343	14.639	11.1143	18.1636	OK	30.8085	15.1601	11.727	18.5932	OK	8.50041	7.60398
Cbir_01099	lcl|scaffold113:2572157-2573455	603	1.0455	0.159767	2.39E-18	0.319534	OK	0.255697	0.0389271	0	0.116781	OK	0.246971	0.249556	0	0.748669	OK	0	0	0	0	OK	2.71088	1.16478	0.46239	1.86716	OK	0	0	0	0	OK	0	0	0	0	OK	0.73683	0.394612	0	0.850271	OK	1.96282	0.965856	0.282893	1.64882	OK	0.245617	0.219715
Cbir_01100	lcl|scaffold235:254999-255197	198	8.72906	1.33392	0	3.22037	OK	0	0	0	0	OK	0	0	0	0	OK	0	0	0	0	OK	0	0	0	0	OK	4.98232	4.45371	0	13.3611	OK	0	0	0	0	OK	0	0	0	0	OK	0	0	0	0	OK	0	0
Cbir_01101	lcl|scaffold207:582856-583036	180	757.051	115.688	93.9218	137.454	OK	1146.63	174.562	148.171	200.954	OK	158.154	159.81	90.0631	229.557	OK	44.2991	24.2252	4.4454	44.005	OK	211.211	90.7503	56.4499	125.051	OK	92.5928	82.7691	34.9823	130.556	OK	81.0477	131.689	52.2776	211.101	OK	36.8457	19.7329	2.08325	37.3825	OK	127.076	62.5308	32.1989	92.8627	OK	206.223	184.475
Cbir_01102	lcl|scaffold82:3609926-3611770	942	2392.42	365.594	360.148	371.04	OK	5340.56	813.041	804.891	821.19	OK	468.498	473.402	456.92	489.883	OK	336.252	183.881	176.322	191.44	OK	769.126	330.468	321.608	339.328	OK	298.108	266.48	255.01	277.95	OK	260.788	423.738	404.05	443.425	OK	398.371	213.349	205.266	221.432	OK	775.889	381.796	371.474	392.118	OK	481.849	431.035
Cbir_01103	lcl|scaffold273:98237-98489	252	1.83122	0.279835	0	0.839505	OK	3.71434	0.565467	0	1.36516	OK	0	0	0	0	OK	0	0	0	0	OK	0	0	0	0	OK	0	0	0	0	OK	0	0	0	0	OK	0	0	0	0	OK	1.81071	0.891007	0	2.67302	OK	0	0
Cbir_01104	lcl|scaffold273:247303-247453	150	0	0	0	0	OK	0	0	0	0	OK	0	0	0	0	OK	0	0	0	0	OK	0	0	0	0	OK	0	0	0	0	OK	0	0	0	0	OK	0	0	0	0	OK	0	0	0	0	OK	0	0
Cbir_01105	lcl|scaffold248:2457062-2458110	594	335.295	51.2378	48.4342	54.0414	OK	589.403	89.7301	85.9986	93.4616	OK	79.6063	80.4396	69.8545	91.0247	OK	217.266	118.813	109.3	128.326	OK	184.131	79.115	72.3058	85.9241	OK	89.6546	80.1425	70.3879	89.8972	OK	28.8005	46.796	36.6446	56.9475	OK	202.746	108.582	99.5487	117.614	OK	160.708	79.0804	71.7061	86.4546	OK	130.808	117.013
Cbir_01106	lcl|scaffold113:2076198-2076363	165	10.211	1.56039	0	4.68117	OK	0	0	0	0	OK	0	0	0	0	OK	0	0	0	0	OK	0	0	0	0	OK	0	0	0	0	OK	0	0	0	0	OK	0	0	0	0	OK	0	0	0	0	OK	0	0
Cbir_01107	lcl|scaffold895:6265-6439	174	62.1843	9.50262	2.78325	16.222	OK	7.62902	1.16143	0	3.4843	OK	7.94939	8.0326	0	24.0978	OK	83.5072	45.6663	18.1285	73.2041	OK	75.8115	32.5737	11.9723	53.1751	OK	30.7266	27.4666	0	54.9332	OK	0	0	0	0	OK	82.5481	44.2089	17.5499	70.8679	OK	83.414	41.046	16.2943	65.7976	OK	15.3335	13.7165
Cbir_01108	lcl|scaffold577:211426-213057	501	9.0968	1.39012	0.85506	1.92517	OK	6.04202	0.919831	0.486219	1.35344	OK	3.09631	3.12872	1.04291	5.21453	OK	9.8103	5.3648	3.37237	7.35724	OK	33.9231	14.5756	11.6892	17.462	OK	2.01723	1.80321	0.330895	3.27552	OK	0	0	0	0	OK	15.2988	8.19333	5.75055	10.6361	OK	34.1449	16.8019	13.4582	20.1456	OK	2.69708	2.41265
Cbir_01109	lcl|scaffold3:205395-205551	156	14.1262	2.15868	0	6.47603	OK	27.8677	4.24255	0	10.2424	OK	14.7261	14.8802	0	44.6407	OK	44.4715	24.3194	0	52.4011	OK	30.2327	12.99	0	31.3606	OK	0	0	0	0	OK	0	0	0	0	OK	0	0	0	0	OK	15.0344	7.39807	0	22.1942	OK	0	0
Cbir_01110	lcl|scaffold102:492263-492482	219	36.1474	5.52382	1.63795	9.4097	OK	67.8255	10.3257	5.37056	15.2808	OK	16.5089	16.6817	1.76113	31.6022	OK	36.831	20.1412	7.9956	32.2868	OK	46.6	20.0225	9.32	30.7249	OK	19.6118	17.531	3.217	31.845	OK	12.6915	20.6215	0	41.2431	OK	26.8254	14.3665	4.20784	24.5251	OK	90.7096	44.636	27.4556	61.8164	OK	29.2	26.1206
Cbir_01111	lcl|scaffold372:686545-690597	942	32.1298	4.90987	4.26378	5.55596	OK	44.9757	6.84705	6.09092	7.60318	OK	18.335	18.5269	15.5313	21.5226	OK	6.06303	3.3156	2.3778	4.25339	OK	27.6205	11.8676	10.3093	13.4259	OK	10.5588	9.43854	7.43758	11.4395	OK	4.99933	8.12308	5.58586	10.6603	OK	7.46647	3.9987	2.98303	5.01436	OK	23.6301	11.6278	9.9709	13.2847	OK	17.6528	15.7911
Cbir_01112	lcl|scaffold343:378113-378937	411	10.0007	1.52824	0.827035	2.22944	OK	21.72	3.30663	2.27382	4.33945	OK	3.44591	3.48198	0.638954	6.325	OK	1.15417	0.631163	0	1.52376	OK	54.9969	23.6303	18.7558	28.5049	OK	2.27071	2.0298	0	4.0596	OK	2.90007	4.71214	0.497474	8.9268	OK	0	0	0	0	OK	47.3467	23.2981	18.1208	28.4755	OK	5.13575	4.59415
Cbir_01113	lcl|scaffold260:415820-416084	264	41.5982	6.35678	3.91006	8.80351	OK	38.9177	5.92479	3.55488	8.29471	OK	0	0	0	0	OK	0	0	0	0	OK	0	0	0	0	OK	0	0	0	0	OK	0	0	0	0	OK	1.57057	0.841123	0	2.52337	OK	0	0	0	0	OK	0	0
Cbir_01114	lcl|scaffold255:89433-89724	291	162.514	24.8344	20.5113	29.1575	OK	387.609	59.0092	52.4425	65.5759	OK	15.6599	15.8239	7.65245	23.9953	OK	85.354	46.6762	36.3671	56.9852	OK	34.6687	14.896	9.70986	20.0821	OK	23.7622	21.2411	12.383	30.0993	OK	4.01005	6.51567	5.31E-16	13.0313	OK	82.9304	44.4137	34.4825	54.3449	OK	19.8605	9.77287	5.28877	14.257	OK	27.4444	24.5502
Cbir_01115	lcl|scaffold472:879214-879688	474	5.87988	0.898527	0.43453	1.36252	OK	14.8191	2.25604	1.53353	2.97855	OK	0	0	0	0	OK	0	0	0	0	OK	0	0	0	0	OK	0.616063	0.550701	0	1.32951	OK	0	0	0	0	OK	0	0	0	0	OK	0.306776	0.150957	0	0.572657	OK	0	0
Cbir_01116	lcl|scaffold176:1025023-1025209	186	12.1663	1.85918	0	4.48846	OK	0	0	0	0	OK	0	0	0	0	OK	0	0	0	0	OK	12.5301	5.38376	0	12.9975	OK	0	0	0	0	OK	6.84446	11.1211	0	33.3633	OK	0	0	0	0	OK	18.76	9.23132	0	19.8907	OK	0	0
Cbir_01117	lcl|scaffold665:548650-548803	153	0	0	0	0	OK	0	0	0	0	OK	0	0	0	0	OK	0	0	0	0	OK	0	0	0	0	OK	0	0	0	0	OK	0	0	0	0	OK	0	0	0	0	OK	0	0	0	0	OK	0	0
Cbir_01118	lcl|scaffold490:91895-92105	210	20.7968	3.17804	0.583182	5.7729	OK	14.1544	2.15485	1.84E-17	4.30969	OK	0	0	0	0	OK	0	0	0	0	OK	0	0	0	0	OK	3.89674	3.48331	0	10.4499	OK	0	0	0	0	OK	0	0	0	0	OK	0	0	0	0	OK	0	0
Cbir_01119	lcl|scaffold487:478843-478993	150	0	0	0	0	OK	0	0	0	0	OK	0	0	0	0	OK	15.1223	8.26972	0	24.8091	OK	0	0	0	0	OK	0	0	0	0	OK	0	0	0	0	OK	76.7174	41.0863	4.33759	77.835	OK	0	0	0	0	OK	0	0
Cbir_01120	lcl|scaffold429:1123887-1124145	258	24.7813	3.78693	1.76273	5.81113	OK	1.74349	0.265427	0	0.79628	OK	0	0	0	0	OK	1.81137	0.990557	0	2.97167	OK	0	0	0	0	OK	0	0	0	0	OK	0	0	0	0	OK	0	0	0	0	OK	0	0	0	0	OK	0	0
Cbir_01121	lcl|scaffold480:85961-86129	168	19.8162	3.02819	0	7.31069	OK	0	0	0	0	OK	0	0	0	0	OK	0	0	0	0	OK	0	0	0	0	OK	0	0	0	0	OK	0	0	0	0	OK	0	0	0	0	OK	0	0	0	0	OK	0	0
Cbir_01122	lcl|scaffold651:239600-239897	297	10.212	1.56053	0.520177	2.60088	OK	3.3842	0.515207	0	1.11012	OK	2.34928	2.37387	0	5.73102	OK	2.41909	1.32289	0	3.19373	OK	1.21676	0.522802	0	1.56841	OK	1.15123	1.02909	0	3.08726	OK	0	0	0	0	OK	3.6289	1.94347	0	4.18759	OK	1.21878	0.599732	0	1.7992	OK	1.14468	1.02396
Cbir_01123	lcl|scaffold334:1318713-1318878	165	0	0	0	0	OK	0	0	0	0	OK	0	0	0	0	OK	0	0	0	0	OK	0	0	0	0	OK	0	0	0	0	OK	0	0	0	0	OK	0	0	0	0	OK	0	0	0	0	OK	0	0
Cbir_01124	lcl|scaffold1556:1646-2066	420	1.42798	0.218215	0	0.470188	OK	0	0	0	0	OK	0.569806	0.57577	0	1.72731	OK	1.16179	0.635331	0	1.53382	OK	5.81658	2.49919	0.918563	4.07982	OK	1.74003	1.55542	0	3.35146	OK	1.78432	2.89922	0	6.24695	OK	2.89411	1.54995	0.163633	2.93627	OK	4.07508	2.00524	0.489422	3.52107	OK	2.90117	2.59522
Cbir_01125	lcl|scaffold115:313653-313929	276	35.0424	5.35497	3.12179	7.58814	OK	73.964	11.2602	8.04301	14.4774	OK	1.36488	1.37917	0	4.1375	OK	0	0	0	0	OK	1.31893	0.5667	0	1.7001	OK	1.38264	1.23594	0	3.70783	OK	0	0	0	0	OK	0	0	0	0	OK	0	0	0	0	OK	0	0
Cbir_01126	lcl|scaffold341:269783-270129	267	13.0895	2.00025	0.58586	3.41464	OK	3.25594	0.495681	0	1.19668	OK	0	0	0	0	OK	1.49575	0.817957	0	2.45387	OK	3.00187	1.2898	0	3.11386	OK	0	0	0	0	OK	0	0	0	0	OK	2.93988	1.57447	0	3.8011	OK	0	0	0	0	OK	0	0
Cbir_01127	lcl|scaffold192:462179-462395	216	3.21242	0.490901	0	1.4727	OK	0	0	0	0	OK	0	0	0	0	OK	0	0	0	0	OK	0	0	0	0	OK	0	0	0	0	OK	0	0	0	0	OK	0	0	0	0	OK	0	0	0	0	OK	0	0
Cbir_01128	lcl|scaffold431:380422-380605	183	33.5828	5.13192	0.541791	9.72204	OK	0	0	0	0	OK	0	0	0	0	OK	62.9826	34.4423	12.6591	56.2255	OK	25.6983	11.0417	0	22.0834	OK	13.3323	11.9178	0	28.7722	OK	0	0	0	0	OK	75.6671	40.5238	17.1274	63.9202	OK	31.9402	15.717	1.65929	29.7747	OK	13.4656	12.0456
Cbir_01129	lcl|scaffold170:846814-848911	447	109.056	16.6653	14.648	18.6826	OK	73.6702	11.2155	9.55278	12.8782	OK	42.5108	42.9558	34.2328	51.6788	OK	10.9209	5.97212	3.58327	8.36097	OK	20.4725	8.79634	6.23018	11.3625	OK	23.4617	20.9725	15.3673	26.5776	OK	51.4108	83.534	68.4084	98.6597	OK	19.6996	10.5502	7.40473	13.6956	OK	26.8518	13.2131	9.82958	16.5966	OK	45.3046	40.5269
Cbir_01130	lcl|scaffold133:1020616-1020772	156	97.4546	14.8924	3.63481	26.15	OK	13.9878	2.12948	0	6.38845	OK	17.8975	18.0848	0	54.2544	OK	35.7582	19.5545	0	47.2088	OK	0	0	0	0	OK	54.0062	48.2764	0	104.021	OK	18.4427	29.9663	0	89.899	OK	89.7428	48.0621	5.07405	91.0502	OK	0	0	0	0	OK	36.2088	32.3904
Cbir_01131	lcl|scaffold170:436675-436924	249	55.131	8.42478	5.2959	11.5537	OK	161.293	24.5551	19.2899	29.8202	OK	9.73424	9.83613	1.03843	18.6338	OK	123.993	67.8061	50.8546	84.7577	OK	70.7895	30.4159	20.4152	40.4166	OK	15.594	13.9395	4.08279	23.7962	OK	0	0	0	0	OK	168.105	90.0292	70.7249	109.333	OK	53.8645	26.5054	16.4873	36.5235	OK	5.83065	5.21577
Cbir_01132	lcl|scaffold903:278265-278493	228	0	0	0	0	OK	2.94202	0.447891	0	1.34367	OK	0	0	0	0	OK	0	0	0	0	OK	0	0	0	0	OK	0	0	0	0	OK	0	0	0	0	OK	0	0	0	0	OK	0	0	0	0	OK	0	0
Cbir_01133	lcl|scaffold27:52394-53984	294	2.65E-05	4.04E-06	0	0.352223	OK	0	0	0	0	OK	0	0	0	0	OK	0.998173	0.545855	0	1.63757	OK	3.03882	1.30568	0	2.81335	OK	0	0	0	0	OK	0	0	0	0	OK	0.989977	0.530186	0	1.59056	OK	2.98447	1.46858	0	3.16436	OK	0	0
Cbir_01134	lcl|scaffold399:200616-200766	150	16.1268	2.4644	0	7.3932	OK	0	0	0	0	OK	0	0	0	0	OK	0	0	0	0	OK	0	0	0	0	OK	0	0	0	0	OK	0	0	0	0	OK	0	0	0	0	OK	0	0	0	0	OK	0	0
Cbir_01135	lcl|scaffold390:605075-605279	204	19.4744	2.97595	0.314179	5.63772	OK	7.58493	1.15472	0	2.78775	OK	0	0	0	0	OK	32.7056	17.8852	4.36526	31.4052	OK	4.77178	2.05027	0	6.15082	OK	14.6875	13.1292	0	28.2896	OK	0	0	0	0	OK	18.8997	10.1218	0	20.2436	OK	4.7968	2.36039	0	7.08117	OK	19.7888	17.702
Cbir_01136	lcl|scaffold4:122159-123802	537	1.49903	0.229072	0.0241838	0.433961	OK	5.14528	0.783312	0.40335	1.16327	OK	10.277	10.3846	6.76913	14	OK	26.7911	14.6508	11.4912	17.8105	OK	73.7397	31.6835	27.5932	35.7738	OK	5.72553	5.11807	2.76974	7.46641	OK	3.6635	5.95258	2.51586	9.3893	OK	20.0084	10.7156	8.03669	13.3945	OK	70.805	34.8414	30.2164	39.4664	OK	8.45596	7.56422
Cbir_01137	lcl|scaffold170:889086-890723	735	0.368314	0.0562835	0	0.13588	OK	0	0	0	0	OK	0	0	0	0	OK	0.207601	0.113527	0	0.340582	OK	1.4187	0.609568	0.148778	1.07036	OK	0	0	0	0	OK	0	0	0	0	OK	0	0	0	0	OK	1.65405	0.813918	0.238391	1.38944	OK	0	0
Cbir_01138	lcl|scaffold348:960600-960810	210	39.1023	5.97538	2.37209	9.57866	OK	49.6989	7.5661	3.52185	11.6104	OK	10.2281	10.3352	0	22.2693	OK	38.3824	20.9896	8.33239	33.6468	OK	14.0475	6.03574	2.05E-16	12.0715	OK	19.9012	17.7898	3.26449	32.3151	OK	3.32625	5.40461	0	16.2138	OK	20.9065	11.1966	2.05461	20.3385	OK	3.50419	1.72432	0	5.17297	OK	16.1789	14.4727
Cbir_01139	lcl|scaffold346:179830-180151	321	4.5143	0.689847	0.0728291	1.30686	OK	1.79412	0.273135	0	0.659406	OK	0	0	0	0	OK	3.12193	1.70724	0	3.41449	OK	2.33754	1.00436	0	2.1641	OK	0	0	0	0	OK	0	0	0	0	OK	10.227	5.47713	2.43897	8.5153	OK	1.57471	0.774876	0	1.87072	OK	0.854132	0.764057
Cbir_01140	lcl|scaffold580:13178-13781	279	7.99529	1.22179	0.0591667	2.38441	OK	22.8525	3.47904	1.53721	5.42087	OK	9.40527	9.50371	1.74396	17.2635	OK	17.3582	9.49243	3.51375	15.4711	OK	22.1166	9.50277	4.42332	14.5822	OK	7.97121	7.12549	0.752258	13.4987	OK	0	0	0	0	OK	46.0216	24.647	15.3369	33.9572	OK	26.9524	13.2626	6.82931	19.696	OK	11.1608	9.98383
Cbir_01141	lcl|scaffold229:248306-248513	207	15.9932	2.44397	7.76E-17	4.88795	OK	15.8088	2.40671	0	4.81342	OK	0	0	0	0	OK	0	0	0	0	OK	0	0	0	0	OK	0	0	0	0	OK	0	0	0	0	OK	0	0	0	0	OK	0	0	0	0	OK	0	0
Cbir_01142	lcl|scaffold483:1935986-1936229	243	104.207	15.9243	11.2787	20.5699	OK	30.1153	4.58472	2.13408	7.03535	OK	0	0	0	0	OK	2.10589	1.15162	0	3.45485	OK	0	0	0	0	OK	4.27211	3.81886	0	9.21953	OK	0	0	0	0	OK	0	0	0	0	OK	2.08742	1.02717	0	3.08151	OK	0	0
Cbir_01143	lcl|scaffold113:1046728-1046962	234	80.1095	12.2418	7.91369	16.57	OK	63.6782	9.6943	5.89188	13.4967	OK	0	0	0	0	OK	2.16575	1.18435	0	3.55304	OK	0	0	0	0	OK	0	0	0	0	OK	0	0	0	0	OK	0	0	0	0	OK	2.1417	1.05388	0	3.16163	OK	0	0
Cbir_01144	lcl|scaffold236:1509330-1509552	168	65.1692	9.95875	2.43064	17.4869	OK	0	0	0	0	OK	0	0	0	0	OK	0	0	0	0	OK	0	0	0	0	OK	8.62933	7.71379	0	23.1414	OK	0	0	0	0	OK	0	0	0	0	OK	0	0	0	0	OK	0	0
Cbir_01145	lcl|scaffold541:183327-183585	258	15.9046	2.43044	0.810146	4.05073	OK	38.1152	5.80263	3.32838	8.27687	OK	32.0421	32.3775	17.5217	47.2333	OK	130.057	71.1221	54.9118	87.3323	OK	71.7405	30.8245	21.3118	40.3371	OK	28.7757	25.7227	13.2454	38.2	OK	3.41146	5.54305	0	13.3821	OK	172.71	92.4957	74.2679	110.723	OK	38.9705	19.1764	11.1793	27.1735	OK	19.8372	17.7452
Cbir_01146	lcl|scaffold229:578717-578882	165	185.809	28.3941	15.366	41.4223	OK	627.813	95.5776	71.4943	119.661	OK	92.3034	93.2695	27.318	159.221	OK	480.814	262.935	180.808	345.062	OK	610.131	262.153	189.445	334.861	OK	130.787	116.911	46.411	187.411	OK	35.1894	57.1769	0	123.199	OK	528.535	283.059	198.667	367.451	OK	305.981	150.566	91.509	209.622	OK	225.647	201.851
Cbir_01147	lcl|scaffold356:412306-412549	243	12.0128	1.83572	0.336861	3.33458	OK	15.6824	2.38747	0.699275	4.07567	OK	0	0	0	0	OK	0	0	0	0	OK	1.99004	0.855053	0	2.56516	OK	0	0	0	0	OK	0	0	0	0	OK	0	0	0	0	OK	0	0	0	0	OK	0	0
Cbir_01148	lcl|scaffold131:81177-81483	306	95.7364	14.6298	11.4562	17.8035	OK	142.394	21.6778	17.8457	25.51	OK	84.1345	85.0152	66.2385	103.792	OK	214.435	117.265	100.763	133.766	OK	201.67	86.6508	74.045	99.2566	OK	46.7623	41.801	29.1975	54.4044	OK	10.3196	16.7676	6.16283	27.3723	OK	204.945	109.759	93.9576	125.56	OK	302.019	148.616	130.979	166.253	OK	45.2403	40.4694
Cbir_01149	lcl|scaffold59:1384686-1384869	183	59.47	9.08783	3.02928	15.1464	OK	6.63093	1.00949	0	3.02846	OK	0	0	0	0	OK	0	0	0	0	OK	0	0	0	0	OK	0	0	0	0	OK	0	0	0	0	OK	0	0	0	0	OK	0	0	0	0	OK	0	0
Cbir_01150	lcl|scaffold59:2646152-2646830	486	111.462	17.033	15.1286	18.9373	OK	228.362	34.7656	32.0405	37.4907	OK	42.0707	42.5111	34.174	50.8482	OK	82.7753	45.266	38.943	51.5891	OK	91.7385	39.417	34.2524	44.5816	OK	57.6449	51.529	42.9408	60.1172	OK	38.3842	62.3679	49.5703	75.1655	OK	88.4292	47.3586	40.9435	53.7736	OK	76.5755	37.6809	32.2279	43.1339	OK	73.1478	65.4338
Cbir_01151	lcl|scaffold32:2272933-2273155	222	11.8371	1.80887	0	3.61775	OK	0	0	0	0	OK	2.56838	2.59527	0	7.7858	OK	5.2231	2.85627	0	6.89565	OK	10.4627	4.49548	0	8.99097	OK	0	0	0	0	OK	0	0	0	0	OK	12.8807	6.8983	0.728273	13.0683	OK	2.61706	1.28779	0	3.86338	OK	0	0
Cbir_01152	lcl|scaffold32:2841376-2841541	165	0	0	0	0	OK	9.60017	1.46152	0	4.38456	OK	0	0	0	0	OK	0	0	0	0	OK	16.5065	7.09228	0	17.1223	OK	0	0	0	0	OK	0	0	0	0	OK	0	0	0	0	OK	8.29098	4.07979	0	12.2394	OK	0	0
Cbir_01153	lcl|scaffold509:119622-120610	366	1.40194	0.214236	0	0.517211	OK	0	0	0	0	OK	0	0	0	0	OK	0	0	0	0	OK	22.6302	9.72344	6.75782	12.6891	OK	0	0	0	0	OK	0	0	0	0	OK	1.07231	0.574279	0	1.38643	OK	16.3845	8.06242	5.16631	10.9585	OK	0	0
Cbir_01154	lcl|scaffold436:541587-541944	357	1.41439	0.216139	0	0.521805	OK	4.16506	0.634085	0.116357	1.15181	OK	0.711203	0.718648	0	2.15594	OK	0	0	0	0	OK	0	0	0	0	OK	0	0	0	0	OK	0	0	0	0	OK	0	0	0	0	OK	1.40493	0.691332	0	1.66902	OK	0	0
Cbir_01155	lcl|scaffold13:107255-107603	270	9.94819	1.52022	0.371042	2.6694	OK	6.99696	1.06521	0.112457	2.01796	OK	0	0	0	0	OK	4.00696	2.19122	0	4.72143	OK	25.0677	10.7707	5.82879	15.7127	OK	0	0	0	0	OK	0	0	0	0	OK	1.32603	0.710162	0	2.13049	OK	14.6578	7.21273	2.86329	11.5622	OK	0	0
Cbir_01156	lcl|scaffold3:1629203-1629404	201	42.3928	6.4782	2.38103	10.5754	OK	47.2922	7.19972	2.85813	11.5413	OK	25.88	26.1509	2.76082	49.5409	OK	72.3065	39.5411	18.4055	60.6768	OK	73.7166	31.6736	14.7433	48.6038	OK	0	0	0	0	OK	0	0	0	0	OK	114.417	61.2763	35.148	87.4046	OK	42.1288	20.7306	6.07184	35.3893	OK	5.25948	4.70483
Cbir_01157	lcl|scaffold211:184406-184661	255	7.36248	1.12509	0	2.25018	OK	10.756	1.63748	0.300483	2.97447	OK	0	0	0	0	OK	0	0	0	0	OK	1.70829	0.733997	0	2.20199	OK	12.1672	10.8763	2.6546	19.0981	OK	0	0	0	0	OK	0	0	0	0	OK	0	0	0	0	OK	5.17012	4.62489
Cbir_01158	lcl|scaffold283:196309-196612	303	56.6737	8.66052	6.25852	11.0625	OK	0	0	0	0	OK	0	0	0	0	OK	0	0	0	0	OK	0	0	0	0	OK	0	0	0	0	OK	0	0	0	0	OK	0	0	0	0	OK	0	0	0	0	OK	0	0
Cbir_01159	lcl|scaffold314:1228202-1229735	672	119.872	18.3181	16.8034	19.8328	OK	182.808	27.8305	25.9772	29.6838	OK	7.90445	7.98719	5.1181	10.8563	OK	5530.19	3024.21	2983.7	3064.72	OK	121.083	52.0255	47.3345	56.7164	OK	443.499	396.445	377.788	415.103	OK	4.81246	7.81944	4.23164	11.4073	OK	6949.22	3721.68	3677.17	3766.19	OK	97.126	47.7933	42.9406	52.646	OK	12.1234	10.8449
Cbir_01160	lcl|scaffold59:934662-935049	387	54.0522	8.25992	6.51858	10.0013	OK	23.1069	3.51777	2.39118	4.64435	OK	0	0	0	0	OK	4.30436	2.35386	0.68943	4.01829	OK	3.23483	1.3899	0.255051	2.52474	OK	9.1586	8.18691	4.21567	12.1581	OK	0	0	0	0	OK	1.60516	0.859648	0	1.85228	OK	3.74326	1.84197	0.449571	3.23437	OK	5.35923	4.79406
Cbir_01161	lcl|scaffold390:688871-689066	195	10.5001	1.60456	0	3.87376	OK	0	0	0	0	OK	0	0	0	0	OK	0	0	0	0	OK	0	0	0	0	OK	0	0	0	0	OK	0	0	0	0	OK	0	0	0	0	OK	0	0	0	0	OK	0	0
Cbir_01162	lcl|scaffold1157:274-499	225	0	0	0	0	OK	0	0	0	0	OK	0	0	0	0	OK	2.64424	1.44602	0	4.33805	OK	0	0	0	0	OK	0	0	0	0	OK	0	0	0	0	OK	0	0	0	0	OK	0	0	0	0	OK	2.72809	2.44039
Cbir_01163	lcl|scaffold90:7815-8043	228	13.507	2.06406	0.217908	3.91021	OK	0	0	0	0	OK	0	0	0	0	OK	3.45952	1.89185	0	5.67556	OK	17.8241	7.65844	0.808523	14.5084	OK	0	0	0	0	OK	10.4707	17.0131	0	36.6582	OK	0	0	0	0	OK	3.52765	1.73587	0	5.20761	OK	0	0
Cbir_01164	lcl|scaffold279:40410-40605	195	54.6364	8.34919	3.09056	13.6078	OK	0	0	0	0	OK	0	0	0	0	OK	0	0	0	0	OK	0	0	0	0	OK	0	0	0	0	OK	4.41165	7.1682	0	23.9569	OK	0	0	0	0	OK	0	0	0	0	OK	0	0
Cbir_01165	lcl|scaffold472:1748534-1749081	315	5.25518	0.803064	0.0393262	1.5668	OK	19.0039	2.89313	1.51127	4.27499	OK	37.0688	37.4568	24.9712	49.9424	OK	81.8163	44.7416	34.6747	54.8085	OK	109.006	46.8361	37.8225	55.8497	OK	34.8475	31.1503	20.4658	41.8347	OK	14.0525	22.833	10.6282	35.0377	OK	68.6014	36.7397	27.7628	45.7167	OK	77.7285	38.2483	29.4735	47.023	OK	53.5656	47.9167
Cbir_01166	lcl|scaffold50:383171-383459	288	19.3112	2.95101	1.42712	4.47491	OK	13.8997	2.11608	0.840034	3.39212	OK	0	0	0	0	OK	0	0	0	0	OK	0	0	0	0	OK	0	0	0	0	OK	0	0	0	0	OK	0	0	0	0	OK	0	0	0	0	OK	0	0
Cbir_01167	lcl|scaffold82:1072261-1072552	291	0	0	0	0	OK	0	0	0	0	OK	1.21972	1.23248	0	3.69745	OK	0	0	0	0	OK	1.25976	0.541277	0	1.62383	OK	2.45303	2.19277	0	5.29381	OK	0	0	0	0	OK	0	0	0	0	OK	0	0	0	0	OK	1.21309	1.08516
Cbir_01168	lcl|scaffold260:2183377-2183557	180	935.494	142.956	117.409	168.504	OK	1377.03	209.638	178.912	240.365	OK	254.649	257.315	167.729	346.9	OK	638.416	349.121	273.386	424.856	OK	602.422	258.841	201.32	316.361	OK	336.831	301.094	208.2	393.989	OK	183.374	297.952	173.697	422.206	OK	519.538	278.241	210.757	345.724	OK	737.371	362.842	289.16	436.524	OK	344.947	308.57
Cbir_01169	lcl|scaffold544:83945-84158	213	75.3003	11.5069	6.60035	16.4135	OK	77.7751	11.8404	6.90261	16.7782	OK	22.4409	22.6758	4.16109	41.1905	OK	66.1353	36.1664	19.1174	53.2154	OK	28.835	12.3895	3.62879	21.1501	OK	63.1089	56.4133	29.0488	83.7777	OK	3.84068	6.24047	0	18.7214	OK	55.4728	29.7087	14.3672	45.0502	OK	21.9042	10.7785	1.97789	19.5791	OK	64.1138	57.3525
Cbir_01170	lcl|scaffold746:19740-19932	192	5.54441	0.847262	0	2.54179	OK	0	0	0	0	OK	0	0	0	0	OK	70.188	38.3826	15.237	61.5282	OK	99.7001	42.8378	20.7165	64.9592	OK	0	0	0	0	OK	19.2374	31.2576	0	67.3508	OK	19.2241	10.2955	0	22.1838	OK	189.011	93.0079	58.4656	127.55	OK	25.1125	22.4642
Cbir_01171	lcl|scaffold530:35015-35284	195	4.7216	0.721526	0	2.16458	OK	9.44994	1.43865	0	3.4732	OK	16.7583	16.9338	0	36.4872	OK	5.44896	2.97979	0	8.93937	OK	55.231	23.7309	8.72217	38.7397	OK	0	0	0	0	OK	0	0	0	0	OK	5.50645	2.949	0	8.847	OK	38.7495	19.0677	4.65387	33.4815	OK	0	0
Cbir_01172	lcl|scaffold260:66525-66702	177	51.5889	7.8835	1.92413	13.8429	OK	186.16	28.3408	17.0045	39.6771	OK	55.6516	56.2341	13.7251	98.7431	OK	221.905	121.35	75.4837	167.215	OK	181.502	77.9854	46.148	109.823	OK	115.582	103.319	49.9655	156.673	OK	57.6676	93.7002	22.8695	164.531	OK	268.44	143.764	94.4534	193.075	OK	141.515	69.6359	36.8092	102.463	OK	92.4799	82.7272
Cbir_01173	lcl|scaffold16:107318-107780	462	11.1155	1.6986	1.00185	2.39535	OK	5.69832	0.867506	0.328395	1.40662	OK	0.405617	0.409863	0	1.22959	OK	0.409595	0.223989	0	0.671967	OK	0	0	0	0	OK	0.398222	0.355972	0	1.06792	OK	0	0	0	0	OK	0.410928	0.220074	0	0.660222	OK	0	0	0	0	OK	0	0
Cbir_01174	lcl|scaffold251:141936-142311	375	77.8843	11.9018	9.77273	14.0308	OK	25.9509	3.95074	2.73151	5.16996	OK	0.581694	0.587783	0	1.76335	OK	1.13989	0.623356	0	1.50491	OK	1.1538	0.495748	0	1.19684	OK	6.53615	5.84269	2.31942	9.36597	OK	0	0	0	0	OK	0.571066	0.305837	0	0.91751	OK	0	0	0	0	OK	0.5959	0.533058
Cbir_01175	lcl|scaffold75:454254-454644	390	2.30757	0.352628	0	0.705257	OK	6.86486	1.0451	0.441711	1.64849	OK	0	0	0	0	OK	0	0	0	0	OK	0	0	0	0	OK	2.14242	1.91512	9.00E-18	3.83023	OK	0	0	0	0	OK	0	0	0	0	OK	0	0	0	0	OK	0.532314	0.476177
Cbir_01176	lcl|scaffold343:279316-279724	408	1.03019	0.157427	0	0.380063	OK	0	0	0	0	OK	0	0	0	0	OK	0	0	0	0	OK	0	0	0	0	OK	1.09987	0.983176	0	2.3736	OK	0	0	0	0	OK	0	0	0	0	OK	0	0	0	0	OK	0	0
Cbir_01177	lcl|scaffold265:292871-293036	165	9.6486	1.47444	0	4.42332	OK	0	0	0	0	OK	0	0	0	0	OK	0	0	0	0	OK	0	0	0	0	OK	0	0	0	0	OK	0	0	0	0	OK	0	0	0	0	OK	0	0	0	0	OK	0	0
Cbir_01178	lcl|scaffold411:546765-549222	1146	30.054	4.59267	4.02627	5.15906	OK	11.8219	1.79976	1.45178	2.14774	OK	14.8397	14.995	12.1225	17.8675	OK	12.3853	6.77294	5.37579	8.17009	OK	20.197	8.67799	7.23166	10.1243	OK	9.17653	8.20293	6.19864	10.2072	OK	9.36462	15.216	11.47	18.9619	OK	9.53465	5.10632	3.90275	6.30989	OK	16.1819	7.96269	6.50282	9.42257	OK	9.33526	8.35079
Cbir_01179	lcl|scaffold32:1552299-1553134	552	99.7615	15.2449	13.629	16.8609	OK	78.3221	11.9237	10.4856	13.3617	OK	21.6913	21.9183	16.6788	27.1578	OK	60.6005	33.1396	28.3438	37.9354	OK	48.9265	21.0221	17.6772	24.367	OK	35.4913	31.7258	25.9335	37.5181	OK	26.8526	43.631	34.4328	52.8292	OK	62.694	33.576	28.8037	38.3483	OK	47.1917	23.2219	19.4298	27.014	OK	41.8211	37.4108
Cbir_01180	lcl|scaffold73:581898-582165	267	0	0	0	0	OK	0	0	0	0	OK	0	0	0	0	OK	0	0	0	0	OK	0	0	0	0	OK	0	0	0	0	OK	0	0	0	0	OK	0	0	0	0	OK	0	0	0	0	OK	0	0
Cbir_01181	lcl|scaffold431:431003-431183	180	0	0	0	0	OK	0	0	0	0	OK	0	0	0	0	OK	0	0	0	0	OK	0	0	0	0	OK	0	0	0	0	OK	0	0	0	0	OK	0	0	0	0	OK	0	0	0	0	OK	0	0
Cbir_01182	lcl|scaffold68:108412-108565	153	649.233	99.2117	70.5718	127.852	OK	850.309	129.45	97.3375	161.563	OK	140.265	141.734	41.5128	241.954	OK	458.423	250.691	154.2	347.182	OK	543.132	233.366	149.538	317.193	OK	36.2383	32.3935	0	78.2048	OK	0	0	0	0	OK	983.275	526.596	387.098	666.095	OK	298.067	146.672	75.5254	217.818	OK	73.9735	66.1724
Cbir_01183	lcl|scaffold123:690699-692923	234	24.2308	3.7028	1.36094	6.04466	OK	0	0	0	0	OK	0	0	0	0	OK	0	0	0	0	OK	0	0	0	0	OK	0	0	0	0	OK	0	0	0	0	OK	0	0	0	0	OK	0	0	0	0	OK	0	0
Cbir_01184	lcl|scaffold197:917730-918708	978	67.202	10.2694	9.396	11.1428	OK	18.8935	2.87633	2.41277	3.33989	OK	0.112466	0.113644	0	0.340931	OK	0.227091	0.124186	0	0.299811	OK	0.740787	0.318291	0.0776857	0.558897	OK	0.105896	0.0946607	0	0.283982	OK	0.106652	0.173291	0	0.519874	OK	0.226142	0.121111	0	0.292388	OK	0.329633	0.162204	0	0.349502	OK	0	0
Cbir_01185	lcl|scaffold59:740189-740483	294	23.6683	3.61684	2.07462	5.15907	OK	4.38975	0.668291	3.51E-17	1.33658	OK	0	0	0	0	OK	0	0	0	0	OK	1.24724	0.535899	0	1.6077	OK	0	0	0	0	OK	0	0	0	0	OK	0	0	0	0	OK	0	0	0	0	OK	0	0
Cbir_01186	lcl|scaffold65:824303-824507	204	506.374	77.3809	63.4265	91.3352	OK	596.198	90.7646	75.6894	105.84	OK	703.228	710.589	597.882	823.296	OK	1089.04	595.546	520.514	670.578	OK	1492.85	641.426	574.001	708.852	OK	656.671	587	489.839	684.161	OK	974.604	1583.57	1367.57	1799.57	OK	1200.83	643.109	565.967	720.251	OK	1533.45	754.572	675.253	833.891	OK	790.037	706.722
Cbir_01187	lcl|scaffold123:123507-123738	231	2.69448	0.411754	0	1.23526	OK	0	0	0	0	OK	0	0	0	0	OK	0	0	0	0	OK	0	0	0	0	OK	0	0	0	0	OK	0	0	0	0	OK	0	0	0	0	OK	0	0	0	0	OK	0	0
Cbir_01188	lcl|scaffold136:1379704-1381146	1275	136.002	20.783	19.7722	21.7938	OK	110.043	16.7529	15.8577	17.648	OK	23.4971	23.7431	20.8743	26.6118	OK	39.5661	21.6369	19.6387	23.6351	OK	85.3993	36.6932	34.4622	38.9242	OK	12.1431	10.8548	9.09388	12.6156	OK	3.72693	6.05564	4.32545	7.78582	OK	52.7	28.2237	25.9585	30.4888	OK	79.8818	39.3079	36.7758	41.8399	OK	21.395	19.1388
Cbir_01189	lcl|scaffold903:222675-222993	318	40.3962	6.17309	4.26803	8.07815	OK	21.1035	3.21277	1.84284	4.5827	OK	0.836734	0.845492	0	2.53648	OK	0	0	0	0	OK	7.97139	3.42504	1.14168	5.7084	OK	0	0	0	0	OK	0	0	0	0	OK	2.59876	1.39178	0	2.99886	OK	4.35955	2.14523	0.226478	4.06398	OK	0	0
Cbir_01190	lcl|scaffold538:62494-62719	225	0	0	0	0	OK	2.79435	0.425409	0	1.27623	OK	0	0	0	0	OK	0	0	0	0	OK	0	0	0	0	OK	0	0	0	0	OK	0	0	0	0	OK	0	0	0	0	OK	0	0	0	0	OK	0	0
Cbir_01191	lcl|scaffold74:1902926-1903292	366	155.369	23.7425	20.7452	26.7397	OK	69.5044	10.5813	8.59922	12.5633	OK	5.7128	5.77259	1.69075	9.85443	OK	69.6654	38.0968	30.3605	45.8331	OK	40.7921	17.527	12.8427	22.2113	OK	16.1293	14.418	8.4053	20.4308	OK	0	0	0	0	OK	80.1423	42.9205	34.8093	51.0317	OK	34.7855	17.1171	12.1758	22.0584	OK	25.222	22.5622
Cbir_01192	lcl|scaffold353:588997-589174	177	0	0	0	0	OK	0	0	0	0	OK	0	0	0	0	OK	0	0	0	0	OK	0	0	0	0	OK	0	0	0	0	OK	0	0	0	0	OK	0	0	0	0	OK	0	0	0	0	OK	0	0
Cbir_01193	lcl|scaffold844:88094-88274	180	6668.4	1019.02	953.314	1084.73	OK	1612.03	245.413	213.327	277.5	OK	242.474	245.012	159.71	330.314	OK	971.752	531.407	439.594	623.22	OK	701.434	301.383	239.863	362.903	OK	159.362	142.454	80.2819	204.626	OK	30.4324	49.4475	4.17E-15	98.895	OK	1033.84	553.675	460.748	646.602	OK	586.138	288.424	223.931	352.918	OK	368.864	329.965
Cbir_01194	lcl|scaffold390:640160-640601	441	85.7181	13.0989	11.2082	14.9896	OK	61.0644	9.29639	7.7079	10.8849	OK	5.47095	5.52822	2.3365	8.71994	OK	15.73	8.60201	5.65154	11.5525	OK	10.7127	4.60288	2.68335	6.52242	OK	5.4956	4.91254	2.07628	7.74879	OK	0.455739	0.740499	0	2.2215	OK	16.6353	8.90908	5.93939	11.8788	OK	12.9892	6.39168	3.97585	8.8075	OK	13.3198	11.9151
Cbir_01195	lcl|scaffold248:1189104-1189317	213	3.7036	0.565961	0	1.69788	OK	0	0	0	0	OK	0	0	0	0	OK	0	0	0	0	OK	0	0	0	0	OK	0	0	0	0	OK	0	0	0	0	OK	0	0	0	0	OK	0	0	0	0	OK	0	0
Cbir_01196	C1784373:385-724	339	0	0	0	0	OK	0	0	0	0	OK	0	0	0	0	OK	0	0	0	0	OK	0	0	0	0	OK	0	0	0	0	OK	0	0	0	0	OK	0	0	0	0	OK	0	0	0	0	OK	0	0
Cbir_01197	lcl|scaffold766:23418-24053	549	341.703	52.217	49.2115	55.2224	OK	271.826	41.3825	38.7055	44.0595	OK	20.3361	20.549	15.3403	25.7576	OK	72.9484	39.8921	34.6161	45.1682	OK	66.6554	28.6396	24.6788	32.6004	OK	15.5487	13.8991	9.87327	17.9249	OK	0.696341	1.13144	0	2.67913	OK	99.5446	53.3115	47.2578	59.3652	OK	63.9241	31.4555	26.9972	35.9138	OK	29.2709	26.1841
Cbir_01198	lcl|scaffold151:1072831-1073056	225	106.015	16.2005	10.8738	21.5272	OK	8.46105	1.2881	0	2.77547	OK	0	0	0	0	OK	2.79737	1.52976	0	4.58927	OK	2.82793	1.21507	0	3.64521	OK	2.80825	2.5103	0	7.53091	OK	0	0	0	0	OK	0	0	0	0	OK	2.80001	1.37781	0	4.13344	OK	2.78729	2.49335
Cbir_01199	lcl|scaffold577:189392-189710	318	142.551	21.7837	17.7885	25.779	OK	27.8116	4.23401	2.36285	6.10517	OK	0.826453	0.835104	0	2.50531	OK	11.4907	6.28372	2.80704	9.76039	OK	8.99548	3.86506	1.53434	6.19578	OK	2.44817	2.18843	0	4.71541	OK	0	0	0	0	OK	14.6315	7.83597	4.04084	11.6311	OK	8.15104	4.01093	1.47419	6.54766	OK	0.810001	0.724581
Cbir_01200	lcl|scaffold288:251294-251534	240	338.4	51.7122	43.405	60.0195	OK	45.5385	6.93273	3.90704	9.95842	OK	30.9924	31.3169	13.9454	48.6883	OK	95.6875	52.3271	35.9829	68.6714	OK	259.846	111.647	90.4531	132.841	OK	7.30485	6.52983	0	14.0698	OK	4.83679	7.85898	0	18.9733	OK	115.125	61.6554	44.0395	79.2712	OK	157.316	77.4115	58.4969	96.3261	OK	4.89304	4.37703
Cbir_01201	lcl|scaffold356:876692-876902	210	45.3145	6.92469	3.08356	10.7658	OK	42.459	6.46391	2.73197	10.1958	OK	0	0	0	0	OK	3.63684	1.98882	0	5.96647	OK	0	0	0	0	OK	0	0	0	0	OK	0	0	0	0	OK	7.34057	3.93127	0	9.49092	OK	0	0	0	0	OK	0	0
Cbir_01202	lcl|scaffold467:39359-39599	240	152.654	23.3276	17.7512	28.904	OK	39.7836	6.05662	3.2015	8.91174	OK	3.84193	3.88215	0	9.37234	OK	7.97623	4.36184	2.70E-16	8.72368	OK	166.518	71.5473	55.9344	87.1602	OK	9.43995	8.4384	0.890866	15.9859	OK	1.91583	3.1129	0	9.3387	OK	7.8867	4.22375	4.51E-17	8.44751	OK	207.862	102.284	82.3199	122.247	OK	1.84273	1.6484
Cbir_01203	lcl|scaffold47:42307-42493	186	12.638	1.93126	0	4.66247	OK	6.16038	0.93785	0	2.81355	OK	0	0	0	0	OK	4.55015	2.48827	0	7.4648	OK	0	0	0	0	OK	0	0	0	0	OK	0	0	0	0	OK	0	0	0	0	OK	0	0	0	0	OK	0	0
Cbir_01204	lcl|scaffold3:622056-622299	243	0	0	0	0	OK	2.3868	0.363364	0	1.09009	OK	0	0	0	0	OK	0	0	0	0	OK	0	0	0	0	OK	0	0	0	0	OK	3.84642	6.2498	0	15.0883	OK	0	0	0	0	OK	1.92108	0.945318	0	2.83595	OK	0	0
Cbir_01205	lcl|scaffold196:873364-873643	279	14.3954	2.19982	0.873277	3.52635	OK	121.76	18.5365	14.6502	22.4229	OK	0	0	0	0	OK	0	0	0	0	OK	0	0	0	0	OK	0	0	0	0	OK	1.61575	2.62533	0	7.87599	OK	3.08351	1.65138	0	3.98679	OK	0	0	0	0	OK	0	0
Cbir_01206	lcl|scaffold346:1647208-1647361	153	0	0	0	0	OK	0	0	0	0	OK	0	0	0	0	OK	0	0	0	0	OK	0	0	0	0	OK	0	0	0	0	OK	0	0	0	0	OK	0	0	0	0	OK	0	0	0	0	OK	0	0
Cbir_01207	lcl|scaffold4:1749779-1749962	183	181.76	27.7754	17.0846	38.4662	OK	354.068	53.9029	39.0946	68.7112	OK	5.55132	5.60943	0	16.8283	OK	10.8667	5.9425	0	14.3465	OK	10.9268	4.69487	0	11.3344	OK	0	0	0	0	OK	0	0	0	0	OK	16.0911	8.61764	0	18.5684	OK	5.39424	2.65437	0	7.96312	OK	15.905	14.2277
Cbir_01208	lcl|scaffold494:85229-85754	525	16.3748	2.5023	1.80829	3.19631	OK	15.9227	2.42405	1.74518	3.10293	OK	0.33227	0.335748	0	1.00724	OK	0.989719	0.541232	0	1.16619	OK	1.31239	0.563889	0	1.12778	OK	0	0	0	0	OK	0	0	0	0	OK	2.31637	1.24054	0.30278	2.1783	OK	0.662763	0.326129	0	0.787346	OK	1.60457	1.43535
Cbir_01209	lcl|scaffold146:2180-2576	396	63.9255	9.7687	7.60892	11.9285	OK	163.929	24.9563	21.6422	28.2705	OK	65.3077	65.9913	52.9231	79.0595	OK	122.474	66.9754	57.4075	76.5433	OK	131.552	56.5233	48.685	64.3617	OK	51.3691	45.919	35.7148	56.1233	OK	48.9991	79.6153	60.9805	98.2502	OK	113.263	60.6582	51.6158	69.7006	OK	122.145	60.1044	51.4739	68.7349	OK	62.8222	56.1972
Cbir_01210	lcl|scaffold251:61161-61341	180	0	0	0	0	OK	0	0	0	0	OK	0	0	0	0	OK	10.8074	5.91007	0	14.2682	OK	5.3664	2.30576	0	6.91729	OK	0	0	0	0	OK	0	0	0	0	OK	0	0	0	0	OK	0	0	0	0	OK	0	0
Cbir_01211	lcl|scaffold161:1276897-1277083	186	25.4547	3.88983	0	7.77966	OK	6.18313	0.941314	0	2.82394	OK	0	0	0	0	OK	5.08771	2.78224	0	8.34671	OK	0	0	0	0	OK	0	0	0	0	OK	0	0	0	0	OK	10.1056	5.41207	0	13.0659	OK	0	0	0	0	OK	4.85095	4.33938
Cbir_01212	lcl|scaffold559:845282-845471	189	56.1335	8.57797	3.15279	14.0032	OK	128.921	19.6268	11.4419	27.8117	OK	0	0	0	0	OK	5.39289	2.94913	0	8.84738	OK	0	0	0	0	OK	5.47114	4.89067	0	14.672	OK	43.5799	70.81	20.7398	120.88	OK	0	0	0	0	OK	0	0	0	0	OK	5.49904	4.91912
Cbir_01213	lcl|scaffold534:77106-77283	177	121.167	18.5159	9.25796	27.7739	OK	7.52474	1.14556	0	3.43668	OK	0	0	0	0	OK	0	0	0	0	OK	9.39681	4.0375	0	12.1125	OK	0	0	0	0	OK	0	0	0	0	OK	0	0	0	0	OK	0	0	0	0	OK	0	0
Cbir_01214	lcl|scaffold79:277339-282011	270	56.7831	8.67724	5.78483	11.5697	OK	76.5255	11.6502	8.32154	14.9788	OK	1.33064	1.34457	0	4.03371	OK	5.23196	2.86112	0	5.72224	OK	14.4118	6.19225	2.45818	9.92632	OK	2.60507	2.32868	0	5.62193	OK	0	0	0	0	OK	5.17799	2.77309	6.83E-17	5.54619	OK	18.2656	8.98804	4.18373	13.7924	OK	2.51726	2.2518
Cbir_01215	lcl|scaffold27:505339-505552	213	50.2729	7.6824	3.71522	11.6496	OK	46.6776	7.10616	3.30776	10.9046	OK	0	0	0	0	OK	0	0	0	0	OK	0	0	0	0	OK	7.2688	6.49761	0	15.6866	OK	0	0	0	0	OK	0	0	0	0	OK	3.54376	1.7438	0	5.23139	OK	0	0
Cbir_01216	lcl|scaffold36:325213-325474	261	339.144	51.8258	44.4596	59.1921	OK	512.293	77.991	69.0448	86.9372	OK	27.7263	28.0165	14.4265	41.6066	OK	31.1573	17.0385	9.22069	24.8563	OK	31.3354	13.4638	7.28616	19.6414	OK	42.2815	37.7956	22.9709	52.6202	OK	14.7481	23.9633	7.98776	39.9388	OK	22.9353	12.2831	5.71751	18.8487	OK	55.8691	27.4918	18.0622	36.9215	OK	53.0362	47.4432
Cbir_01217	lcl|scaffold11:512511-512688	177	216.999	33.1604	20.8449	45.4759	OK	126.909	19.3205	9.94869	28.6924	OK	0	0	0	0	OK	0	0	0	0	OK	42.093	18.086	3.31884	32.8531	OK	0	0	0	0	OK	0	0	0	0	OK	0	0	0	0	OK	21.5643	10.6113	0	22.8641	OK	0	0
Cbir_01218	lcl|scaffold3:1191096-1191634	402	13.4331	2.05276	0.91971	3.1858	OK	28.074	4.27395	2.6481	5.89981	OK	65.549	66.2351	53.5467	78.9234	OK	93.2315	50.984	42.7938	59.1743	OK	138.83	59.6506	51.7149	67.5864	OK	57.8508	51.713	41.0454	62.3806	OK	27.018	43.8998	30.6635	57.1361	OK	129.87	69.5521	60.0873	79.017	OK	140.276	69.0266	59.9824	78.0708	OK	53.341	47.7158
Cbir_01219	lcl|scaffold285:522308-522479	171	8.16161	1.24721	0	3.74162	OK	16.393	2.49565	0	6.02503	OK	19.1945	19.3954	0	46.8246	OK	94.7008	51.7875	19.0342	84.5408	OK	123.679	53.1408	23.6636	82.618	OK	27.8987	24.9388	0	53.7356	OK	9.70395	15.7673	0	47.3019	OK	94.6176	50.6728	18.6245	82.7211	OK	85.835	42.2373	14.0791	70.3955	OK	18.6088	16.6464
Cbir_01220	lcl|scaffold20:18260-18530	270	154.957	23.6795	19.0131	28.3459	OK	124.86	19.0085	14.8605	23.1565	OK	8.81355	8.9058	0.940211	16.8714	OK	8.56564	4.68416	0.49452	8.8738	OK	6.8928	2.96161	1.74E-16	5.92322	OK	3.54965	3.17305	0	7.66041	OK	0	0	0	0	OK	3.46057	1.85332	0	4.47431	OK	6.97103	3.43027	3.52E-16	6.86055	OK	9.13499	8.17164
Cbir_01221	lcl|scaffold569:52558-52711	153	384.463	58.7512	36.1379	81.3645	OK	42.7254	6.50447	0	14.0152	OK	0	0	0	0	OK	14.8525	8.12215	0	24.3665	OK	14.3176	6.15181	0	18.4554	OK	30.4536	27.2225	0	65.721	OK	0	0	0	0	OK	59.445	31.836	7.06E-16	63.6719	OK	0	0	0	0	OK	0	0
Cbir_01222	lcl|scaffold143:1744152-1744422	270	41.6196	6.36004	3.99798	8.72211	OK	52.7096	8.02446	5.38604	10.6629	OK	0	0	0	0	OK	1.47861	0.808583	0	2.42575	OK	0	0	0	0	OK	1.54151	1.37796	0	4.13389	OK	0	0	0	0	OK	1.49274	0.799442	0	2.39833	OK	1.50102	0.738617	0	2.21585	OK	0	0
Cbir_01223	lcl|scaffold371:679634-680506	549	0.293265	0.0448149	0	0.134445	OK	0.293847	0.0447349	0	0.134205	OK	2.46853	2.49437	0.730583	4.25815	OK	3.08185	1.68532	0.61943	2.75121	OK	27.3353	11.7451	9.269	14.2212	OK	0.303355	0.27117	0	0.813511	OK	0.911604	1.4812	0	3.19155	OK	3.70665	1.98511	0.839007	3.13122	OK	22.9961	11.3158	8.70253	13.9291	OK	0	0
Cbir_01224	lcl|scaffold82:3715187-3715424	237	4.59331	0.701921	0	1.69459	OK	6.81834	1.03802	0	2.23662	OK	0	0	0	0	OK	9.83731	5.37958	0.567937	10.1912	OK	1.97939	0.850478	0	2.55143	OK	4.01283	3.58709	0	8.65999	OK	0	0	0	0	OK	1.96082	1.05013	0	3.15038	OK	3.93344	1.93555	0	4.67283	OK	1.96751	1.76002
Cbir_01225	lcl|scaffold334:613651-613810	159	0	0	0	0	OK	0	0	0	0	OK	10.7989	10.912	0	41.3946	OK	0	0	0	0	OK	10.9113	4.68822	0	14.0647	OK	0	0	0	0	OK	0	0	0	0	OK	0	0	0	0	OK	64.7753	31.8743	5.84905	57.8996	OK	0	0
Cbir_01227	lcl|scaffold390:522223-522373	150	129.293	19.7577	5.7869	33.7285	OK	131.655	20.043	5.87047	34.2156	OK	0	0	0	0	OK	0	0	0	0	OK	0	0	0	0	OK	0	0	0	0	OK	0	0	0	0	OK	0	0	0	0	OK	0	0	0	0	OK	0	0
Cbir_01228	lcl|scaffold129:3321187-3321526	339	2.10836	0.322186	0	0.694215	OK	0	0	0	0	OK	3.83947	3.87966	4.92E-17	7.75932	OK	0	0	0	0	OK	0.970638	0.417051	0	1.25115	OK	0	0	0	0	OK	0	0	0	0	OK	1.91699	1.02665	0	2.47856	OK	1.94192	0.955573	0	2.30696	OK	0	0
Cbir_01229	lcl|scaffold429:1691668-1692986	666	45.1379	6.89769	5.93418	7.8612	OK	46.5467	7.08622	6.11514	8.0573	OK	28.6782	28.9784	24.1318	33.825	OK	26.1412	14.2954	11.8163	16.7746	OK	82.6543	35.5138	32.0644	38.9632	OK	6.5951	5.89538	3.84287	7.94789	OK	1.98429	3.22414	1.18501	5.26326	OK	26.9403	14.428	11.9627	16.8933	OK	73.3597	36.0985	32.3653	39.8317	OK	10.943	9.78898
Cbir_01230	lcl|scaffold541:242624-243206	168	26.4082	4.03553	0	8.69537	OK	71.0034	10.8095	3.16602	18.4529	OK	0	0	0	0	OK	0	0	0	0	OK	0	0	0	0	OK	10.3953	9.2924	0	27.8772	OK	0	0	0	0	OK	0	0	0	0	OK	21.8204	10.7373	0	25.9222	OK	0	0
Cbir_01231	lcl|scaffold635:52808-53318	510	58.7243	8.97389	7.62102	10.3268	OK	140.152	21.3366	19.2544	23.4189	OK	0	0	0	0	OK	0.596553	0.326228	0	0.787583	OK	0	0	0	0	OK	5.66567	5.06456	2.74078	7.38834	OK	0.305076	0.495698	0	1.4871	OK	0.293653	0.157267	0	0.471801	OK	0.293004	0.14418	0	0.43254	OK	0.587166	0.525245
Cbir_01232	lcl|scaffold458:256424-256676	252	177.034	27.0532	21.531	32.5754	OK	208.862	31.7969	25.8408	37.753	OK	13.4844	13.6256	3.99084	23.2603	OK	70.3172	38.4532	26.7251	50.1814	OK	95.0222	40.8279	30.106	51.5498	OK	16.3859	14.6474	5.38357	23.9112	OK	3.22829	5.24543	0	12.6636	OK	89.8542	48.1218	35.1443	61.0992	OK	72.2878	35.5711	24.846	46.2961	OK	21.5145	19.2457
Cbir_01233	lcl|scaffold390:558977-559169	192	160.152	24.4734	15.537	33.4098	OK	1171.69	178.377	154.215	202.54	OK	170.258	172.04	111.215	232.866	OK	522.596	285.784	227.75	343.818	OK	464.913	199.758	156.925	242.59	OK	135.645	121.253	73.6939	168.813	OK	33.3132	54.1284	9.93274	98.324	OK	534.265	286.127	228.614	343.641	OK	323.079	158.979	117.931	200.027	OK	233.644	209.004
Cbir_01234	lcl|scaffold235:99151-99451	300	8.53593	1.30441	0.382052	2.22676	OK	6.22639	0.9479	0.173943	1.72186	OK	1.78044	1.79907	0	4.34335	OK	2.64458	1.4462	0	3.11612	OK	5.03425	2.16305	0.396927	3.92917	OK	0	0	0	0	OK	0	0	0	0	OK	0.876288	0.469299	0	1.4079	OK	4.29114	2.11156	0.222924	4.0002	OK	0	0
Cbir_01235	lcl|scaffold606:54129-54279	150	35.4205	5.41273	0	13.0675	OK	0	0	0	0	OK	0	0	0	0	OK	0	0	0	0	OK	0	0	0	0	OK	0	0	0	0	OK	0	0	0	0	OK	13.6136	7.29079	0	21.8724	OK	0	0	0	0	OK	0	0
Cbir_01236	lcl|scaffold146:1071734-1071908	174	15.4007	2.35343	0	5.68169	OK	0	0	0	0	OK	0	0	0	0	OK	0	0	0	0	OK	0	0	0	0	OK	7.45845	6.66714	0	20.0014	OK	0	0	0	0	OK	0	0	0	0	OK	0	0	0	0	OK	0	0
Cbir_01237	lcl|scaffold150:1193256-1193469	213	0	0	0	0	OK	0	0	0	0	OK	0	0	0	0	OK	0	0	0	0	OK	0	0	0	0	OK	0	0	0	0	OK	0	0	0	0	OK	0	0	0	0	OK	0	0	0	0	OK	0	0
Cbir_01238	lcl|scaffold310:69652-69874	222	391.98	59.9	49.8466	69.9534	OK	317.96	48.4059	39.3781	57.4336	OK	20.7093	20.926	5.10744	36.7446	OK	75.3703	41.2166	25.0501	57.383	OK	43.7379	18.7927	9.0882	28.4972	OK	56.0006	50.0591	27.0904	73.0278	OK	0	0	0	0	OK	82.2486	44.0486	27.3998	60.6974	OK	76.6337	37.7096	22.9187	52.5005	OK	60.2192	53.8686
Cbir_01239	lcl|scaffold20:253082-253253	171	34.3157	5.24391	0	10.4878	OK	0	0	0	0	OK	0	0	0	0	OK	52.2184	28.5558	5.2401	51.8716	OK	8.74079	3.75563	0	11.2669	OK	0	0	0	0	OK	0	0	0	0	OK	8.70478	4.66188	0	13.9856	OK	0	0	0	0	OK	8.53309	7.63322
Cbir_01240	lcl|scaffold149:1397326-1397524	198	604.716	92.4089	76.8444	107.973	OK	1427.73	217.356	193.534	241.178	OK	67.1851	67.8884	30.2307	105.546	OK	700.389	383.011	317.565	448.456	OK	274.783	118.065	86.2254	149.905	OK	151.788	135.684	85.292	186.075	OK	0	0	0	0	OK	963.177	515.833	440.39	591.276	OK	266.183	130.982	94.6542	167.31	OK	142.175	127.181
Cbir_01241	lcl|scaffold260:2194554-2195202	648	70.7206	10.8071	9.61717	11.997	OK	85.6025	13.032	11.7188	14.3453	OK	14.9472	15.1036	11.7861	18.4211	OK	58.1426	31.7955	28.0994	35.4917	OK	43.5163	18.6975	16.3113	21.0838	OK	20.0892	17.9578	14.6372	21.2784	OK	4.03065	6.54913	3.97782	9.12044	OK	53.8206	28.8238	25.3325	32.3151	OK	35.0574	17.2509	14.7134	19.7884	OK	22.9393	20.5202
Cbir_01242	lcl|scaffold150:295236-295470	234	16.6082	2.53797	0.619445	4.45649	OK	30.7115	4.67549	2.08199	7.26899	OK	2.29599	2.32003	0	6.96008	OK	23.4976	12.8498	4.72286	20.9767	OK	21.3196	9.16031	3.05344	15.2672	OK	2.17939	1.94816	0	5.84448	OK	0	0	0	0	OK	25.7734	13.803	5.47949	22.1266	OK	7.11323	3.50024	0	7.54198	OK	0	0
Cbir_01243	lcl|scaffold544:1387583-1387847	264	0	0	0	0	OK	0	0	0	0	OK	0	0	0	0	OK	0	0	0	0	OK	0	0	0	0	OK	0	0	0	0	OK	0	0	0	0	OK	0	0	0	0	OK	0	0	0	0	OK	0	0
Cbir_01244	lcl|scaffold196:214736-215057	321	22.9353	3.50482	2.15582	4.85383	OK	22.9846	3.49916	2.15233	4.84598	OK	0	0	0	0	OK	0.96853	0.529645	0	1.58893	OK	0.98288	0.422311	0	1.26693	OK	0.956427	0.854953	0	2.56486	OK	0	0	0	0	OK	0	0	0	0	OK	1.96566	0.967254	0	2.33516	OK	0	0
Cbir_01245	lcl|scaffold356:911591-911786	195	0	0	0	0	OK	0	0	0	0	OK	0	0	0	0	OK	26.9964	14.7631	1.55858	27.9677	OK	0	0	0	0	OK	0	0	0	0	OK	0	0	0	0	OK	43.4289	23.2585	6.81226	39.7048	OK	0	0	0	0	OK	0	0
Cbir_01246	lcl|scaffold3:1523987-1524947	270	117.824	18.0052	13.9278	22.0826	OK	36.1664	5.50594	3.25815	7.75373	OK	16.6248	16.7988	6.1743	27.4233	OK	4.90648	2.68313	0	5.78134	OK	13.0022	5.58662	1.63628	9.53696	OK	0	0	0	0	OK	3.38825	5.50534	0	13.2911	OK	8.16502	4.3728	0.461649	8.28396	OK	8.1198	3.99555	0.421822	7.56929	OK	3.27293	2.92778
Cbir_01247	lcl|scaffold122:606068-606359	291	2.2928	0.350372	0	0.845873	OK	0	0	0	0	OK	0	0	0	0	OK	0	0	0	0	OK	0	0	0	0	OK	0	0	0	0	OK	0	0	0	0	OK	0	0	0	0	OK	0	0	0	0	OK	0	0
Cbir_01248	lcl|scaffold3:1206814-1207000	186	80.5762	12.3132	4.91717	19.7091	OK	53.9237	8.2093	1.78875	14.6298	OK	47.2234	47.7177	11.6465	83.789	OK	93.1675	50.9491	23.7156	78.1825	OK	214.351	92.0996	60.0346	124.165	OK	103.776	92.7656	43.2906	142.241	OK	35.2124	57.2142	1.15596	113.273	OK	73.8293	39.5396	15.6963	63.3828	OK	226.75	111.578	73.3072	149.849	OK	35.389	31.657
Cbir_01249	lcl|scaffold525:17098-17695	597	1.84283	0.28161	0.0687328	0.494487	OK	2.29631	0.349587	0.116529	0.582646	OK	0	0	0	0	OK	0.260342	0.142369	0	0.427108	OK	0.790215	0.339529	0	0.731583	OK	0.275045	0.245864	0	0.737591	OK	0.27832	0.452223	0	1.71551	OK	1.04034	0.557156	0	1.1155	OK	0.262942	0.129387	0	0.424444	OK	0	0
Cbir_01250	lcl|scaffold4:1508973-1509284	240	180.102	27.522	21.6543	33.3897	OK	198.044	30.15	23.9956	36.3043	OK	20.7092	20.9259	6.12907	35.7228	OK	62.0804	33.949	20.3694	47.5285	OK	114.464	49.1815	34.5184	63.8445	OK	5.11345	4.57093	0	11.0352	OK	5.46894	8.88612	0	21.453	OK	107.238	57.4317	39.9152	74.9482	OK	79.1042	38.9252	24.9429	52.9076	OK	26.2278	23.4619
Cbir_01251	lcl|scaffold32:4014485-4014680	195	203.431	31.087	21.1312	41.0428	OK	164.154	24.9906	16.1551	33.8261	OK	0	0	0	0	OK	0	0	0	0	OK	4.77094	2.04991	0	6.14974	OK	0	0	0	0	OK	0	0	0	0	OK	0	0	0	0	OK	4.70645	2.31593	0	6.94778	OK	4.56324	4.08201
Cbir_01252	lcl|scaffold224:70538-76867	1158	8.17765	1.24966	0.971956	1.52736	OK	2.70424	0.411691	0.253231	0.570151	OK	0.103271	0.104352	0	0.313055	OK	3.23946	1.77151	1.14519	2.39784	OK	4.45495	1.91414	1.34346	2.48483	OK	1.21441	1.08556	0.458813	1.71232	OK	0.209269	0.340027	0	0.820897	OK	1.83206	0.981167	0.51864	1.44369	OK	2.73334	1.34501	0.827314	1.8627	OK	0.814086	0.728235
Cbir_01253	lcl|scaffold390:759068-759951	372	5.32933	0.814395	0.143229	1.48556	OK	21.7215	3.30685	1.90077	4.71294	OK	0	0	0	0	OK	1.36345	0.745608	0	1.80006	OK	4.18231	1.797	0.212195	3.3818	OK	2.061	1.84234	0	4.29879	OK	0	0	0	0	OK	0.680075	0.364217	0	1.09265	OK	6.89835	3.39451	1.24763	5.54138	OK	2.07752	1.85843
Cbir_01254	lcl|scaffold903:217337-217574	237	13.9428	2.13065	0.390981	3.87031	OK	0	0	0	0	OK	0	0	0	0	OK	0	0	0	0	OK	0	0	0	0	OK	1.86209	1.66453	0	4.9936	OK	0	0	0	0	OK	2.0079	1.07534	0	3.22601	OK	4.0316	1.98385	0	4.78944	OK	1.79344	1.60431
Cbir_01255	lcl|scaffold356:586897-587059	162	0	0	0	0	OK	43.839	6.67401	6.74E-16	13.348	OK	0	0	0	0	OK	0	0	0	0	OK	0	0	0	0	OK	0	0	0	0	OK	0	0	0	0	OK	0	0	0	0	OK	10.2478	5.04268	0	15.128	OK	0	0
Cbir_01256	lcl|scaffold1435:182494-182644	150	0	0	0	0	OK	15.6381	2.38072	0	7.14217	OK	0	0	0	0	OK	0	0	0	0	OK	0	0	0	0	OK	13.8688	12.3974	0	37.1921	OK	0	0	0	0	OK	0	0	0	0	OK	0	0	0	0	OK	0	0
Cbir_01257	C1757502:132-640	318	0	0	0	0	OK	0	0	0	0	OK	0	0	0	0	OK	0	0	0	0	OK	0	0	0	0	OK	0	0	0	0	OK	0	0	0	0	OK	0	0	0	0	OK	0	0	0	0	OK	0	0
Cbir_01258	lcl|scaffold31:1222034-1234303	225	0	0	0	0	OK	0	0	0	0	OK	0	0	0	0	OK	0	0	0	0	OK	0	0	0	0	OK	0	0	0	0	OK	0	0	0	0	OK	0	0	0	0	OK	0	0	0	0	OK	0	0
Cbir_01259	lcl|scaffold334:444045-444231	186	11.8925	1.81734	0	4.38746	OK	0	0	0	0	OK	7.63673	7.71666	0	23.15	OK	0	0	0	0	OK	0	0	0	0	OK	0	0	0	0	OK	0	0	0	0	OK	0	0	0	0	OK	0	0	0	0	OK	0	0
Cbir_01260	lcl|scaffold363:27-282	255	162.668	24.8579	19.6771	30.0388	OK	225.975	34.4021	28.3381	40.4662	OK	4.0235	4.06561	0	9.59611	OK	44.9623	24.5878	14.6843	34.4914	OK	37.3866	16.0638	8.91753	23.21	OK	16.181	14.4643	4.74755	24.181	OK	4.91854	7.9918	0	17.8776	OK	33.0605	17.7056	9.40885	26.0024	OK	48.2221	23.7289	14.5123	32.9456	OK	12.7641	11.418
Cbir_01261	lcl|scaffold537:704744-704987	243	46.5763	7.1175	4.08259	10.1524	OK	2.10298	0.320156	0	0.960467	OK	0	0	0	0	OK	2.14558	1.17332	0	3.51996	OK	2.17663	0.935225	0	2.80567	OK	0	0	0	0	OK	0	0	0	0	OK	4.29035	2.29771	0	5.54717	OK	4.28925	2.11063	0	5.09552	OK	0	0
Cbir_01262	lcl|scaffold64:576721-578499	1305	143.33	21.9029	20.8791	22.9266	OK	136.461	20.7747	19.774	21.7753	OK	31.2649	31.5921	28.52	34.6642	OK	68.6467	37.5397	35.0371	40.0424	OK	74.7665	32.1247	30.1883	34.061	OK	27.2746	24.3809	21.899	26.8628	OK	20.0267	32.54	28.8257	36.2543	OK	72.2577	38.6979	36.1802	41.2155	OK	75.6256	37.2135	34.9067	39.5203	OK	37.2709	33.3404
Cbir_01263	lcl|scaffold115:484403-486078	1524	70.5649	10.7833	10.0405	11.5261	OK	92.7797	14.1247	13.2825	14.9669	OK	7.13386	7.20853	5.7371	8.67997	OK	26.145	14.2975	12.7625	15.8326	OK	29.6999	12.7611	11.4501	14.072	OK	6.32878	5.65732	4.42279	6.89185	OK	0.462595	0.751639	0.137928	1.36535	OK	38.998	20.8855	19.0537	22.7173	OK	24.9831	12.2936	10.936	13.6512	OK	8.93005	7.98831
Cbir_01264	lcl|scaffold343:1199063-1199237	174	53.5722	8.18657	0.957955	15.4152	OK	59.9077	9.12028	1.66223	16.5783	OK	64.171	64.8427	15.8262	113.859	OK	89.0621	48.704	16.3974	81.0106	OK	18.2037	7.82152	0	18.8828	OK	27.9891	25.0195	0	53.9096	OK	0	0	0	0	OK	62.9365	33.7059	6.46741	60.9443	OK	36.3223	17.8733	0	35.7466	OK	18.8288	16.8432
Cbir_01265	lcl|scaffold164:17521-17674	153	13.4459	2.05472	0	6.16415	OK	13.2698	2.02018	0	6.06054	OK	0	0	0	0	OK	0	0	0	0	OK	0	0	0	0	OK	0	0	0	0	OK	0	0	0	0	OK	0	0	0	0	OK	0	0	0	0	OK	0	0
Cbir_01266	lcl|scaffold143:1672217-1672574	294	20.4124	3.1193	1.60622	4.63238	OK	7.14124	1.08717	0.1995	1.97485	OK	0	0	0	0	OK	3.74726	2.0492	0	4.09841	OK	7.50456	3.22446	0.944422	5.50449	OK	1.7914	1.60134	0	3.86597	OK	2.67052	4.33915	0	9.34956	OK	3.7182	1.9913	4.61E-17	3.98259	OK	4.66958	2.29779	0.242584	4.35299	OK	1.73386	1.55101
Cbir_01267	lcl|scaffold270:398433-398736	303	6.26897	0.957984	0.175793	1.74018	OK	0	0	0	0	OK	1.25652	1.26968	0	3.80903	OK	2.43182	1.32985	0	3.21054	OK	7398.57	3178.92	3097.14	3260.7	OK	3.68226	3.29159	0	7.09238	OK	2.5586	4.1573	0	10.0366	OK	1.22243	0.654678	0	1.96403	OK	3252.43	1600.44	1538.23	1662.66	OK	7.45177	6.66592
Cbir_01269	lcl|scaffold175:28680-32738	366	7.07048	1.08047	0.428921	1.73201	OK	18.0069	2.74134	1.70521	3.77747	OK	5.46029	5.51744	1.61602	9.41886	OK	11.697	6.39658	3.29378	9.49938	OK	15.0449	6.4643	3.70791	9.22069	OK	3.3757	3.01755	0.318571	5.71652	OK	1.33206	2.16437	0	5.22525	OK	6.87574	3.68233	1.35342	6.01124	OK	9.66646	4.75663	2.2141	7.29915	OK	2.68028	2.39762
Cbir_01270	lcl|scaffold65:222220-222370	150	145.642	22.2561	7.41871	37.0936	OK	63.7279	9.70187	1.25E-15	19.4037	OK	1040.07	1050.96	772.553	1329.36	OK	581.1	317.777	205.426	430.128	OK	1599.77	687.367	541.645	833.088	OK	91.2629	81.5802	8.61265	154.548	OK	37.6803	61.2243	0	147.809	OK	690.6	369.853	249.857	489.85	OK	1209.27	595.051	449.657	740.446	OK	55.6432	49.7752
Cbir_01271	lcl|scaffold197:1909288-1909486	198	241.103	36.8439	26.3171	47.3707	OK	258.579	39.3657	28.6517	50.0797	OK	32.395	32.7341	7.98944	57.4787	OK	359.323	196.498	152	240.995	OK	136.44	58.6238	36.8515	80.3962	OK	50.1085	44.7922	17.7815	71.8029	OK	4.59806	7.47108	0	22.4132	OK	497.625	266.505	215.452	317.558	OK	129.816	63.8794	39.7352	88.0235	OK	83.3843	74.5908
Cbir_01272	lcl|scaffold31:1522076-1523151	525	390.027	59.6014	56.1646	63.0382	OK	373.724	56.8953	53.531	60.2596	OK	104.316	105.408	93.3954	117.42	OK	95.0621	51.9851	45.7606	58.2097	OK	243.698	104.709	96.8881	112.53	OK	72.7846	65.0624	56.188	73.9368	OK	62.4613	101.489	86.3178	116.66	OK	97.5623	52.2498	46.0814	58.4183	OK	201.469	99.138	90.9613	107.315	OK	79.939	71.5088
Cbir_01273	lcl|scaffold73:960696-961422	414	79.0839	12.0851	10.1861	13.9841	OK	91.9285	13.9951	11.9428	16.0474	OK	16.1604	16.3296	10.2649	22.3942	OK	12.8386	7.02086	4.09296	9.94877	OK	60.9766	26.1996	21.2035	31.1957	OK	6.86778	6.13913	2.5947	9.68356	OK	1.1689	1.89926	0	4.58522	OK	19.5637	10.4774	6.93541	14.0194	OK	50.1231	24.6644	19.4647	29.8641	OK	13.7494	12.2995
Cbir_01274	lcl|scaffold792:714839-715016	177	29.2394	4.46818	0	8.93637	OK	0	0	0	0	OK	0	0	0	0	OK	22.5449	12.3288	0	26.5648	OK	0	0	0	0	OK	0	0	0	0	OK	0	0	0	0	OK	7.45624	3.99322	0	11.9796	OK	15.0759	7.41847	0	17.9098	OK	7.25187	6.48711
Cbir_01275	lcl|scaffold83:1647534-1647738	204	30.702	4.69168	1.37416	8.0092	OK	27.4312	4.1761	1.01927	7.33294	OK	0	0	0	0	OK	4.44981	2.4334	0	7.3002	OK	0	0	0	0	OK	0	0	0	0	OK	0	0	0	0	OK	4.50455	2.41243	0	7.23729	OK	0	0	0	0	OK	0	0
Cbir_01276	lcl|scaffold143:2637-3017	264	15.3031	2.33852	0.859511	3.81753	OK	0	0	0	0	OK	13.7729	13.9171	4.63902	23.1951	OK	13.7532	7.52101	2.507	12.535	OK	226.504	97.3211	81.2673	113.375	OK	5.99591	5.35976	0	10.7195	OK	7.72222	12.5473	1.32466	23.77	OK	15.2892	8.18817	3.00952	13.3668	OK	285.493	140.484	119.827	161.141	OK	9.03211	8.07961
Cbir_01277	lcl|scaffold68:667578-668073	495	3.73029	0.570039	0.17088	0.969199	OK	3.65619	0.556615	0.1443	0.96893	OK	0	0	0	0	OK	3.06102	1.67393	0.408559	2.93931	OK	5.30777	2.28057	0.963883	3.59726	OK	0.452149	0.404177	0	1.21253	OK	0	0	0	0	OK	6.56021	3.51335	1.63956	5.38713	OK	3.06004	1.50577	0.288924	2.72261	OK	0.909836	0.813887
Cbir_01278	lcl|scaffold293:664471-664738	267	11.571	1.76821	0.431568	3.10484	OK	11.2607	1.71432	0.418416	3.01022	OK	0	0	0	0	OK	0	0	0	0	OK	1.43311	0.615759	0	1.84728	OK	0	0	0	0	OK	0	0	0	0	OK	0	0	0	0	OK	2.86051	1.40759	0	3.39822	OK	1.47129	1.31613
Cbir_01279	lcl|scaffold431:686915-687305	390	31.4571	4.80708	3.57612	6.03805	OK	20.1562	3.06856	2.08584	4.05129	OK	0.721991	0.729549	0	2.18865	OK	0.70403	0.385002	0	1.155	OK	1.4317	0.615156	0	1.48512	OK	2.92699	2.61645	0	5.23289	OK	0	0	0	0	OK	1.40962	0.754928	0	1.82256	OK	2.14682	1.0564	0	2.27622	OK	0.737611	0.659824
Cbir_01280	lcl|scaffold57:1150432-1150618	186	11.2261	1.7155	0	4.14157	OK	10.986	1.67249	0	4.03775	OK	0	0	0	0	OK	0	0	0	0	OK	0	0	0	0	OK	26.7107	23.8768	0	47.7536	OK	0	0	0	0	OK	0	0	0	0	OK	0	0	0	0	OK	6.71293	6.005
Cbir_01281	lcl|scaffold3:1495813-1495999	186	153.432	23.4466	13.8746	33.0186	OK	76.6832	11.6742	4.92304	18.4253	OK	0	0	0	0	OK	14.8491	8.12032	0	19.6042	OK	22.2779	9.57206	0	20.6249	OK	7.26354	6.49291	0	19.4787	OK	7.3441	11.9329	0	35.7988	OK	0	0	0	0	OK	0	0	0	0	OK	0	0
Cbir_01282	lcl|scaffold209:2910378-2910549	171	27.1363	4.14681	0	8.93513	OK	0	0	0	0	OK	0	0	0	0	OK	0	0	0	0	OK	0	0	0	0	OK	0	0	0	0	OK	0	0	0	0	OK	0	0	0	0	OK	0	0	0	0	OK	0	0
Cbir_01283	lcl|scaffold171:31811-32018	207	194.92	29.7864	21.5251	38.0477	OK	74.6113	11.3588	6.27896	16.4385	OK	0	0	0	0	OK	0	0	0	0	OK	0	0	0	0	OK	0	0	0	0	OK	0	0	0	0	OK	4.1691	2.23278	0	6.69833	OK	0	0	0	0	OK	0	0
Cbir_01284	lcl|scaffold419:91976-92282	306	38.8361	5.9347	3.98338	7.88601	OK	17.5285	2.66853	1.3741	3.96295	OK	1.00493	1.01545	0	3.04635	OK	0.967309	0.528977	0	1.58693	OK	2.94785	1.26659	0	2.72913	OK	2.00644	1.79356	0	4.33005	OK	0	0	0	0	OK	0	0	0	0	OK	2.92126	1.43748	0	3.09734	OK	0	0
Cbir_01285	lcl|scaffold74:1214010-1214283	273	2.80136	0.428087	0	1.03349	OK	0	0	0	0	OK	0	0	0	0	OK	0	0	0	0	OK	4.0309	1.73194	0	3.73182	OK	0	0	0	0	OK	0	0	0	0	OK	0	0	0	0	OK	9.44354	4.64694	1.13418	8.15969	OK	0	0
Cbir_01286	lcl|scaffold122:1767765-1768161	396	84.6568	12.9367	10.8913	14.9822	OK	24.8969	3.79028	2.69612	4.88443	OK	1.63016	1.64722	0	3.54927	OK	4.79448	2.62188	0.87396	4.3698	OK	7.92986	3.4072	1.64773	5.16667	OK	1.59526	1.42601	0	3.07263	OK	0	0	0	0	OK	7.97353	4.27025	2.0651	6.4754	OK	5.90783	2.9071	1.15405	4.66015	OK	2.16472	1.93643
Cbir_01287	lcl|scaffold312:139509-139866	282	6.4546	0.986351	0.104132	1.86857	OK	3.9042	0.594371	0	1.28069	OK	1.27115	1.28445	0	3.85335	OK	0	0	0	0	OK	1.28642	0.552733	0	1.6582	OK	0	0	0	0	OK	1.24828	2.02825	0	6.08474	OK	0	0	0	0	OK	0	0	0	0	OK	0	0
Cbir_01288	lcl|scaffold390:609732-609969	237	62.6934	9.58041	5.95936	13.2015	OK	126.801	19.3041	14.1903	24.4179	OK	34.4652	34.8259	15.508	54.1439	OK	55.2881	30.2345	17.0391	43.43	OK	63.0367	27.0848	16.0275	38.1421	OK	35.6208	31.8415	14.179	49.5041	OK	10.9432	17.7808	2.60E-15	35.5617	OK	87.4999	46.8609	30.546	63.1757	OK	76.376	37.5827	23.6249	51.5406	OK	41.2396	36.8906
Cbir_01289	lcl|scaffold288:639539-639824	285	3.36515	0.514242	0	1.15234	OK	0	0	0	0	OK	0	0	0	0	OK	0	0	0	0	OK	1.30531	0.560848	0	1.68255	OK	1.30805	1.16927	0	4.43564	OK	0	0	0	0	OK	1.30089	0.696696	0	2.09009	OK	2.61624	1.28739	0	3.10802	OK	0	0
Cbir_01290	lcl|scaffold59:1285112-1285358	246	48.0712	7.34594	4.28247	10.4094	OK	4.2113	0.641124	0	1.54781	OK	0	0	0	0	OK	0	0	0	0	OK	3.83525	1.64788	0	3.97834	OK	1.94297	1.73683	0	5.21048	OK	0	0	0	0	OK	3.86892	2.07201	0	5.00228	OK	0	0	0	0	OK	0	0
Cbir_01291	lcl|scaffold73:302307-302532	225	134.355	20.5313	14.6652	26.3974	OK	71.045	10.8158	6.57351	15.0581	OK	15.3422	15.5028	2.84481	28.1607	OK	70.4241	38.5117	23.4062	53.6173	OK	127.17	54.6407	38.7004	70.5811	OK	15.1673	13.5581	2.48796	24.6283	OK	16.3187	26.5152	6.47159	46.5588	OK	123.831	66.3181	46.7619	85.8742	OK	104.676	51.5087	35.0127	68.0047	OK	12.2095	10.9219
Cbir_01292	lcl|scaffold146:65632-65812	180	49.4866	7.56223	1.84572	13.2787	OK	48.7612	7.42335	1.81182	13.0349	OK	0	0	0	0	OK	0	0	0	0	OK	0	0	0	0	OK	0	0	0	0	OK	0	0	0	0	OK	0	0	0	0	OK	0	0	0	0	OK	0	0
Cbir_01293	lcl|scaffold260:760385-760556	171	85.8756	13.123	4.82327	21.4227	OK	127.165	19.3595	9.36231	29.3567	OK	0	0	0	0	OK	0	0	0	0	OK	0	0	0	0	OK	17.9087	16.0086	0	38.6483	OK	0	0	0	0	OK	0	0	0	0	OK	9.03082	4.44385	0	13.3315	OK	0	0
Cbir_01294	lcl|scaffold149:1332016-1332220	204	0	0	0	0	OK	0	0	0	0	OK	0	0	0	0	OK	0	0	0	0	OK	0	0	0	0	OK	0	0	0	0	OK	0	0	0	0	OK	4.68842	2.5109	0	7.5327	OK	0	0	0	0	OK	0	0
Cbir_01295	lcl|scaffold136:1348779-1350212	201	342.885	52.3976	37.9804	66.8148	OK	306.713	46.6936	33.0033	60.384	OK	196.97	199.032	132.688	265.376	OK	308.47	168.688	123.611	213.765	OK	564.777	242.666	194.613	290.719	OK	192.164	171.776	113.705	229.847	OK	66.7678	108.487	45.8518	171.121	OK	502.101	268.902	212.528	325.276	OK	503.573	247.796	196.127	299.465	OK	210.319	188.14
Cbir_01296	lcl|scaffold525:432497-433016	447	52.2625	7.98643	6.59088	9.38199	OK	74.9125	11.4046	9.74107	13.0681	OK	27.8291	28.1204	21.0347	35.206	OK	116.519	63.7191	55.8459	71.5922	OK	90.8904	39.0526	33.637	44.4682	OK	29.1089	26.0206	19.7097	32.3315	OK	7.19646	11.6931	6.02109	17.365	OK	127.684	68.3818	60.3089	76.4546	OK	86.1485	42.3916	36.2887	48.4944	OK	31.9537	28.5839
Cbir_01297	lcl|scaffold346:2120488-2120794	306	5.78181	0.88354	0.162133	1.60495	OK	7.65823	1.16588	0.341478	1.99028	OK	0	0	0	0	OK	0	0	0	0	OK	0	0	0	0	OK	0	0	0	0	OK	0	0	0	0	OK	0	0	0	0	OK	0	0	0	0	OK	0	0
Cbir_01298	lcl|scaffold654:123088-123286	198	1512.57	231.141	205.498	256.784	OK	2334.9	355.463	323.921	387.005	OK	105.81	106.918	60.255	153.581	OK	416.774	227.915	177.267	278.562	OK	444.683	191.066	149.618	232.514	OK	138.658	123.947	77.0995	170.795	OK	135.372	219.958	135.296	304.62	OK	651.32	348.817	287.154	410.479	OK	545.684	268.518	216.356	320.679	OK	364.442	326.009
Cbir_01299	lcl|scaffold209:599791-599965	174	73.3054	11.2021	3.73402	18.6701	OK	8.23548	1.25376	0	3.76128	OK	0	0	0	0	OK	0	0	0	0	OK	0	0	0	0	OK	0	0	0	0	OK	0	0	0	0	OK	0	0	0	0	OK	7.55575	3.718	0	11.154	OK	0	0
Cbir_01300	lcl|scaffold11:1521201-1521372	171	8.50796	1.30013	0	3.9004	OK	0	0	0	0	OK	0	0	0	0	OK	0	0	0	0	OK	0	0	0	0	OK	0	0	0	0	OK	0	0	0	0	OK	0	0	0	0	OK	0	0	0	0	OK	0	0
Cbir_01301	lcl|scaffold67:87542-87773	231	37.2706	5.69546	2.84773	8.54318	OK	88.7151	13.5059	9.124	17.8878	OK	44.887	45.3568	22.6784	68.0353	OK	108.941	59.5747	40.4955	78.6539	OK	122.782	52.7553	36.6651	68.8455	OK	22.9867	20.5479	6.01833	35.0774	OK	2.8241	4.58869	0	13.7661	OK	134.641	72.1077	51.292	92.9234	OK	96.8476	47.6563	31.3103	64.0023	OK	63.0556	56.4059
Cbir_01302	lcl|scaffold13:170411-170653	162	0	0	0	0	OK	10.2254	1.5567	0	4.6701	OK	10.3308	10.4389	0	31.3167	OK	63.8545	34.9191	6.40777	63.4304	OK	31.9714	13.7371	0	29.5993	OK	31.3962	28.0651	0	60.472	OK	30.1976	49.066	0	105.723	OK	32.0365	17.1573	0	36.9688	OK	0	0	0	0	OK	0	0
Cbir_01303	lcl|scaffold437:18956-19900	408	4.88861	0.747047	0.26261	1.23148	OK	0	0	0	0	OK	11.785	11.9084	6.29891	17.5179	OK	15.0031	8.2045	4.79946	11.6095	OK	16.5523	7.11198	4.30245	9.92151	OK	0.81058	0.72458	0	2.03679	OK	0.734652	1.19369	0	3.49518	OK	18.0169	9.64899	5.97478	13.3232	OK	14.152	6.96383	3.97632	9.95134	OK	0.286921	0.256663
Cbir_01304	lcl|scaffold197:243279-243486	207	176.237	26.9314	18.9898	34.8731	OK	301.69	45.929	35.659	56.199	OK	0	0	0	0	OK	3.58574	1.96088	0	5.88263	OK	0	0	0	0	OK	0	0	0	0	OK	0	0	0	0	OK	0	0	0	0	OK	0	0	0	0	OK	0	0
Cbir_01305	lcl|scaffold65:31-968	540	72.1769	11.0296	9.59064	12.4686	OK	56.4336	8.5914	7.32809	9.8547	OK	23.3961	23.641	18.2527	29.0292	OK	86.9596	47.5542	41.9106	53.1979	OK	206.841	88.8726	82.1783	95.5668	OK	15.6813	14.0175	10.1666	17.8684	OK	45.0102	73.1341	60.9872	85.281	OK	26.5975	14.2444	11.1901	17.2987	OK	63.5152	31.2543	26.951	35.5576	OK	24.0836	21.5438
Cbir_01306	lcl|scaffold792:804211-804406	195	56.6582	8.65815	3.65936	13.6569	OK	52.761	8.03227	3.18863	12.8759	OK	0	0	0	0	OK	10.8229	5.91855	0	14.2886	OK	5.33368	2.29171	0	6.87512	OK	5.20715	4.65469	0	13.9641	OK	0	0	0	0	OK	16.2726	8.71488	0	18.7779	OK	21.5154	10.5872	8.47E-16	21.1744	OK	10.4799	9.37468
Cbir_01307	lcl|scaffold356:119626-120529	213	5.46E-06	8.35E-07	0	1.05469	OK	5.92E-06	9.01E-07	0	1.07114	OK	0	0	0	0	OK	0	0	0	0	OK	0	0	0	0	OK	0	0	0	0	OK	0	0	0	0	OK	0	0	0	0	OK	0	0	0	0	OK	0	0
Cbir_01308	lcl|scaffold922:1574-1847	273	0	0	0	0	OK	6.02782	0.91767	0	1.83534	OK	0	0	0	0	OK	0	0	0	0	OK	0	0	0	0	OK	0	0	0	0	OK	0	0	0	0	OK	0	0	0	0	OK	0	0	0	0	OK	0	0
Cbir_01309	lcl|scaffold236:47892-48264	372	1.20178	0.183648	0	0.443366	OK	2.43404	0.370556	1.53E-17	0.741112	OK	0.573612	0.579616	0	1.73885	OK	0.585073	0.31995	0	0.959849	OK	1.14289	0.491061	0	1.18553	OK	0	0	0	0	OK	0	0	0	0	OK	0.581362	0.311351	0	0.934052	OK	0	0	0	0	OK	0	0
Cbir_01310	lcl|scaffold68:1058836-1059244	408	2.38913	0.365092	0.0385438	0.69164	OK	2.89281	0.440399	0.0808147	0.799983	OK	0	0	0	0	OK	0.922025	0.504213	0	1.21728	OK	0.454248	0.195175	0	0.585525	OK	0.444785	0.397595	0	1.19278	OK	0	0	0	0	OK	1.8299	0.980008	4.05E-17	1.96002	OK	0.921207	0.453304	0	1.09437	OK	0	0
Cbir_01311	lcl|scaffold180:491551-491761	210	7.52598	1.15007	0	2.77652	OK	3.75757	0.572049	0	1.71615	OK	0	0	0	0	OK	0	0	0	0	OK	0	0	0	0	OK	0	0	0	0	OK	0	0	0	0	OK	0	0	0	0	OK	0	0	0	0	OK	0	0
Cbir_01312	lcl|scaffold31:1830167-1831408	165	845.09	129.141	101.127	157.156	OK	339.703	51.7161	33.9776	69.4546	OK	8.59005	8.67997	0	26.0399	OK	35.2677	19.2863	6.04E-16	38.5725	OK	51.404	22.0866	4.05296	40.1202	OK	34.3458	30.7019	0	61.4037	OK	0	0	0	0	OK	61.5525	32.9647	8.04572	57.8836	OK	51.8018	25.4904	4.67757	46.3032	OK	59.6145	53.3277
Cbir_01313	lcl|scaffold113:1228625-1228808	183	247.649	37.8442	22.985	52.7035	OK	1480.6	225.404	190.503	260.306	OK	27.5146	27.8026	0	55.6053	OK	97.6168	53.3822	24.8482	81.9162	OK	83.8151	36.0126	14.3717	57.6534	OK	41.5296	37.1235	4.38365	69.8634	OK	7.03534	11.4313	0	34.2938	OK	257.267	137.78	92.4785	183.082	OK	140.675	69.2228	38.2654	100.18	OK	115.571	103.383
Cbir_01314	lcl|scaffold123:584435-584612	177	33.5938	5.13359	0.541967	9.72521	OK	0	0	0	0	OK	0	0	0	0	OK	0	0	0	0	OK	0	0	0	0	OK	0	0	0	0	OK	0	0	0	0	OK	0	0	0	0	OK	0	0	0	0	OK	0	0
Cbir_01315	lcl|scaffold68:771980-772133	153	599.682	91.6396	61.5087	121.771	OK	630.558	95.9955	65.2524	126.739	OK	15.5545	15.7173	0	47.1518	OK	112.798	61.6839	15.0552	108.312	OK	16.023	6.88457	0	20.6537	OK	64.8236	57.9461	0	115.892	OK	0	0	0	0	OK	128.835	68.9983	20.2091	117.787	OK	32.015	15.7538	0	38.033	OK	31.9143	28.5487
Cbir_01316	lcl|scaffold419:494991-495447	456	21.6294	3.30527	2.39724	4.2133	OK	10.6091	1.61512	0.981619	2.24862	OK	1.24288	1.25589	0	2.70607	OK	1.24366	0.6801	0	1.46541	OK	1.22967	0.528348	0	1.13843	OK	0.413805	0.369902	0	1.10971	OK	0	0	0	0	OK	3.7273	1.99617	0.665389	3.32695	OK	1.65703	0.815386	1.12E-16	1.63077	OK	1.23723	1.10676
Cbir_01317	lcl|scaffold123:414644-415507	609	0.246642	0.0376903	0	0.113071	OK	0	0	0	0	OK	0.507273	0.512583	0	1.23748	OK	1.98731	1.08677	0.318307	1.85523	OK	3.63401	1.56141	0.755103	2.36772	OK	0.255199	0.228123	0	0.68437	OK	0.260632	0.423484	0	1.27045	OK	1.49827	0.802403	0.147244	1.45756	OK	3.7335	1.83717	0.888457	2.78587	OK	0	0
Cbir_01318	lcl|scaffold197:89891-90077	186	1097.06	167.646	143.448	191.843	OK	466.705	71.0507	55.2617	86.8397	OK	78.3489	79.1691	33.4608	124.877	OK	847.841	463.646	383.837	543.454	OK	291.226	125.13	88.2314	162.029	OK	355.828	318.076	232.297	403.855	OK	100.266	162.916	78.7867	247.046	OK	663.773	355.486	286.102	424.87	OK	228.831	112.602	75.068	150.136	OK	309.257	276.643
Cbir_01319	lcl|scaffold130:6126-6351	225	36.9352	5.64421	2.51337	8.77506	OK	113.757	17.3182	11.8417	22.7947	OK	0	0	0	0	OK	0	0	0	0	OK	0	0	0	0	OK	2.46858	2.20667	0	6.62001	OK	0	0	0	0	OK	2.52242	1.35089	0	4.05267	OK	0	0	0	0	OK	0	0
Cbir_01320	lcl|scaffold32:2107217-2107409	192	0	0	0	0	OK	5.01317	0.7632	0	2.2896	OK	0	0	0	0	OK	0	0	0	0	OK	0	0	0	0	OK	0	0	0	0	OK	0	0	0	0	OK	0	0	0	0	OK	0	0	0	0	OK	0	0
Cbir_01321	lcl|scaffold419:246336-246612	276	36.198	5.53155	3.2733	7.78979	OK	23.8961	3.63791	1.81896	5.45687	OK	1.26097	1.27417	0	3.8225	OK	0	0	0	0	OK	1.30161	0.559259	0	1.67778	OK	1.27058	1.13577	0	3.40732	OK	0	0	0	0	OK	1.27092	0.680645	0	2.04194	OK	1.28335	0.631506	0	1.89452	OK	1.21892	1.09037
Cbir_01322	lcl|scaffold501:1205311-1205509	198	246.68	37.6961	27.2411	48.1511	OK	1227.12	186.815	163.599	210.031	OK	303.159	306.332	220.542	392.122	OK	2231.69	1220.41	1089.76	1351.06	OK	735.655	316.087	257.642	374.531	OK	877.236	784.164	658.193	910.135	OK	573.514	931.865	739.636	1124.09	OK	1384.34	741.389	641.647	841.132	OK	660.923	325.224	262.047	388.401	OK	728.074	651.294
Cbir_01323	lcl|scaffold328:32944-33175	231	20.2852	3.09986	0.923376	5.27635	OK	5.46002	0.831228	0	1.94997	OK	0	0	0	0	OK	2.2559	1.23365	0	3.70094	OK	0	0	0	0	OK	0	0	0	0	OK	0	0	0	0	OK	1.14446	0.612919	0	2.31997	OK	1.63097	0.802561	0	2.68608	OK	0	0
Cbir_01324	lcl|scaffold236:1163311-1163593	282	18.0769	2.76241	1.33591	4.18891	OK	3.6881	0.561472	0	1.2098	OK	0	0	0	0	OK	0	0	0	0	OK	1.43115	0.614916	0	1.84475	OK	0	0	0	0	OK	0	0	0	0	OK	1.44036	0.771388	0	2.31416	OK	1.44245	0.709792	0	2.12938	OK	0	0
Cbir_01325	lcl|scaffold248:874084-874234	150	0	0	0	0	OK	17.8097	2.71134	0	8.13401	OK	0	0	0	0	OK	0	0	0	0	OK	0	0	0	0	OK	0	0	0	0	OK	0	0	0	0	OK	48.7152	26.0896	0	56.2153	OK	0	0	0	0	OK	0	0
Cbir_01326	lcl|scaffold145:170224-170554	219	7.84E-07	1.20E-07	0	0.943227	OK	6.13871	0.934551	0	2.56502	OK	0	0	0	0	OK	3.22375	1.76292	0	5.28877	OK	3.2386	1.39152	0	4.17455	OK	0	0	0	0	OK	0	0	0	0	OK	0	0	0	0	OK	3.22551	1.58719	0	4.76158	OK	0	0
Cbir_01327	lcl|scaffold11:667496-667841	345	0	0	0	0	OK	0	0	0	0	OK	0	0	0	0	OK	0.815925	0.446192	0	1.33858	OK	0	0	0	0	OK	0	0	0	0	OK	0	0	0	0	OK	1.62739	0.871554	0	2.10412	OK	0.82269	0.404826	0	1.21448	OK	0	0
Cbir_01328	lcl|scaffold767:39473-40200	228	58296.5	8908.5	8786.28	9030.73	OK	37207.9	5664.49	5566.76	5762.22	OK	6797.16	6868.31	6573.9	7162.72	OK	1315.31	719.282	648.75	789.813	OK	1726.73	741.917	677.645	806.189	OK	23670.4	21159	20677.9	21640.1	OK	5934.55	9642.65	9193.43	10091.9	OK	1453.36	778.352	705.77	850.933	OK	1516.49	746.226	677.603	814.849	OK	51305.9	45895.4
Cbir_01329	lcl|scaffold563:116399-116885	486	1.93E-05	2.95E-06	0	0.123185	OK	3.63E-06	5.53E-07	0	0.120991	OK	9.75023	9.85229	5.83333	13.8713	OK	25.3839	13.8813	10.4378	17.3248	OK	45.0977	19.377	15.6986	23.0554	OK	9.17122	8.19819	4.77931	11.6171	OK	0.793618	1.2895	0	3.11312	OK	44.7745	23.9791	19.507	28.4513	OK	37.2157	18.3129	14.5152	22.1106	OK	8.69895	7.78158
Cbir_01330	lcl|scaffold255:279716-279884	168	89.9242	13.7417	5.05067	22.4327	OK	9.0298	1.37469	0	4.12406	OK	10.9298	11.0442	0	33.1325	OK	44.8937	24.5503	0	49.1006	OK	11.2334	4.82664	0	14.4799	OK	0	0	0	0	OK	44.3961	72.1362	0	144.272	OK	22.4883	12.0437	0	29.0761	OK	11.2819	5.55155	0	16.6546	OK	21.5479	19.2755
Cbir_01331	lcl|scaffold146:264557-264719	162	0	0	0	0	OK	0	0	0	0	OK	0	0	0	0	OK	0	0	0	0	OK	0	0	0	0	OK	0	0	0	0	OK	0	0	0	0	OK	0	0	0	0	OK	0	0	0	0	OK	0	0
Cbir_01332	lcl|scaffold59:2614065-2614344	279	57.6984	8.81711	5.56205	12.0722	OK	38.1132	5.80231	3.18739	8.41724	OK	24.3469	24.6018	13.0044	36.1991	OK	44.2951	24.223	15.6589	32.7871	OK	55.3252	23.7714	16.1585	31.3843	OK	17.6038	15.7361	7.00729	24.4649	OK	11.9694	19.4482	6.48274	32.4137	OK	27.6805	14.8244	8.031	21.6178	OK	42.0872	20.7101	13.0228	28.3973	OK	32.3698	28.9562
Cbir_01333	lcl|scaffold497:1377074-1377380	306	0	0	0	0	OK	2.25837	0.343812	0	0.830034	OK	0	0	0	0	OK	0	0	0	0	OK	0	0	0	0	OK	0	0	0	0	OK	0.872569	1.41778	0	4.25334	OK	0	0	0	0	OK	0	0	0	0	OK	0	0
Cbir_01334	lcl|scaffold32:1503460-1503715	255	30.8111	4.70836	2.48882	6.9279	OK	53.7963	8.18989	5.29432	11.0854	OK	4.51789	4.56518	0	11.0213	OK	13.2305	7.23515	1.32767	13.1426	OK	0	0	0	0	OK	2.23495	1.99783	0	5.99349	OK	2.31363	3.75926	0	11.2778	OK	2.23026	1.19443	0	3.58328	OK	0	0	0	0	OK	4.58053	4.09748
Cbir_01335	lcl|scaffold701:10180-13420	3240	1.87359	0.28631	0.213345	0.359276	OK	0.249674	0.03801	0.0113351	0.064685	OK	0.0892422	0.0901763	0	0.217705	OK	0.367752	0.201107	0.0600109	0.342203	OK	1.38146	0.593567	0.38455	0.802585	OK	0.0420903	0.0376246	0	0.112874	OK	0	0	0	0	OK	0	0	0	0	OK	0.318325	0.15664	0.0388488	0.274431	OK	0	0
Cbir_01336	lcl|scaffold82:958015-959558	834	20.7505	3.17096	2.59679	3.74513	OK	28.304	4.30897	3.64408	4.97385	OK	0.535715	0.541322	0	1.16639	OK	0.177571	0.0971056	0	0.291317	OK	12.1467	5.21904	3.94382	6.49425	OK	5.38403	4.81281	3.05542	6.5702	OK	0.183323	0.297869	0	0.893607	OK	0.356532	0.190942	0	0.460975	OK	9.88473	4.86403	3.5523	6.17576	OK	6.36073	5.68995
Cbir_01337	lcl|scaffold1306:9367-9634	267	290.791	44.4368	37.9438	50.9298	OK	268.649	40.8989	34.5775	47.2203	OK	95.8028	96.8056	70.6196	122.992	OK	156.342	85.4965	67.223	103.77	OK	462.092	198.546	173.812	223.279	OK	138.888	124.152	96.3164	151.988	OK	58.7674	95.4873	62.2044	128.77	OK	179.387	96.0712	76.8608	115.282	OK	533.978	262.757	232.352	293.162	OK	169.03	151.205
Cbir_01338	lcl|scaffold427:121892-124265	453	26.6497	4.07244	3.04628	5.0986	OK	48.6744	7.41014	6.02209	8.79818	OK	1.6477	1.66495	1.93E-17	3.3299	OK	7.36885	4.02969	2.13008	5.9293	OK	8.06213	3.46403	1.91487	5.01319	OK	2.48206	2.21872	0.407143	4.0303	OK	0.418437	0.67989	0	2.03967	OK	16.7473	8.96909	6.16762	11.7706	OK	13.0194	6.40655	4.14149	8.67161	OK	0.832254	0.744487
Cbir_01339	lcl|scaffold74:3756644-3756800	156	0	0	0	0	OK	0	0	0	0	OK	0	0	0	0	OK	0	0	0	0	OK	0	0	0	0	OK	0	0	0	0	OK	0	0	0	0	OK	0	0	0	0	OK	0	0	0	0	OK	0	0
Cbir_01340	lcl|scaffold544:96566-96785	219	111.335	17.0135	11.4195	22.6075	OK	147.584	22.468	16.0486	28.8874	OK	57.2646	57.864	30.5867	85.1414	OK	114.526	62.6293	41.7529	83.5057	OK	232.48	99.8889	76.6652	123.113	OK	37.1158	33.178	14.0227	52.3333	OK	3.13516	5.09411	0	15.2823	OK	138.487	74.1671	51.5463	96.7879	OK	160.704	79.0784	56.7117	101.445	OK	62.9536	56.3147
Cbir_01341	lcl|scaffold436:676306-676558	252	4.00327	0.611755	0	1.47691	OK	0	0	0	0	OK	0	0	0	0	OK	0	0	0	0	OK	0	0	0	0	OK	0	0	0	0	OK	0	0	0	0	OK	0	0	0	0	OK	0	0	0	0	OK	0	0
Cbir_01342	lcl|scaffold416:35885-36296	411	6.20153	0.947679	0.422001	1.47336	OK	4.72995	0.720083	0.264662	1.1755	OK	1.06144	1.07255	0	2.31102	OK	0	0	0	0	OK	0.378219	0.162508	0	0.487525	OK	0.671709	0.600443	0	1.4496	OK	0.282319	0.458722	0	1.37617	OK	0	0	0	0	OK	1.51388	0.744942	8.10E-17	1.48988	OK	0.317049	0.283614
Cbir_01343	lcl|scaffold569:380079-380259	180	485.334	74.1657	57.1509	91.1804	OK	57.1371	8.69849	2.8995	14.4975	OK	0	0	0	0	OK	0	0	0	0	OK	0	0	0	0	OK	7.48129	6.68755	0	20.0627	OK	0	0	0	0	OK	0	0	0	0	OK	0	0	0	0	OK	0	0
Cbir_01344	lcl|scaffold334:485112-485373	261	1.75429	0.268079	0	0.804237	OK	0	0	0	0	OK	0	0	0	0	OK	0	0	0	0	OK	0	0	0	0	OK	0	0	0	0	OK	0	0	0	0	OK	0	0	0	0	OK	0	0	0	0	OK	0	0
Cbir_01345	lcl|scaffold133:1176049-1176232	183	143.11	21.8692	12.3247	31.4136	OK	186.545	28.3994	17.6654	39.1333	OK	0	0	0	0	OK	0	0	0	0	OK	0	0	0	0	OK	0	0	0	0	OK	0	0	0	0	OK	0	0	0	0	OK	0	0	0	0	OK	0	0
Cbir_01346	lcl|scaffold497:440-596	156	0	0	0	0	OK	0	0	0	0	OK	0	0	0	0	OK	0	0	0	0	OK	13.8913	5.96865	0	17.9059	OK	13.6841	12.2323	0	36.6968	OK	0	0	0	0	OK	0	0	0	0	OK	13.9488	6.86385	0	20.5916	OK	0	0
Cbir_01347	lcl|scaffold961:19122-19311	189	17.112	2.61494	0	5.63442	OK	0	0	0	0	OK	0	0	0	0	OK	0	0	0	0	OK	6.04282	2.5964	0	7.78919	OK	0	0	0	0	OK	0	0	0	0	OK	0	0	0	0	OK	0	0	0	0	OK	0	0
Cbir_01348	lcl|scaffold50:1378688-1379141	294	4.98054	0.761096	0	1.66177	OK	5.6173	0.855171	0	1.86539	OK	3.40207	3.43768	0	7.40716	OK	0	0	0	0	OK	19.9693	8.58016	4.53543	12.6249	OK	2.27169	2.03067	0	5.54789	OK	0	0	0	0	OK	1.09955	0.588868	0	2.25444	OK	22.1381	10.8936	6.02185	15.7654	OK	0	0
Cbir_01349	lcl|scaffold82:2452271-2452904	633	3.08463	0.471374	0.209903	0.732846	OK	7.37422	1.12264	0.719379	1.52591	OK	2.99096	3.02226	1.27736	4.76717	OK	1.23282	0.674174	0.0711744	1.27717	OK	1.00252	0.43075	0	0.861499	OK	4.24286	3.7927	1.95297	5.63244	OK	0	0	0	0	OK	2.4699	1.32276	0.486174	2.15935	OK	0.249945	0.122992	0	0.368976	OK	10.985	9.82652
Cbir_01350	lcl|scaffold146:1421231-1421660	429	27.3112	4.17353	3.06794	5.27913	OK	24.6426	3.75157	2.71107	4.79206	OK	0.961891	0.97196	0	2.34652	OK	1.43004	0.782022	0	1.68502	OK	5.77627	2.48187	1.04896	3.91478	OK	4.29974	3.84355	1.28118	6.40592	OK	0.956752	1.55456	0	3.75305	OK	0.473266	0.253459	0	0.760378	OK	1.90648	0.93813	6.93E-17	1.87626	OK	5.69232	5.09202
Cbir_01351	lcl|scaffold312:311532-312558	537	206.625	31.5751	29.1462	34.0039	OK	276.504	42.0947	39.279	44.9104	OK	33.9387	34.294	27.6872	40.9008	OK	204.998	112.104	103.31	120.898	OK	104.186	44.7651	39.8953	49.6349	OK	157.323	140.632	127.991	153.272	OK	18.2662	29.6795	21.872	37.487	OK	190.58	102.066	93.7463	110.385	OK	100.01	49.2126	43.6793	54.7459	OK	163.01	145.82
Cbir_01352	lcl|scaffold50:1443975-1444167	192	15.4243	2.35705	0	5.07873	OK	0	0	0	0	OK	5.64879	5.70792	0	17.1238	OK	5.57839	3.05057	0	9.1517	OK	5.57509	2.39543	0	7.1863	OK	0	0	0	0	OK	0	0	0	0	OK	22.0599	11.8142	2.27E-16	23.6285	OK	5.59659	2.75395	0	8.26184	OK	0	0
Cbir_01353	lcl|scaffold260:3923141-3924686	1545	24.121	3.68602	3.27834	4.09369	OK	24.6591	3.75408	3.34689	4.16127	OK	3.68594	3.72452	2.68144	4.76759	OK	7.30079	3.99247	3.20184	4.78309	OK	11.1942	4.80978	4.0396	5.57996	OK	2.39104	2.13736	1.40425	2.87047	OK	0.136977	0.222565	0	0.537319	OK	9.41796	5.04382	4.1658	5.92184	OK	9.81115	4.82783	4.00289	5.65277	OK	2.8704	2.5677
Cbir_01354	lcl|scaffold83:1832355-1832556	201	4.18211	0.639085	0	1.91725	OK	0	0	0	0	OK	0	0	0	0	OK	0	0	0	0	OK	0	0	0	0	OK	0	0	0	0	OK	0	0	0	0	OK	0	0	0	0	OK	0	0	0	0	OK	0	0
Cbir_01355	lcl|scaffold150:1063676-1064045	210	3.56282	0.544448	0	1.63334	OK	0	0	0	0	OK	0	0	0	0	OK	0	0	0	0	OK	0	0	0	0	OK	0	0	0	0	OK	0	0	0	0	OK	0	0	0	0	OK	0	0	0	0	OK	0	0
Cbir_01356	lcl|scaffold504:83684-84002	318	0	0	0	0	OK	0	0	0	0	OK	0	0	0	0	OK	0	0	0	0	OK	0.924618	0.397277	0	1.19183	OK	0	0	0	0	OK	0	0	0	0	OK	2.73938	1.46708	0	3.16113	OK	2.76084	1.35854	0	2.92725	OK	0.895278	0.800864
Cbir_01357	lcl|scaffold513:129722-130007	285	0	0	0	0	OK	6.32254	0.962537	0.101618	1.82346	OK	2.49787	2.52402	0	6.09352	OK	37.6107	20.5676	13.1795	27.9557	OK	17.0862	7.34136	3.41724	11.2655	OK	2.4538	2.19346	0	5.29549	OK	0	0	0	0	OK	40.2801	21.5721	14.0617	29.0826	OK	9.76888	4.80703	1.40795	8.20611	OK	0	0
Cbir_01358	lcl|scaffold3:292602-292833	231	2.40121	0.366939	0	1.10082	OK	2.36747	0.360422	0	1.08126	OK	2.47912	2.50507	0	7.5152	OK	2.44257	1.33573	0	4.00719	OK	0	0	0	0	OK	0	0	0	0	OK	4.83115	7.84982	0	18.9511	OK	2.45412	1.31431	0	3.94293	OK	0	0	0	0	OK	5.04109	4.50947
Cbir_01359	lcl|scaffold89:65186-65417	231	17.3942	2.65808	0.64876	4.6674	OK	4.96418	0.755741	0	1.82452	OK	4.35292	4.39849	0	10.6189	OK	6.80429	3.72095	0	8.01754	OK	2.2916	0.984626	0	2.95388	OK	0	0	0	0	OK	6.2336	10.1286	0	21.824	OK	4.5645	2.44454	0	5.90163	OK	0	0	0	0	OK	2.14427	1.91814
Cbir_01360	lcl|scaffold176:1312507-1312705	198	1337.03	204.317	180.362	228.271	OK	2326.09	354.121	322.791	385.452	OK	451.061	455.782	356.909	554.655	OK	758.725	414.912	344.779	485.045	OK	1051.49	451.789	387.083	516.496	OK	425.357	380.228	294.67	465.786	OK	313.502	509.389	380.004	638.774	OK	784.686	420.242	350.443	490.04	OK	881.026	433.531	365.408	501.654	OK	444.403	397.538
Cbir_01361	lcl|scaffold82:2930698-2930875	177	14.0965	2.15415	0	5.20057	OK	7.01426	1.06784	0	3.20353	OK	0	0	0	0	OK	7.22787	3.95259	0	11.8578	OK	7.21399	3.09961	0	9.29884	OK	0	0	0	0	OK	0	0	0	0	OK	0	0	0	0	OK	0	0	0	0	OK	0	0
Cbir_01362	lcl|scaffold59:2341993-2342182	189	135.176	20.6568	12.2466	29.0671	OK	95.9078	14.6009	7.2184	21.9834	OK	11.0681	11.1839	0	27.0004	OK	256.061	140.028	97.8184	182.238	OK	90.5104	38.8893	19.4446	58.3339	OK	16.3877	14.649	0	31.5643	OK	0	0	0	0	OK	247.713	132.664	92.664	172.663	OK	78.7192	38.7358	18.0306	59.4409	OK	16.0407	14.3491
Cbir_01363	lcl|scaffold11:2105299-2105476	177	42.0667	6.42838	1.17963	11.6771	OK	132.78	20.2143	10.9394	29.4893	OK	15.5384	15.7011	0	37.9057	OK	52.7201	28.8302	7.03662	50.6238	OK	54.153	23.2678	5.67899	40.8565	OK	63.4949	56.7583	16.6241	96.8925	OK	0	0	0	0	OK	45.1444	24.1773	4.43661	43.9179	OK	38.4589	18.9247	1.99793	35.8514	OK	89.0282	79.6395
Cbir_01364	lcl|scaffold31:1703461-1703617	156	0	0	0	0	OK	0	0	0	0	OK	0	0	0	0	OK	0	0	0	0	OK	0	0	0	0	OK	0	0	0	0	OK	0	0	0	0	OK	0	0	0	0	OK	0	0	0	0	OK	0	0
Cbir_01365	lcl|scaffold150:1474964-1477273	2067	10.1793	1.55553	1.33159	1.77947	OK	6.78286	1.03262	0.852175	1.21305	OK	0.609564	0.615945	0.244516	0.987374	OK	5.416	2.96176	2.36941	3.55411	OK	4.42426	1.90096	1.48613	2.31578	OK	3.10372	2.77443	2.04583	3.50303	OK	0.053256	0.0865321	0	0.259596	OK	7.04038	3.7705	3.10911	4.43189	OK	3.51048	1.72742	1.2989	2.15594	OK	2.36602	2.11651
Cbir_01366	lcl|scaffold903:267297-267492	195	0	0	0	0	OK	0	0	0	0	OK	0	0	0	0	OK	0	0	0	0	OK	0	0	0	0	OK	0	0	0	0	OK	0	0	0	0	OK	0	0	0	0	OK	0	0	0	0	OK	0	0
Cbir_01367	lcl|scaffold290:52021-52174	153	41.1857	6.29374	0	13.5611	OK	0	0	0	0	OK	0	0	0	0	OK	0	0	0	0	OK	0	0	0	0	OK	0	0	0	0	OK	0	0	0	0	OK	0	0	0	0	OK	0	0	0	0	OK	0	0
Cbir_01368	lcl|scaffold149:397956-398196	240	185.583	28.3597	22.0226	34.6968	OK	498.769	75.9321	65.7513	86.1129	OK	24.7895	25.049	8.34966	41.7483	OK	77.0901	42.1571	26.5003	57.8138	OK	32.4133	13.9269	5.88621	21.9676	OK	11.0266	9.85672	0	19.7134	OK	0	0	0	0	OK	72.3914	38.7695	23.8471	53.6919	OK	32.6505	16.0665	6.7905	25.3425	OK	33.9237	30.3462
Cbir_01369	lcl|scaffold156:14261-14522	261	16.0677	2.45536	0.902454	4.00827	OK	209.649	31.9167	26.3608	37.4727	OK	3.72586	3.76486	0	9.08917	OK	1.79123	0.979542	0	2.93862	OK	5.35324	2.30011	0	4.95604	OK	0	0	0	0	OK	30.3204	49.2656	24.6328	73.8984	OK	43.1844	23.1275	13.6858	32.5693	OK	67.0298	32.9837	22.1388	43.8287	OK	29.0176	25.9575
Cbir_01370	lcl|scaffold192:21507-21726	219	40.5717	6.19991	2.76082	9.639	OK	34.2638	5.21628	2.07075	8.36182	OK	0	0	0	0	OK	0	0	0	0	OK	0	0	0	0	OK	0	0	0	0	OK	0	0	0	0	OK	0	0	0	0	OK	0	0	0	0	OK	0	0
Cbir_01371	lcl|scaffold381:41682-42003	321	50.4225	7.70525	5.68175	9.72875	OK	34.8056	5.29876	3.62315	6.97438	OK	0	0	0	0	OK	0	0	0	0	OK	0	0	0	0	OK	0	0	0	0	OK	0	0	0	0	OK	0	0	0	0	OK	0	0	0	0	OK	0	0
Cbir_01372	lcl|scaffold283:235644-235857	213	46.1087	7.04605	3.27978	10.8123	OK	0	0	0	0	OK	0	0	0	0	OK	0	0	0	0	OK	0	0	0	0	OK	0	0	0	0	OK	0	0	0	0	OK	0	0	0	0	OK	0	0	0	0	OK	0	0
Cbir_01373	lcl|scaffold146:103387-103546	159	5297.94	809.598	732.581	886.616	OK	7419.43	1129.53	1039.88	1219.17	OK	6401.14	6468.14	5936.46	6999.82	OK	6816.01	3727.36	3434.74	4019.99	OK	10498.5	4510.86	4222.67	4799.04	OK	4001.46	3576.92	3213.27	3940.57	OK	5917.74	9615.34	8777.64	10453	OK	7082.04	3792.81	3499.97	4085.65	OK	9421.52	4636.1	4323.18	4949.02	OK	4204.05	3760.7
Cbir_01374	lcl|scaffold136:114079-114502	423	1.92305	0.293869	9.13E-18	0.587737	OK	0	0	0	0	OK	0	0	0	0	OK	0	0	0	0	OK	0.430841	0.185118	0	0.555354	OK	0	0	0	0	OK	0	0	0	0	OK	0.433062	0.231928	0	0.695783	OK	0.431802	0.212479	0	0.637437	OK	0	0
Cbir_01375	lcl|scaffold390:620989-621319	330	22.2144	3.39467	2.11161	4.67774	OK	12.7431	1.93999	0.969997	2.90999	OK	7.38541	7.46272	1.82143	13.104	OK	8.09831	4.4286	1.29711	7.56009	OK	21.3774	9.18517	5.17643	13.1939	OK	1.04652	0.935488	0	2.80646	OK	3.19339	5.18872	0	11.1801	OK	13.2941	7.11972	3.17041	11.069	OK	12.4156	6.10941	2.58214	9.63668	OK	2.14812	1.92159
Cbir_01376	lcl|scaffold241:176548-176863	315	19.2056	2.93488	1.65399	4.21576	OK	0.896182	0.136434	0	0.409302	OK	0	0	0	0	OK	0	0	0	0	OK	1.87707	0.806514	0	1.9471	OK	0.927835	0.829395	0	2.48819	OK	1.83616	2.98345	0	7.2027	OK	0	0	0	0	OK	0.93873	0.461926	0	1.38578	OK	1.80766	1.61703
Cbir_01377	lcl|scaffold150:2379619-2381083	1464	9.14119	1.3969	1.15373	1.64007	OK	4.89005	0.744457	0.568987	0.919927	OK	37.9791	38.3766	35.0075	41.7457	OK	51.3634	28.0883	25.9635	30.2131	OK	268.684	115.444	111.769	119.12	OK	3.8178	3.41274	2.48391	4.34157	OK	12.6721	20.59	17.5624	23.6176	OK	65.629	35.1479	32.7849	37.5108	OK	356.072	175.214	170.251	180.178	OK	0.98787	0.883692
Cbir_01378	lcl|scaffold31:520526-521648	1122	3.7414	0.571737	0.362968	0.780506	OK	1.82028	0.277117	0.134015	0.42022	OK	0.756126	0.764041	0.223782	1.3043	OK	1.56793	0.857427	0.441514	1.27334	OK	6.59776	2.83484	2.15718	3.51249	OK	0.280637	0.250862	0	0.540533	OK	0.0913521	0.148432	0	0.445296	OK	2.02393	1.08392	0.621737	1.54611	OK	5.27597	2.59618	1.90843	3.28392	OK	0.562558	0.503233
Cbir_01379	lcl|scaffold472:1551107-1551479	372	24.5448	3.75078	2.56468	4.93688	OK	0.607246	0.0924465	0	0.27734	OK	0	0	0	0	OK	0	0	0	0	OK	0	0	0	0	OK	0	0	0	0	OK	0	0	0	0	OK	0	0	0	0	OK	0	0	0	0	OK	0	0
Cbir_01380	lcl|scaffold209:2000108-2002064	939	15.3279	2.34231	1.89797	2.78664	OK	54.2024	8.25171	7.41683	9.08659	OK	5.98226	6.04488	4.27665	7.81311	OK	15.1283	8.27298	6.75961	9.78635	OK	22.9104	9.84383	8.38265	11.305	OK	6.37436	5.69807	4.09891	7.29722	OK	1.77836	2.88955	1.33437	4.44472	OK	18.1549	9.72294	8.10163	11.3443	OK	19.7779	9.73222	8.17833	11.2861	OK	8.15095	7.29137
Cbir_01381	lcl|scaffold768:196395-196680	285	2.05153	0.313501	0	1.32993	OK	4.86E-06	7.39E-07	0	0.361094	OK	14.8901	15.0459	5.53005	24.5618	OK	49.5806	27.1134	17.8136	36.4132	OK	68.6096	29.4793	20.8793	38.0792	OK	8.9232	7.97648	1.46371	14.4892	OK	3.09298	5.02558	0	12.1328	OK	49.8569	26.7011	17.5427	35.8595	OK	66.0517	32.5024	22.8121	42.1928	OK	42.8279	38.3114
Cbir_01382	lcl|scaffold466:132758-132938	180	17.0084	2.59912	0	6.27483	OK	8.47356	1.29001	0	3.87002	OK	7.95092	8.03414	0	24.1024	OK	8.77624	4.79932	0	14.398	OK	0	0	0	0	OK	0	0	0	0	OK	0	0	0	0	OK	0	0	0	0	OK	0	0	0	0	OK	0	0
Cbir_01383	lcl|scaffold122:1430203-1430650	447	7.57509	1.15758	0.59607	1.71908	OK	3.01276	0.45866	0.111946	0.805375	OK	0	0	0	0	OK	0	0	0	0	OK	0	0	0	0	OK	0.469478	0.419668	0	1.25901	OK	0	0	0	0	OK	0.90503	0.484692	0	1.17015	OK	0	0	0	0	OK	0	0
Cbir_01384	lcl|scaffold397:2523-4463	663	4.74982	0.725837	0.401233	1.05044	OK	1.37585	0.209458	0.0384363	0.38048	OK	0.996242	1.00667	0.106277	1.90706	OK	0.589028	0.322112	0	0.694056	OK	2.17978	0.936581	0.371801	1.50136	OK	0.19728	0.176349	0	0.529048	OK	0	0	0	0	OK	0.386299	0.206884	0	0.499462	OK	1.56073	0.767996	0.224941	1.31105	OK	0.192741	0.172415
Cbir_01385	lcl|scaffold113:1432095-1432299	204	375.152	57.3284	45.7564	68.9005	OK	654.802	99.6864	84.2217	115.151	OK	161.324	163.012	109.414	216.61	OK	331.027	181.024	138.937	223.111	OK	378.078	162.448	127.413	197.482	OK	251.354	224.686	165.681	283.692	OK	160.751	261.194	174.13	348.259	OK	281.868	150.955	112.617	189.293	OK	220.302	108.405	77.7435	139.067	OK	202.981	181.575
Cbir_01386	lcl|scaffold1413:11018-11171	153	1763.52	269.49	221.474	317.506	OK	1919.99	292.298	242.713	341.882	OK	123.377	124.669	41.5563	207.781	OK	182.326	99.7058	46.4108	153.001	OK	265.542	114.095	63.0699	165.119	OK	106.87	95.5311	27.9804	163.082	OK	39.2368	63.7532	0	137.369	OK	130.237	69.7488	25.6358	113.862	OK	172.637	84.9504	37.8284	132.072	OK	120.249	107.568
Cbir_01387	lcl|scaffold31:1761738-1761966	228	24.8562	3.79837	1.39607	6.20067	OK	81.2063	12.3628	7.99187	16.7337	OK	0	0	0	0	OK	61.5026	33.633	19.6071	47.6589	OK	44.2099	18.9955	9.78135	28.2097	OK	8.30669	7.42538	0	15.9995	OK	0	0	0	0	OK	104.672	56.0573	38.1046	74.01	OK	82.4597	40.5764	26.0009	55.1519	OK	5.68549	5.08591
Cbir_01388	lcl|scaffold67:176020-176254	234	73.9833	11.3057	6.74914	15.8622	OK	145.473	22.1467	15.8588	28.4345	OK	40.4462	40.8696	18.2571	63.4821	OK	427.59	233.829	195.517	272.141	OK	77.9164	33.4781	20.5924	46.3638	OK	225.194	201.302	156.29	246.315	OK	51.5361	83.7375	43.1189	124.356	OK	417.838	223.774	186.479	261.07	OK	69.5371	34.2175	19.9602	48.4748	OK	218.111	195.109
Cbir_01389	lcl|scaffold285:1504784-1505613	198	5.26168	0.804057	0	2.41217	OK	55.6528	8.47253	3.3634	13.5817	OK	0	0	0	0	OK	9.25388	5.06052	0	12.2172	OK	9.32887	4.0083	0	9.6769	OK	0	0	0	0	OK	0	0	0	0	OK	13.7757	7.37761	0	15.8965	OK	13.7685	6.77513	0	14.5984	OK	0	0
Cbir_01390	lcl|scaffold255:291361-292387	414	132.032	20.1763	17.6881	22.6646	OK	33.1673	5.04936	3.79677	6.30195	OK	240.107	242.621	219.566	265.675	OK	295.613	161.657	147.574	175.741	OK	51.4627	22.1118	17.5012	26.7224	OK	36.4347	32.5691	24.6112	40.527	OK	19.0033	30.8772	20.4388	41.3156	OK	202.952	108.692	97.2664	120.117	OK	52.9923	26.0762	20.7255	31.427	OK	12.3147	11.016
Cbir_01391	lcl|scaffold285:230700-230958	258	39.9321	6.10217	3.55739	8.64695	OK	17.1152	2.6056	0.957675	4.25353	OK	4.69627	4.74542	0	10.225	OK	3.09877	1.69458	0	4.09107	OK	14.1585	6.08344	2.02781	10.1391	OK	0	0	0	0	OK	4.67477	7.59572	0	16.3665	OK	4.63792	2.48386	0	5.35197	OK	4.67035	2.29817	0	4.95186	OK	0	0
Cbir_01392	lcl|scaffold551:155434-155611	177	7.06025	1.0789	0	3.23671	OK	6.98677	1.06366	0	3.19097	OK	0	0	0	0	OK	90.2074	49.3303	19.583	79.0776	OK	42.791	18.3859	1.94105	34.8307	OK	8.44023	7.54475	0	22.6343	OK	8.75495	14.2253	0	42.676	OK	66.6198	35.6785	10.45	60.907	OK	42.6889	21.0061	2.21768	39.7946	OK	0	0
Cbir_01393	lcl|scaffold229:426237-426579	342	495.486	75.7171	69.7312	81.7031	OK	308.658	46.9898	42.3428	51.6368	OK	1.57313	1.58959	0	3.83762	OK	3.03743	1.66103	1.74E-16	3.32206	OK	0.769239	0.330516	0	0.991549	OK	9.09292	8.1282	3.43538	12.821	OK	0	0	0	0	OK	0.766007	0.410238	0	1.23071	OK	1.54629	0.76089	0	1.83695	OK	0.769319	0.688189
Cbir_01394	lcl|scaffold122:1913041-1913317	276	25.8943	3.95701	2.14141	5.77261	OK	62.3766	9.49616	6.69589	12.2964	OK	12.5769	12.7086	4.23619	21.1809	OK	12.2864	6.71885	2.23962	11.1981	OK	35.911	15.4298	9.37772	21.4818	OK	4.14152	3.70212	0	7.97695	OK	1.41591	2.30062	0	6.90187	OK	8.25926	4.42328	0.811687	8.03487	OK	9.65581	4.75139	1.15968	8.3431	OK	1.42314	1.27306
Cbir_01395	lcl|scaffold261:63108-63408	300	6.36224	0.972238	0.178409	1.76607	OK	0	0	0	0	OK	0	0	0	0	OK	0	0	0	0	OK	1.92115	0.825455	0	1.99283	OK	1.90571	1.70352	0	4.11267	OK	0	0	0	0	OK	1.9323	1.03485	0	2.49835	OK	3.85985	1.89934	1.97E-16	3.79867	OK	1.88059	1.68227
Cbir_01396	lcl|scaffold196:496234-496588	354	1.24559	0.190344	0	0.889105	OK	8.89E-08	1.35E-08	0	0.215568	OK	0.717214	0.724722	0	2.17416	OK	0.716062	0.391582	0	1.17474	OK	0.715691	0.307509	0	0.922526	OK	2.22444	1.98844	0	4.28448	OK	0	0	0	0	OK	2.15585	1.15457	0	2.48776	OK	2.86418	1.40939	9.22E-17	2.81879	OK	0	0
Cbir_01397	lcl|scaffold104:96494-96650	156	0	0	0	0	OK	0	0	0	0	OK	0	0	0	0	OK	0	0	0	0	OK	0	0	0	0	OK	0	0	0	0	OK	0	0	0	0	OK	0	0	0	0	OK	0	0	0	0	OK	0	0
Cbir_01398	lcl|scaffold260:3905091-3905979	888	19.3473	2.95654	2.43592	3.47715	OK	32.5627	4.95731	4.28581	5.62881	OK	22.9297	23.1697	19.4948	26.8447	OK	35.9742	19.6727	17.1892	22.1561	OK	38.3093	16.4602	14.4417	18.4787	OK	13.0851	11.6968	9.24448	14.1491	OK	8.55034	13.8929	10.2755	17.5103	OK	29.3616	15.7247	13.5388	17.9106	OK	30.8841	15.1973	13.134	17.2606	OK	11.2683	10.08
Cbir_01399	lcl|scaffold391:378106-380729	525	1283.65	196.159	189.9	202.418	OK	390.338	59.4246	55.95	62.8992	OK	325.538	328.945	307.499	350.392	OK	333.36	182.3	170.52	194.079	OK	3897.86	1674.78	1643.35	1706.21	OK	220.779	197.355	181.765	212.945	OK	134.82	219.061	196.436	241.685	OK	412.582	220.96	208.1	233.819	OK	5021.77	2471.09	2430.05	2512.13	OK	173.473	155.179
Cbir_01400	lcl|scaffold466:161111-161321	210	10.9668	1.67588	0	3.61102	OK	10.5883	1.61195	0	3.47327	OK	8.02298	8.10696	0	19.5719	OK	3.95027	2.16022	0	6.48066	OK	12.1396	5.21599	0	11.2389	OK	28.4479	25.4297	6.20665	44.6527	OK	7.97743	12.962	0	31.293	OK	7.90258	4.23226	0	10.2176	OK	16.0246	7.88532	7.94E-16	15.7706	OK	20.4742	18.315
Cbir_01401	lcl|scaffold346:579143-579470	327	105.459	16.1156	13.1733	19.0578	OK	26.8085	4.0813	2.61526	5.54735	OK	0	0	0	0	OK	0	0	0	0	OK	3.17119	1.36256	1.05E-16	2.72511	OK	0.792783	0.708671	0	2.12601	OK	0	0	0	0	OK	0	0	0	0	OK	0	0	0	0	OK	0.778265	0.696192
Cbir_01402	lcl|scaffold122:542939-543323	384	97.0732	14.8341	12.5817	17.0865	OK	13.5925	2.06931	1.21832	2.9203	OK	3.45641	3.49259	0.412415	6.57276	OK	3.43655	1.87929	0.344857	3.41373	OK	82.4736	35.4362	29.5095	41.3628	OK	4.5262	4.04599	1.18504	6.90693	OK	1.15144	1.8709	0	4.79215	OK	4.01352	2.14945	0.524619	3.77429	OK	75.5783	37.1902	30.6668	43.7136	OK	3.99465	3.57338
Cbir_01403	lcl|scaffold390:630299-630626	327	29.1407	4.45309	2.92569	5.98049	OK	19.7291	3.00353	1.75097	4.25609	OK	8.33645	8.42371	3.09609	13.7513	OK	15.7261	8.59991	4.654	12.5458	OK	9.96571	4.28193	1.80976	6.75411	OK	9.13911	8.16948	3.2431	13.0959	OK	10.16	16.5083	6.97725	26.0394	OK	18.2066	9.75059	5.59292	13.9082	OK	5.80194	2.85499	0.696821	5.01316	OK	9.16741	8.20064
Cbir_01404	lcl|scaffold312:311508-311667	159	617.472	94.3583	67.3988	121.318	OK	507.628	77.2807	52.8424	101.719	OK	24.0742	24.3262	0	66.4604	OK	149.441	81.7223	36.3909	127.054	OK	197.246	84.7499	42.4483	127.051	OK	81.9214	73.2299	17.8733	128.586	OK	37.0726	60.2367	0	129.792	OK	173.683	93.0166	44.983	141.05	OK	92.7031	45.6169	13.3609	77.8729	OK	118.415	105.928
Cbir_01405	lcl|scaffold635:127177-127345	168	673.506	102.921	79.9072	125.935	OK	629.842	95.8865	73.4412	118.332	OK	286.586	289.586	180.133	399.039	OK	531.215	290.497	211.434	369.561	OK	361.123	155.163	103.442	206.883	OK	182.182	162.853	86.0835	239.623	OK	157.378	255.713	119.029	392.398	OK	331.862	177.73	115.852	239.607	OK	275.562	135.597	83.4059	187.789	OK	219.923	196.731
Cbir_01406	lcl|scaffold270:593649-599817	171	0	0	0	0	OK	0	0	0	0	OK	0	0	0	0	OK	0	0	0	0	OK	0	0	0	0	OK	0	0	0	0	OK	0	0	0	0	OK	0	0	0	0	OK	0	0	0	0	OK	0	0
Cbir_01407	lcl|scaffold372:300576-302173	741	22.6707	3.4644	2.85903	4.06977	OK	19.5688	2.97914	2.41863	3.53964	OK	13.1421	13.2797	9.93352	16.6258	OK	18.3539	10.0369	7.90907	12.1647	OK	17.3123	7.43854	5.84355	9.03353	OK	8.96568	8.01445	5.625	10.4039	OK	2.39509	3.89162	1.64479	6.13845	OK	14.9417	8.00206	6.11596	9.88816	OK	12.067	5.93786	4.39177	7.48395	OK	11.2816	10.0919
Cbir_01408	lcl|scaffold65:74004-75189	1185	0.757472	0.115752	0.033903	0.197601	OK	0.560694	0.0853595	0.0156638	0.155055	OK	0	0	0	0	OK	0	0	0	0	OK	1.01616	0.436609	0.145536	0.727681	OK	0	0	0	0	OK	0	0	0	0	OK	0	0	0	0	OK	1.28751	0.633551	0.251506	1.0156	OK	0	0
Cbir_01409	lcl|scaffold431:609265-609433	168	55.5023	8.48152	1.55639	15.4067	OK	18.205	2.7715	0	6.691	OK	0	0	0	0	OK	0	0	0	0	OK	0	0	0	0	OK	0	0	0	0	OK	0	0	0	0	OK	0	0	0	0	OK	0	0	0	0	OK	0	0
Cbir_01410	lcl|scaffold146:1135099-1135399	300	1052.32	160.808	150.638	170.979	OK	819.759	124.799	115.941	133.657	OK	3.00659	3.03806	0	6.54612	OK	0	0	0	0	OK	7.40799	3.18297	0.932269	5.43366	OK	0	0	0	0	OK	15.4848	25.1603	12.1676	38.153	OK	0.962156	0.515286	0	1.54586	OK	5.66665	2.78842	0.511684	5.06515	OK	5.15178	4.60849
Cbir_01411	lcl|scaffold129:759373-761252	648	223.433	34.1436	31.9776	36.3095	OK	263.694	40.1445	37.7872	42.5019	OK	26.7796	27.0599	21.593	32.5269	OK	84.177	46.0326	40.8036	51.2615	OK	60.7588	26.106	22.6781	29.5339	OK	77.0646	68.8883	60.8117	76.9649	OK	12.7709	20.7506	14.6316	26.8696	OK	92.3405	49.4533	44.0894	54.8173	OK	54.8861	27.0081	23.2262	30.79	OK	111.937	100.133
Cbir_01412	lcl|scaffold150:1739990-1740155	165	2464.75	376.648	330.02	423.275	OK	1342.84	204.432	170.36	238.504	OK	61.1618	61.802	6.52461	117.079	OK	1005.32	549.765	427.595	671.936	OK	252.555	108.514	59.9853	157.044	OK	96.663	86.4074	25.3081	147.507	OK	0	0	0	0	OK	1004.64	538.036	417.728	658.345	OK	201.665	99.2345	49.6173	148.852	OK	110.384	98.7429
Cbir_01413	lcl|scaffold98:1588669-1588885	216	559.012	85.4248	72.4727	98.3769	OK	681.919	103.815	89.6873	117.942	OK	71.7729	72.5242	41.5998	103.449	OK	146.448	80.0858	56.4698	103.702	OK	185.632	79.7597	58.8138	100.706	OK	70.1006	62.6632	35.9435	89.3829	OK	6.97984	11.3411	0	27.3798	OK	220.708	118.201	89.9454	146.456	OK	134.686	66.2758	45.8226	86.7289	OK	112.912	101.005
Cbir_01414	lcl|scaffold209:887963-888275	312	9.799	1.49742	0.550369	2.44448	OK	19.3012	2.93839	1.6243	4.25247	OK	2.92613	2.95676	0	6.37094	OK	21.0263	11.4983	6.59544	16.4013	OK	20.0466	8.61335	4.85417	12.3725	OK	2.92073	2.61086	0	5.62561	OK	0	0	0	0	OK	13.4397	7.19767	3.35035	11.045	OK	20.1157	9.89843	5.5784	14.2185	OK	0.976244	0.873292
Cbir_01415	lcl|scaffold537:831266-831554	288	4.82209	0.736881	0	1.47376	OK	7.20718	1.09721	0.201343	1.99309	OK	0	0	0	0	OK	0	0	0	0	OK	0	0	0	0	OK	0	0	0	0	OK	0	0	0	0	OK	0	0	0	0	OK	0	0	0	0	OK	0	0
Cbir_01416	lcl|scaffold86:52025-52628	603	13.0728	1.9977	1.46751	2.52789	OK	0	0	0	0	OK	0	0	0	0	OK	1.31435	0.718757	0.175428	1.26209	OK	0	0	0	0	OK	0	0	0	0	OK	0	0	0	0	OK	0.757252	0.405549	1.36E-17	0.811098	OK	0	0	0	0	OK	0	0
Cbir_01417	lcl|scaffold157:156995-157172	177	0	0	0	0	OK	7.07176	1.0766	0	3.22979	OK	0	0	0	0	OK	0	0	0	0	OK	0	0	0	0	OK	0	0	0	0	OK	0	0	0	0	OK	0	0	0	0	OK	0	0	0	0	OK	0	0
Cbir_01418	lcl|scaffold477:485919-486147	228	87.4706	13.3667	8.64087	18.0926	OK	170.656	25.9805	19.2724	32.6886	OK	6.45812	6.52572	0	15.7545	OK	3.25841	1.78187	0	5.34562	OK	0	0	0	0	OK	3.24278	2.89874	0	8.69621	OK	0	0	0	0	OK	0	0	0	0	OK	0	0	0	0	OK	0	0
Cbir_01419	lcl|scaffold581:117459-117735	276	1.37307	0.209825	0	0.629474	OK	1.36113	0.207216	0	0.621649	OK	0	0	0	0	OK	0	0	0	0	OK	1.41443	0.607734	0	1.8232	OK	0	0	0	0	OK	0	0	0	0	OK	0	0	0	0	OK	1.40234	0.690057	0	2.07017	OK	0	0
Cbir_01420	lcl|scaffold3:1159620-1159899	279	0	0	0	0	OK	0	0	0	0	OK	0	0	0	0	OK	9.19829	5.03013	1.47329	8.58696	OK	1.15483	0.496192	0	1.48858	OK	0	0	0	0	OK	0	0	0	0	OK	11.4605	6.13769	2.25587	10.0195	OK	6.91716	3.40377	0.624603	6.18293	OK	0	0
Cbir_01421	lcl|scaffold483:117993-118320	327	4.25761	0.650622	0.068688	1.23256	OK	0	0	0	0	OK	0	0	0	0	OK	13.0426	7.13238	3.31996	10.9448	OK	4.66207	2.00314	0.211477	3.7948	OK	0	0	0	0	OK	0	0	0	0	OK	18.7004	10.0151	5.53618	14.4939	OK	3.75764	1.84904	1.71E-16	3.69808	OK	0	0
Cbir_01422	C1709905:57-243	186	0	0	0	0	OK	0	0	0	0	OK	0	0	0	0	OK	0	0	0	0	OK	0	0	0	0	OK	0	0	0	0	OK	0	0	0	0	OK	0	0	0	0	OK	0	0	0	0	OK	0	0
Cbir_01423	lcl|scaffold497:679076-679232	156	346.189	52.9025	32.1524	73.6526	OK	93.781	14.2771	3.48463	25.0696	OK	376.71	380.653	236.78	524.526	OK	564.429	308.66	214.52	402.801	OK	623.438	267.871	190.543	345.198	OK	102.559	91.6775	26.8517	156.503	OK	160.277	260.423	110.068	410.779	OK	447.605	239.717	157.494	321.939	OK	510.983	251.442	170.916	331.968	OK	65.1021	58.2366
Cbir_01424	lcl|scaffold36:286187-286394	207	418.191	63.9054	49.3063	78.5045	OK	683.144	104.001	86.5341	121.468	OK	139.741	141.204	94.7765	187.632	OK	353.174	193.135	153.08	233.189	OK	356.141	153.022	121.456	184.588	OK	248.661	222.279	167.138	277.419	OK	11.7209	19.0446	0	41.0354	OK	387.877	207.729	166.593	248.866	OK	318.931	156.938	122.691	191.185	OK	218.969	195.877
Cbir_01426	lcl|scaffold16:503341-503626	285	31.5598	4.82277	2.93112	6.71441	OK	66.7268	10.1584	7.44347	12.8734	OK	32.9954	33.3408	20.0045	46.6771	OK	254.344	139.089	119.37	158.809	OK	175.415	75.3699	62.4913	88.2485	OK	17.3599	15.5181	6.91021	24.126	OK	1.30783	2.12501	0	6.37503	OK	306.125	163.946	142.692	185.2	OK	124.616	61.3206	48.8682	73.7729	OK	2.67563	2.39346
Cbir_01427	lcl|scaffold73:872166-872331	165	41.3525	6.31923	0	12.6385	OK	30.7517	4.68161	0	10.0875	OK	23.6448	23.8923	0	51.4808	OK	24.4757	13.3846	0	28.8399	OK	32.1274	13.8041	2.69E-17	27.6082	OK	7.85355	7.02031	0	21.0609	OK	7.44	12.0888	0	36.2663	OK	24.2513	12.9879	0	27.985	OK	16.1173	7.93093	0	19.147	OK	0	0
Cbir_01428	lcl|scaffold235:928357-928603	246	88.1517	13.4708	8.21584	18.7258	OK	160.421	24.4223	17.4702	31.3745	OK	0	0	0	0	OK	0	0	0	0	OK	0	0	0	0	OK	0	0	0	0	OK	0	0	0	0	OK	0	0	0	0	OK	0	0	0	0	OK	0	0
Cbir_01429	lcl|scaffold654:5479-5629	150	230.483	35.221	16.4364	54.0055	OK	141.047	21.4728	6.38325	36.5623	OK	0	0	0	0	OK	0	0	0	0	OK	0	0	0	0	OK	17.0897	15.2765	0	45.8295	OK	0	0	0	0	OK	0	0	0	0	OK	0	0	0	0	OK	34.014	30.427
Cbir_01430	lcl|scaffold427:110558-112895	1068	312.097	47.6927	45.8999	49.4854	OK	273.083	41.5738	39.9001	43.2475	OK	47.2799	47.7748	42.638	52.9115	OK	95.2517	52.0888	48.1456	56.032	OK	134.293	57.7012	54.0409	61.3615	OK	42.1193	37.6506	33.4477	41.8535	OK	10.5747	17.1821	13.3158	21.0484	OK	109.62	58.7073	54.5482	62.8663	OK	109.826	54.0425	50.2091	57.8759	OK	50.9284	45.5576
Cbir_01431	lcl|scaffold3:1044396-1044723	327	2.54549	0.388986	0	0.838149	OK	10.878	1.65605	0.737441	2.57467	OK	0	0	0	0	OK	0	0	0	0	OK	0	0	0	0	OK	0	0	0	0	OK	0	0	0	0	OK	0	0	0	0	OK	0	0	0	0	OK	0	0
Cbir_01432	lcl|scaffold59:321698-322491	267	0	0	0	0	OK	0	0	0	0	OK	55.2412	55.8195	36.0843	75.5546	OK	44.4672	24.3171	14.7791	33.855	OK	90029.1	38682.5	38343.8	39021.2	OK	24.0826	21.5275	10.0206	33.0345	OK	28.0614	45.5951	22.7976	68.3927	OK	46.3799	24.8389	15.2784	34.3994	OK	41057.2	20203.3	19941.3	20465.3	OK	69.3369	62.0248
Cbir_01433	lcl|scaffold583:66576-66726	150	16.789	2.56559	0	7.69678	OK	0	0	0	0	OK	0	0	0	0	OK	0	0	0	0	OK	0	0	0	0	OK	0	0	0	0	OK	0	0	0	0	OK	0	0	0	0	OK	0	0	0	0	OK	0	0
Cbir_01434	lcl|scaffold366:294251-297816	1689	20.614	3.15011	2.79737	3.50285	OK	38.4688	5.85645	5.37708	6.33583	OK	10.739	10.8514	9.14098	12.5618	OK	34.9378	19.1059	17.4398	20.772	OK	28.9259	12.4285	11.258	13.599	OK	13.5325	12.0967	10.4312	13.7623	OK	4.42388	7.18806	5.4447	8.93142	OK	36.9249	19.7753	18.0934	21.4571	OK	29.4352	14.4843	13.1126	15.8561	OK	17.4244	15.5869
Cbir_01435	lcl|scaffold431:249515-249707	192	10.7836	1.64789	0	3.97835	OK	0	0	0	0	OK	0	0	0	0	OK	0	0	0	0	OK	0	0	0	0	OK	0	0	0	0	OK	0	0	0	0	OK	0	0	0	0	OK	0	0	0	0	OK	0	0
Cbir_01436	lcl|scaffold563:886483-886753	270	4.50843	0.68895	0	1.48448	OK	17.7999	2.70984	1.14531	4.27436	OK	0	0	0	0	OK	3.23336	1.76818	0	4.26876	OK	6.59514	2.83371	0	5.66742	OK	6.48806	5.7997	0	11.5994	OK	0	0	0	0	OK	4.8118	2.57698	0	5.55262	OK	3.24305	1.59582	0	3.85266	OK	6.42483	5.74728
Cbir_01437	lcl|scaffold123:224747-224906	159	134.465	20.5482	8.15716	32.9392	OK	94.8755	14.4437	4.23048	24.657	OK	12.1532	12.2804	0	36.8413	OK	23.2495	12.7141	0	30.6945	OK	81.1402	34.8632	8.5091	61.2173	OK	0	0	0	0	OK	0	0	0	0	OK	117.075	62.6998	23.045	102.355	OK	81.0805	39.8977	9.73788	70.0576	OK	49.3395	44.1363
Cbir_01438	lcl|scaffold321:95881-96070	189	0	0	0	0	OK	0	0	0	0	OK	0	0	0	0	OK	0	0	0	0	OK	11.7057	5.02953	0	12.1424	OK	0	0	0	0	OK	0	0	0	0	OK	5.58078	2.98881	0	8.96642	OK	5.68756	2.79871	0	8.39612	OK	0	0
Cbir_01439	lcl|scaffold59:2310680-2310944	264	1.603	0.24496	0	0.734879	OK	1.58258	0.24093	0	0.722791	OK	0	0	0	0	OK	0	0	0	0	OK	3.01602	1.29588	0	3.12853	OK	0	0	0	0	OK	0	0	0	0	OK	1.52115	0.814657	0	2.44397	OK	1.51241	0.744222	0	2.23267	OK	0	0
Cbir_01440	lcl|scaffold196:647276-647444	168	0	0	0	0	OK	0	0	0	0	OK	0	0	0	0	OK	0	0	0	0	OK	0	0	0	0	OK	0	0	0	0	OK	0	0	0	0	OK	0	0	0	0	OK	0	0	0	0	OK	0	0
Cbir_01441	lcl|scaffold334:1318145-1318334	189	22.3698	3.41841	2.09E-16	6.83682	OK	0	0	0	0	OK	0	0	0	0	OK	0	0	0	0	OK	0	0	0	0	OK	0	0	0	0	OK	0	0	0	0	OK	0	0	0	0	OK	0	0	0	0	OK	0	0
Cbir_01442	lcl|scaffold260:1832823-1832994	171	8.70541	1.33031	0	3.99092	OK	25.5032	3.88259	0	8.36581	OK	0	0	0	0	OK	0	0	0	0	OK	0	0	0	0	OK	0	0	0	0	OK	0	0	0	0	OK	0	0	0	0	OK	0	0	0	0	OK	0	0
Cbir_01443	lcl|scaffold32:4587238-4587391	153	13.819	2.11173	0	6.33519	OK	0	0	0	0	OK	0	0	0	0	OK	0	0	0	0	OK	0	0	0	0	OK	0	0	0	0	OK	0	0	0	0	OK	29.1698	15.622	0	37.7148	OK	0	0	0	0	OK	0	0
Cbir_01444	lcl|scaffold501:323725-324276	156	26.222	4.00708	0	9.67394	OK	65.1668	9.92092	1.04738	18.7945	OK	0	0	0	0	OK	0	0	0	0	OK	427.071	183.498	116.494	250.502	OK	62.452	55.8261	0	111.652	OK	0	0	0	0	OK	0	0	0	0	OK	130.492	64.2121	21.404	107.02	OK	64.2886	57.5089
Cbir_01445	lcl|scaffold83:1906942-1907128	186	1190.37	181.905	156.679	207.131	OK	1103.48	167.993	143.808	192.177	OK	258.515	261.221	179.629	342.812	OK	334.511	182.929	133.142	232.716	OK	646.176	277.64	223.191	332.09	OK	441.811	394.937	301.196	488.678	OK	55.9647	90.9334	30.3111	151.556	OK	431.241	230.953	175.346	286.56	OK	428.052	210.634	159.919	261.349	OK	365.427	326.89
Cbir_01446	lcl|scaffold123:153255-153639	384	54.3419	8.30419	6.52358	10.0848	OK	48.4698	7.37899	5.73922	9.01877	OK	4.78126	4.83131	1.61044	8.05218	OK	22.9988	12.577	8.78488	16.3691	OK	19.642	8.43952	5.73671	11.1423	OK	3.21228	2.87147	0.526925	5.21601	OK	0	0	0	0	OK	37.5991	20.1363	15.4228	24.8499	OK	21.8517	10.7527	7.47315	14.0322	OK	3.63117	3.24824
Cbir_01447	lcl|scaffold487:601215-601667	150	0	0	0	0	OK	0	0	0	0	OK	0	0	0	0	OK	0	0	0	0	OK	0	0	0	0	OK	0	0	0	0	OK	0	0	0	0	OK	0	0	0	0	OK	0	0	0	0	OK	0	0
Cbir_01448	lcl|scaffold113:2948299-2948482	183	0	0	0	0	OK	0	0	0	0	OK	0	0	0	0	OK	52.6794	28.808	9.60265	48.0133	OK	51.8547	22.2802	7.42674	37.1337	OK	5.70219	5.09721	0	15.2916	OK	0	0	0	0	OK	23.3099	12.4837	9.83E-16	24.9674	OK	11.596	5.70609	0	13.7757	OK	0	0
Cbir_01449	lcl|scaffold150:3242829-3243027	198	163.666	25.0104	16.787	33.2337	OK	280.017	42.6295	31.8879	53.3711	OK	27.222	27.507	5.04762	49.9663	OK	292.877	160.161	120.43	199.892	OK	195.522	84.0092	58.6795	109.339	OK	100.088	89.4694	51.3195	127.619	OK	14.0348	22.8041	0	49.1361	OK	231.959	124.226	89.4361	159.017	OK	182.125	89.619	61.279	117.959	OK	136.376	121.994
Cbir_01450	lcl|scaffold150:510462-510789	327	13.9722	2.13514	1.06757	3.20271	OK	10.5077	1.59969	0.676107	2.52327	OK	0	0	0	0	OK	0.749969	0.410124	0	1.23037	OK	0.735139	0.315865	0	0.947594	OK	0.768595	0.68705	0	2.06115	OK	0	0	0	0	OK	1.48848	0.797161	0	1.92452	OK	0.738879	0.363584	0	1.09075	OK	0	0
Cbir_01451	lcl|scaffold229:73690-73852	162	229.635	35.0914	19.7762	50.4065	OK	32.434	4.93772	0	10.6393	OK	0	0	0	0	OK	11.68	6.38728	0	19.1618	OK	23.6296	10.1529	0	24.5112	OK	0	0	0	0	OK	0	0	0	0	OK	0	0	0	0	OK	0	0	0	0	OK	0	0
Cbir_01452	lcl|scaffold159:176988-177429	441	84.8942	12.973	11.0498	14.8962	OK	101.72	15.4857	13.3929	17.5786	OK	5.99205	6.05477	2.81836	9.29118	OK	72.3498	39.5648	33.4416	45.688	OK	40.91	17.5777	13.9708	21.1845	OK	14.2483	12.7366	8.3023	17.171	OK	0	0	0	0	OK	112.58	60.2926	52.8286	67.7566	OK	44.8592	22.0741	17.745	26.4032	OK	21.9	19.5905
[truncated: 15,827 more rows]
[truncated: 23 more columns]
