# Supplementary material for: Comparative genomics and transcriptomics in ants provide new insights into the evolution and function of odorant binding and chemosensory proteins
Source: BMC Genomics. 2014 Aug 26;15(1):718. doi: 10.1186/1471-2164-15-718 (PMC4161878; doi:10.1186/1471-2164-15-718)
Supplement: Supplementary file 4 — Additional file 4: All newly-annotated odorant binding protein and chemosensory protein genes. CDS: coding nucleotide sequence; Prot: amino acid sequence; Loc: genomic/transcriptomics locus; strand: coding strand; BEDsize: length of each exon (# nucleotides); BEDstart: locus position before first nucleotide of each exon. (CSV 33 KB) [file 12864_2014_6421_MOESM4_ESM.csv]

Name	CDS	Prot	Loc	strand	BEDsize	BEDstart
CfloCsp5	ATGAATAAGCAGATTATCATTTTAATTATCATCGGCTCAGGACTTGCCGTTTTTTGCCGAGTGCAAGATATTTCGTCATATTTAACAGATAAACGTTTCATCGATAAAGAACTTCATTGCTTACTCGAGACAGGGGATTGCGATGGACTTGGGAAACAAATAAAACGTGTATTACCCGTAGTCCTCAAGGATAAATGTCGTCGTTGCACTCCGCTGCAGAAAGCAAATCTATATAAATTGATACAATTTTTACAATCGCGATATCCCACGCAATGGCGCACGATCGAAGAAATGTATTCTTCACCAACTCATTTTAATGAAAACAAA	MNKQIIILIIIGSGLAVFCRVQDISSYLTDKRFIDKELHCLLETGDCDGLGKQIKRVLPVVLKDKCRRCTPLQKANLYKLIQFLQSRYPTQWRTIEEMYSSPTHFNENK	Cflo_3.3|scaffold130:101110-101650	+	166,164	0,377
CfloObp1	ATGCACGTGTCGGTGATCCTCGGCATGGTGTTCCTACAGGCGATTTACGTGTCCGCCGGGCCACCTGACTGGATCCCCCCGGAAATGTTGGAGATGGTTCAAGCCGACAAGGAACGGTGCATGGCCGAACACGGGACATCTCAAGCGCTTATCGACGAGGTTAACGATGGAAAACTTTCGGAAGATCGCAGTATAACGTGCTACATGCATTGCCTGCTCGACTCATTCAGTTTGGTCGACGAGGAGGGTGACTTGGAAACCGAGATGCTGCTAAGTGTCATTCCTGAGGAATTTCAAGAAATAGGTAACAAGATTTTGACTAAATGCGCCAAGCAAGACGGCGCGGATGTTTGCGATAAGATATTCAATGTAGCAAAATGTGTCCAAGGAACAGTGCCA…	MHVSVILGMVFLQAIYVSAGPPDWIPPEMLEMVQADKERCMAEHGTSQALIDEVNDGKLSEDRSITCYMHCLLDSFSLVDEEGDLETEMLLSVIPEEFQEIGNKILTKCAKQDGADVCDKIFNVAKCVQGTVPELWFMV	Cflo_3.3|scaffold28:210835-212284	+	60, 85, 89, 103, 65, 15	0, 270, 833, 994, 1189, 1434
CfloObp11	ATGGCGACAGAAAATTTAATACTTATTTGTGCCTTTTTAATTGTCACACAACTCGTCATAGTTCATTGTAATGAGGCAAATATAGATTGGACTACTGTTCACGACGAATTGAGAAAATTAGCTGGAAATTTGCGTAAGAAATGTACCGGTGAAATTAAGGGTATAACGGATGAGATGCTAGAGGAAGCAGAATTAGGTAACTTTTCTGAAGGCGATAACAAATTAGCATGTTATTTCAAGTGCGTGATGGACAAGGGAGGAGTGATGAAAAAGGATGGCAAGATCAACTATAAACTCTTGAGCAAAATGATGCCGGCAGCATACAGACATATTGGACAAGAAATGCTTGACGAATGCCGCAATATAAGTGGTGATGACAAGTGTGACGTAGCTCTCAAC…	MATENLILICAFLIVTQLVIVHCNEANIDWTTVHDELRKLAGNLRKKCTGEIKGITDEMLEEAELGNFSEGDNKLACYFKCVMDKGGVMKKDGKINYKLLSKMMPAAYRHIGQEMLDECRNISGDDKCDVALNFNKCMYRANPVVSKKI	Cflo_3.3|scaffold2425:89754-91031	+	78, 94, 92, 103, 80	0, 328, 620, 785, 1197
CfloObp12IC	ATGAAGATTATTGTGCTTTGCGTCTGTGTTTTAGGATTTGCTGAAAAATTGGAGACTTGTATGACAGAAAATAATGTAACTTTCGATGCTTGGTCCGAAGCGGTACAAATATTGATTAACGTGCATAAAAAACCTGAAAATGTAGAAAAGTCACGAAAACTAGGTTGCATCCTAGCTTGTTATTTAAAAAAACAGGATTTGGTA	MKIIVLCVCVLGFAEKLETCMTENNVTFDAWSEAVQILINVHKKPENVEKSRKLGCILACYLKKQDLV	Cflo_3.3|scaffold1476 :9868-10634	-	120, missing_exon,41, 42	0,missing_exon, 380, 724
CfloObp13IC	ATGAAGATTATTGTGCTTTGCGTCTGTGTTTTAGGTTTTGCTGTAAAAAATATTACAGAAGAATGTGAAAAGTGCTTCTCTCTATTTACTTGTGCTGTAAGAGCTGTACATAAATCACAGAAGCATGAAGAACATGAAGGACCAGAAATAAATGAAAATGAAGAAACAGAA	MKIIVLCVCVLGFAVKNITEECEKCFSLFTCAVRAVHKSQKHEEHEGPEINENEETE	Cflo_3.3|scaffold1476 :18729-20265	-	129, several_missing_exons,41	0,several_missing_exons, 1495
CfloObp2	ATGAAGAGAATCGCGCTTCTCGTCTTAGCTCTCGCTACTAATGCAATTGCAGATGAAGATGAAATGATACAAATGGAAGCTGTGGATTTCGAAACCGGCATACAGACGATCAAAGACTGTCTAGATGGAGCTGAGACGACTATAGACGAGCTGAATCTTATAAGACAAAAGATGCTAGAAATCAAAGAAGATGAAGATATCGATGAAGAAACTAAAGAATATTTCCTAACATACGGTCGTTATATAGCATGCATATTGGAAAAGGAAGATTTGATAAAGGATTCGAAGCTAGTTGTAGACAAAATAATGAAAGAGAATGAGAAAGATGATACACCATTAAACAAAAAGGACTTGGAGAAATGTCTAAATTCACTAAACGAAGGCGATTTGAATTTGGAA…	MKRIALLVLALATNAIADEDEMIQMEAVDFETGIQTIKDCLDGAETTIDELNLIRQKMLEIKEDEDIDEETKEYFLTYGRYIACILEKEDLIKDSKLVVDKIMKENEKDDTPLNKKDLEKCLNSLNEGDLNLEQRAFGLVLCFQNVKLASPNKR	Cflo_3.3|scaffold1455 :46183-48504	-	89, 100, 128, 103, 42	0, 277, 1432, 1799, 2279
CfloObp4	ATGAAGTTACTTGCACTACTCGTCTGCTTGATGGCAATCGCCATAACCTACGCTAACACTATTGCGGACATAGCTTTACATGGAGGATTGCTATCCGCCGCAGATTTGCAACAATGTTATGAGAATGCGAATCTAGCAGAAGCTGATTTAATTATAAATACAGAAATAAAAGATGGTTCTTATAAGAATCCAGAAAATGCGGAAAAAGCGAAGAAAAATGGCTGCTTCACATTATGTATATTAGAAAAGCGAGGCTTGATCGTCGATTCGGAGATTCAGAAGAATAAGTTGTATGGCAAATCGGCACACGCTAACTTGAATCAGGCAACTCAAGCAAAAATATATGCAACTGTAGATCGTTGCACAGAACAAGTTAAAACAGTAACGGATATGTGCGAC…	MKLLALLVCLMAIAITYANTIADIALHGGLLSAADLQQCYENANLAEADLIINTEIKDGSYKNPENAEKAKKNGCFTLCILEKRGLIVDSEIQKNKLYGKSAHANLNQATQAKIYATVDRCTEQVKTVTDMCDKSLDLLTCLWKDFI	Cflo_3.3|scaffold1455 :36536-43896	-	68, 115, 116, 100, 42	0, 863, 2150, 6952, 7318
CfloObp59aJ	ATGGTCAAAGTGATTTTTGTTGTCGTTCTGTTCAGCGTTTGCTTGTTTCTGGTGAAATCAGCGATTTCATTAAAATGCAGAACAGGTGCCCAACACTCAGATCAATTCCAAAAGATCATGCAAGTTTGCAAGAAACGATCTACAGGTGATAATAGCCAAGAATCCTCGTTGAGTGAAGACGACGATAATAAAGATCACTCTTTGGATATAAATATATTTGACACAAAATTCCTTCTGAGCAATAAATTCTACAATGCAGATTCTTTTGAGGACTCAAATAACAATCGGAATCGATGGAACGATCAGAGAAATAATAAAGACCAACATTATTCCTTCAATTATACAAATGGAAACAGGAAAAATGCACGTTATTCTAGTCATAGCAACAACAGAGAAGAA…	MVKVIFVVVLFSVCLFLVKSAISLKCRTGAQHSDQFQKIMQVCKKRSTGDNSQESSLSEDDDNKDHSLDINIFDTKFLLSNKFYNADSFEDSNNNRNRWNDQRNNKDQHYSFNYTNGNRKNARYSSHSNNREESLSNSNNKDFNYSDGIARLSYDQMYNTNSENKEREQV_switchscaffold_CLIQCFFNELNIVDQRGFPKQDSIIQLMTHNLRNSELQDFIVEAIVECFHYLDMRQDKCYYSQNLLTCLNEKGKEV	Cflo_3.3|scaffold5 :11295-28684,Cflo_3.3|scaffold2943 :6205-6512	-,-	(223, 221, 66),(192, 36)	(0, 15028, 17323),(0, 271)
CfloObp5IJ	ATGTGTATCCGCGTATTCATCTACATTATTATGATCGCGCTTTTCGCGATTAATCAATCGGATGCTGTACTGACGATGGAACAGATTCACAAGACCGCAATGACTATGCGAAACTCGTGTGTATCTAAAAGCCATGCAGATGCCGGAGCTGTTGAGGGATTGCAAACGGGCCAATTTCAGGATGATAATCAATCATTAAAATGCTATACGCTTTGTGTAATGAAAGCAATGCGAACTGTAAGAAAT_switchscaffold_CCTGCTGGCGATGATTGCGAAACAACTTACCAGTTTGTAAAGTGCTGCTATCAAACAGATAAGGATCATTTCTTCTTTCCT	MCIRVFIYIIMIALFAINQSDAVLTMEQIHKTAMTMRNSCVSKSHADAGAVEGLQTGQFQDDNQSLKCYTLCVMKAMRTVRN_switchscaffold_PAGDDCETTYQFVKCCYQTDKDHFFFP	Cflo_3.3|scaffold516 :2070-4382,Cflo_3.3|scaffold2364 :3408-3489	-,-	(101, 79, 66),(81)	(0, 1330, 2246),(0)
CfloObp6NTE	AAAAAATATTCCTTGGATGAAATTAAAGTCGCTCTGAAGCCGGTGAGCGATATTTGCATCGAAAGGGTTGGCGTCAATCCAAAGATAATTGAGGATGCAAACAACGGAAAACTTGTTCCCGACCGGAAACTGCAATGTTATTACAAGTGCGTGATGCTGATGACAAAAGTTATGAAAAATGATAAAATAGTGGAGAAAGCACTCCAGAATATCGTAGAGCTCATGTTAGTCGAAGAACTTCAGACTATTGCTTTAGGAGCACTCAAACATTGTCAATCAACCCTATCGAAGTCGATGGAAGGATGTGAATTAGCATATGAGTCGGTTAAATGCTTACTCGACTATGATTCGACGGTAATACTCAGA	KKYSLDEIKVALKPVSDICIERVGVNPKIIEDANNGKLVPDRKLQCYYKCVMLMTKVMKNDKIVEKALQNIVELMLVEELQTIALGALKHCQSTLSKSMEGCELAYESVKCLLDYDSTVILR	Cflo_3.3|scaffold1787:82-1220	+	82, 89, 112, 83	0, 278, 830, 1055
CfloObp7NTE	GTTGTCGTAGAAAATGCGAAAAATGGACAAGTAGCTGAAGGAGATGAAAAACTCGCCTGCTTCGGTAATTGCATCTTAAAGAAACTTGGAATTATAAATGCGAATGGAGACATTGACTGGGAAGTAGCTCGTTCAAAAGTACCTCCCGGTATATCACAAGAACAAATCGATCACGTATACAATAAATGTCAAAACGTTGCTGGAAGTGGTTGCGAAAAAGGAGCCAATCTGTTGAAATGTTTCAAGGAGAACAAAAATTTTGCTGTTTTATCA	VVVENAKNGQVAEGDEKLACFGNCILKKLGIINANGDIDWEVARSKVPPGISQEQIDHVYNKCQNVAGSGCEKGANLLKCFKENKNFAVLS	Cflo_3.3|scaffold825 :152080-152564	-	74, 106, 93	0, 201, 391
CfloObp8IC	ATGAAGCAAATAATATTCGTTGTCTTTCTATTTATTGCCATTACAATGGGACTCAGCGATGATGTTGTAGAGAGAATGGCACAATCGTTCTCATTGCCAAATATAGACGTACAAATTTGCATAAATAAAACAGTTGTAAAAATCGAGGATTTAATGAAAATGGATGAATTAGTAGAGAATAGTATTCAGGAATCATCAACAGATATCGATAAATCTTCTTCAGTCTTAAAAATTGGCTGTTTATTGGCTTGTTTGTTTCAGAAAAAAGAAATGGTTAAAAGCAAAACTGACGAATGCGAAGTGATGCTTAAATTCACTCTGTGCGTAATATTGGAAGCG	MKQIIFVVFLFIAITMGLSDDVVERMAQSFSLPNIDVQICINKTVVKIEDLMKMDELVENSIQESSTDIDKSSSVLKIGCLLACLFQKKEMVKSKTDECEVMLKFTLCVILEA	Cflo_3.3|scaffold1455 :31260-33901	-	66, 130, 101, missing_exon, 41	0, 756, 1822,missing_exon, 2600
CfloObp9NTE	TATTCAATCTTACATGTTCGAGCACGAGCGGATATCAAACGAGATTGTCGGCAACAAACGAATGTTTCTTGGGCATCCTTAAAACGATTGAAGGCCGGCAACGTTGAAGAAAATGATATAAAATTAAAATGTTACTTGAGATGCTTTATGATGAAGAGTGGTATTCTTAGCGAAAATAACAATGTAGATATCGAGAAGGCTGTACGTCATCTTCCGCGTAGTATGCAAGAATCGTCGAGAGAAATTCTTAATCGGTGTAAATCGATTCCAACGGAAAATGTTTGCGACAAAGCTTTTCAAATAGCTAAATGTTACGTTAAAGCACAACCAGAAATTTTAAAAAGCGTATCATTTGTT	YSILHVRARADIKRDCRQQTNVSWASLKRLKAGNVEENDIKLKCYLRCFMMKSGILSENNNVDIEKAVRHLPRSMQESSREILNRCKSIPTENVCDKAFQIAKCYVKAQPEILKSVSFV	Cflo_3.3|scaffold107:725927-726662	+	73, 195, 65, 24	0, 151, 544, 711
ClfoObp10	ATGAGGTTCCTCGCGGTCGCCATGGGTTTTCTCTTTCAAGCGTGGATCGTCTCATGCGGGACGAGACCGAGCTTTGTTTCCGATCAGATGATCGCGACTGCGGCCAGTGTTGTAAATGCCTGCCAAACGCAAACGGGAGTTGCTACAGCCGACATAGAAGCGGTAAGAAACGGTCAATGGCCAGAAACACGTCAATTGAAGTGCTACATGTATTGTCTCTGGGAACAATTCGGTCTGGTCGATGACAAGAGAGAGCTAAGTCTGAACGGTATGCTGACATTCTTCCAAAGAATACCCGCCTACAGAGCTGAAGTCGAGAAGGCGATCAGCGAATGCAAGGGGATCGGTAAATATTTGGCAAAGGGTGATAATTGCGAATACGCGTATATGTTCAACAAG…	MRFLAVAMGFLFQAWIVSCGTRPSFVSDQMIATAASVVNACQTQTGVATADIEAVRNGQWPETRQLKCYMYCLWEQFGLVDDKRELSLNGMLTFFQRIPAYRAEVEKAISECKGIGKYLAKGDNCEYAYMFNKCYAELSPRTYYLF	Cflo_3.3|scaffold2425:86122-88157	+	60, 88, 53, 157, 65, 15	0, 731, 1076, 1266, 1874, 2020
HsalCsp5	ATGAACAAGCAGCAAATTATCGTGGCTCTTTTGAGCTTTAGCTTAGGTATCATAGTCTTTTGCGAGGGCAAGGAGCTTTCGGAACTCTTGCAGGACGACAAGTTCATTGACAGCGTGAAGGAATGCATACTGGAGAAAGAAAAGTGCGACGACATGGGGTTTAAAGTGAGAAATGTTCTACTGCCTGAACTGATCAGCAGAGATTGCGAGAGTTGTAGTCCTTCCTTGAAGAAGGACGGGCAAACATTGATATCGAACCTGAAGGAACGATTTCCTACCGAGTGGATCATAATCTCCCACATGTACGATCAGGAGATTTACGATATTCCTGGCTATTACACGACTCCGCTGATGCCACCGCTG	MNKQQIIVALLSFSLGIIVFCEGKELSELLQDDKFIDSVKECILEKEKCDDMGFKVRNVLLPELISRDCESCSPSLKKDGQTLISNLKERFPTEWIIISHMYDQEIYDIPGYYTTPLMPPL	Hsal_3.3|scaffold365:1140832-1141487	-	191, 172	0, 483
HsalObp1	ATGCGCACCGTATACGTGTCGTTGATACTCGGTGTGGTGTTGCTACAGGCGATTTGCGTGTCCGCCGGGCCGCCCGACTGGGTGCCCCCGGAAATGTTGGAGATGGTTCAAGGTGACAAGGAACGGTGCATGGCTGAACACGGCACGTCTCAAGACCTGATCGACCAAGTCAACGACGGACATCTGTCGGACGACCGTTCCATAACGTGCTACATGAATTGTCTCCTCGACGCGTTCAGTTTGGTCGACGAAGAGGGTGATTTGGAGGCCGACATGCTGATCAGCGTCATACCCGAGCAGTATCAGGAGATAGGCACCAAGCTCTTGACCAAATGCGCCAAGCAAGACGGCGCGGATCCGTGCGAGAAGATATTCAAGGTAGCGCAGTGTGTCCAAGGA…	MRTVYVSLILGVVLLQAICVSAGPPDWVPPEMLEMVQGDKERCMAEHGTSQDLIDQVNDGHLSDDRSITCYMNCLLDAFSLVDEEGDLEADMLISVIPEQYQEIGTKLLTKCAKQDGADPCEKIFKVAQCVQGTVPELWFMV	Hsal_3.3|scaffold883 :44734-46658	-	15, 65, 103, 89, 85, 69	0, 181, 356, 544, 1514, 1855
HsalObp10	ATGAGGCTACTCGCGGTCGCCGTGGGTTTCCTTCTGCAAGCATGGATCGTCTCCTGCGGGACGCGACCCAGCTTCGTTTCCGACCAGATGATCGCGACCGCGGCCAGCGTTGTGAACGCTTGCCAAACGCAAACAGGAGTAGCCACAGCCGACATAGAAGCGGTAAGAAACGGTCAATGGCCGGAAACACGTCAATTGAAGTGCTACATGTATTGCCTCTGGGAACAATTCGGCCTGGTCGACGACAAGAGAGAATTAAGTCTGAACGGTATGCTGACATTCTTCCAAAGAATACCCGCCTACAGGGCTGAGGTCGAGAAAGCGATCAGCGAATGCAAGGGGATCGGTAACTATTTGGCGAAGGGCGACAACTGCGAGTACGCGTACACGTTCAACAAG…	MRLLAVAVGFLLQAWIVSCGTRPSFVSDQMIATAASVVNACQTQTGVATADIEAVRNGQWPETRQLKCYMYCLWEQFGLVDDKRELSLNGMLTFFQRIPAYRAEVEKAISECKGIGNYLAKGDNCEYAYTFNKCYAELSPRTYYLF	Hsal_3.3|scaffold468:463517-466252	+	60, 88, 53, 157, 65, 15	0, 956, 1470, 1783, 2532, 2720
HsalObp11	ATGGCGAGGGGCAACCTGGTCCTCATCTGCGCCTCTTTGATCGTCACGCAGCTCATTGCCGTCTCCAGCGAGGAAATAGATTATACTACTATCCATGATGAGCTGAGGAAATTAGCCGGAAATTTACGGAAAAAATGTCTCGGTGAAAACAACAGCATAACCGACGAAATACTAGGTGCGGCGGAACAGGGCGACTTCGAGAACAAAGGTTTAGCGTGTTACTTCAAGTGCGTGATGGAGAAAGGAGGAGTGATGAAAAAAGACGGCAAGATCAATTATAAGCTCTTGACCAAGATGTTACCGCCGGCTTACAAACAGATTGGATTAGGAATGATCGACGAGTGTCGCGAGATAGGCAAATTTTTAGAAGGGAGCGACAAGTGCGAAATAGCTTTTAAC…	MARGNLVLICASLIVTQLIAVSSEEIDYTTIHDELRKLAGNLRKKCLGENNSITDEILGAAEQGDFENKGLACYFKCVMEKGGVMKKDGKINYKLLTKMLPPAYKQIGLGMIDECREIGKFLEGSDKCEIAFNFNLCMYNANPVVC	Hsal_3.3|scaffold468:469374-470385	+	72, 94, 86, 107, 79	0, 212, 436, 609, 932
HsalObp12	GACCTATACACAGAGCCTGAAATAATGAATGAAGAATACACTAAGCCCGAAAACGAAGAGAAGAATAGAAAAAATGGTTGCCTCTTGGAATGTTTGTTAAAAAAACAGGGTTTTATGGAAGGATCAGACATCAACGAGACTAAAATTCATACACAAATGAATACAAAATTTGCTAATGATCCGATGCTAGGCAAAATGCACACGACTGTACATAAATGCGTGAAAGAAATAAAAAAGAACAATATTACACAAGAATGTGAAAAAGGTTTTTATTTACTTACTTGTATGATGAAAGGGATGTATAAAGCAAAGAAGCATGATGAACATGAATCTGAACATGAACATACAACT	DLYTEPEIMNEEYTKPENEEKNRKNGCLLECLLKKQGFMEGSDINETKIHTQMNTKFANDPMLGKMHTTVHKCVKEIKKNNITQECEKGFYLLTCMMKGMYKAKKHDEHESEHEHTT	Hsal_3.3|scaffold300 :347434-348925	-	116, 121, 114	0, 247, 1377
HsalObp2NTE	GCAAAGGAATTAAAAGAAATGGCAGAAAATTTCGAGTCTGACGTGCAAACTGTGCAGTTGTGCCTAGACGAAGCGGAAACTACAGAATCGGAAATGAAGGCTATAAAAGAGAAGATCGACAAATTGGACACACTGGATGATAACATTGACGATGAAACTAAGAAATCTTTGGAAAAGACCAATAGATTCATAGCCTGCATGTTGGAGAAGAAAGAAATGATGGTAGACTCGAAATTGAATGTGGATAAAATACTGGAAGCTATAGAGAAGGATAGTAAATACCACGTTAAGCAGGACGAAGTAAAGGAATGCCTGAATACACTAAACAATGACAAAGAACTGGATCGGGAAATGAGGGCGATGGGGATGATGATATGCTTAATAAAAAACGAGAAAGAC…	AKELKEMAENFESDVQTVQLCLDEAETTESEMKAIKEKIDKLDTLDDNIDDETKKSLEKTNRFIACMLEKKEMMVDSKLNVDKILEAIEKDSKYHVKQDEVKECLNTLNNDKELDREMRAMGMMICLIKNEKDEDEKK	Hsal_3.3|scaffold1375:13360-15165	+	88, 131, 103, 92	0, 201, 954, 1713
HsalObp3	ATTGATCCTATTTATTTGTTGCAGACGATAATCTCGGCTGATGATTTTGTGGAAAAATTGGCAGAAATGTTATCGCTGACTCAAGAAGATGTACAGAAATGCATCGAAAAGACAGGCACAACACAAGATGACATAATGCACTTTGACCAAATTGTGACCGACAATTTGCAAACTGTAGATTTCGACGAGAAAGCTAAAAGACTTGGCTGTTTCTTCAGCTGTTTAGGCCAAAAAATGGGAATAATGACTGATGGACATCTCAATGTGGACAAGATGAAACAAATAATACGCTCTAAAGTTAAAAATCCTGAAAAACTTGCTGTAGGCTATCGGATATTGGACATATGCAATGATCAGGTTAGAAGTAAGACTAATGAATGTGAAATAAGTATCAGATTT…	IDPIYLLQTIISADDFVEKLAEMLSLTQEDVQKCIEKTGTTQDDIMHFDQIVTDNLQTVDFDEKAKRLGCFFSCLGQKMGIMTDGHLNVDKMKQIIRSKVKNPEKLAVGYRILDICNDQVRSKTNECEISIRFLLCMADETERLRKNDMQRRYEDNNDNE	Hsal_3.3|scaffold1375:42938-44365	+	127, 116, 115, 122	0, 216, 618, 1305
HsalObp4	ATGAGCGAAGATTACGTGGGTCGTTTGATGAATATTGCCAAATTAAAGAGAGAAAAGGTACTGGAATGCATGAACAAGACACATGTAACAATTGAGGATTTTGAGCACTTTGACAGAGTTCTGATAGACAAGCTAGTAGTCGATTTCGATAATGTGGTTTTAAAAGTTGGCTGCCTCTTCAGCTGCATATTCCAAGAGAAGGAAGTAATGACGGGTGCACATATAGATATAGACAAGATAAAAGATATGCTGCGCTCCAAATTTAGAAGAGATGACACGAAGCAACTTGATGTACGCTTGCAATTGCTGGACACTTGTAGCAATGAGGTTAAAAGTAATATCAACGAGTGCGAAGTAAGTCTTAAATTTATAATCTGTGGACTAAGGGAAACGGAAAAG…	MSEDYVGRLMNIAKLKREKVLECMNKTHVTIEDFEHFDRVLIDKLVVDFDNVVLKVGCLFSCIFQEKEVMTGAHIDIDKIKDMLRSKFRRDDTKQLDVRLQLLDTCSNEVKSNINECEVSLKFIICGLRETEKILNKDMDNTNDE	Hsal_3.3|scaffold1375:55298-56248	+	94, 113, 121, 107	0, 162, 563, 843
HsalObp5	ATGGCCAGTGAAACGCGCGCCCGTACGCTGATATGCGCGCTCGTGATCGCACTCGTCGCGATGCAGCAGGCAAACGCCGCGATGACGATGGAACAGATAGAGAAGACTGCGGCGACGCTACGGAACACGTGCGTGTCGAAGGTGAACGCGAATATGGATACGGTGCTCGCAATTCAGAAGGGAGAGTTCCCGGACGACCGCTCGTTAAAATGTTACACGCATTGCATAATGAAGACAATACGAACTTATAAAAACGGACGTGTGGACGAGGGAATGATGCTTAAGCAGCTGGACTTGATGATGCCGGCCGATATTGCTGTGCTTATGAAGGAGACCACAAAAATCTGCGCGGCGGAACCACCCACTGGTGACGATTGCGAAACGACCTTCAACTTCGTT…	MASETRARTLICALVIALVAMQQANAAMTMEQIEKTAATLRNTCVSKVNANMDTVLAIQKGEFPDDRSLKCYTHCIMKTIRTYKNGRVDEGMMLKQLDLMMPADIAVLMKETTKICAAEPPTGDDCETTFNFVKCSYNNDPDHFFFP	Hsal_3.3|scaffold253:280873-283653	+	78, 79, 89, 112, 83	0, 916, 2205, 2383, 2697
HsalObp59a	ATGGCCAAGGTGATTTCTGTTGCTCTGTGTTGCATTTGCTTACTACTGCTCGAGTCTGCAAACTCGTTAAGATGCAAAACAGGTGTCCAGCAAGCGGATGATCAATTTCGTAAAGTTGTGCAGGTCTGCAAAAAACGACACAGTGGTAATAACAATGGTGATTCATCGTCGAGTGAAGATAATGATGAAGACTCGGATATATTGAACAAGTTCTTCATGAAAGGCAGTGACTCCAATACGCAATCTTGGAAATACGGGAACGAACAAAGAAGCAATAGTGATTCGCGTCATTCGTTCAATCAGACGAATGAAAACTGGAGAAACGTGCAACGTCCTAATCACAGCAATAATAATCGCGATTTTGGATATTCTGATGGAAGCGCCAGAAGTAATTTAGCC…	MAKVISVALCCICLLLLESANSLRCKTGVQQADDQFRKVVQVCKKRHSGNNNGDSSSSEDNDEDSDILNKFFMKGSDSNTQSWKYGNEQRSNSDSRHSFNQTNENWRNVQRPNHSNNNRDFGYSDGSARSNLAFDQMNNNFGNFNKNQERACIMQCFFNELNAVDRRGFPEQELVTNLMTHNVQNPELQDFMEEAVIECFHFLSVDVRQDKCYFSQNLLSCLADKGKEVRFTKIY	Hsal_3.3|scaffold351 :235580-236752	-	216, 36, 205, 185, 63	0, 291, 523, 819, 1109
HsalObp6	ATGAAGAACGTCGTTCTCTTCGTTTCGCTCGTGCTAGTGACGACTCTCTTTCAAAATGCCCAGAGCAAAAGATTGACTTTTGGAGAGATCAAAGAGACTCTACTGCCGGTGAGGAAAATCTGTATGGAGAGAGTGAGCATCGATTCGAAAATGGTCGACGAAGCGAATAAAGGTAACTTCGTACCCGACCGGAAGCTGCAATGCTACTTTAAGTGCATGATGGTGATGACGAAAACAATGTCGAAGGACGATAAGGTACAGCGACAATCGTTTACTAGGACCGTGCAGATTATGTTGGAAGAAAAGTACGTGGAACCAGTTTTGAAAGCAATAGAACACTGCGGGCCAGTTGCTGAGCAGTCATTGGAAGGATGTCAATTGGCGTATGAAGTAACTAAA…	MKNVVLFVSLVLVTTLFQNAQSKRLTFGEIKETLLPVRKICMERVSIDSKMVDEANKGNFVPDRKLQCYFKCMMVMTKTMSKDDKVQRQSFTRTVQIMLEEKYVEPVLKAIEHCGPVAEQSLEGCQLAYEVTKCFYDYDASVRHACICKYRLNHLAHFMTIFSVCVTSESFQTSVAFAAHVLSVKTSLFVDPSAHLEGRNDYSFIVNAETISLFDRTKQHKNSQLFSIVL	Hsal_3.3|scaffold253:285213-288193	+	66, 82, 89, 115, 338	0, 907, 1574, 2011, 2642
HsalObp7	ATGAAGGCCATCGTCGTTATACTTGCCGTTTCTTTCGTCGCTGTCTTGGGTCAACTCACGGAAGAGCAGAAGGCGAAATTGAAAGATTACAAAGAATCTTGTATCAGTGAAACTGGTGTCGATCGGGACGTTGTGAAAAATGCGAAAGAAGGCGTGATTGATGAAAATAATGAGAAACTTGCTTGCTTCGCCACATGTTTATTAAAGAAGACCGGAGTGATGAAGGAAAATGGAGATATAGACATTGATGTGGTTCGCTCGAAGATGCCTCCGGGAATATCACAAGAAGACGTCGACGATCTGATCCAAAAATGTCAAAACATTACTGGAGACGGTTGTTGGAAGGGAGGTGCTTTGATGAAATGCATCATGGAAAACAAGTTGATCTCTCTTGCAAAA…	MKAIVVILAVSFVAVLGQLTEEQKAKLKDYKESCISETGVDRDVVKNAKEGVIDENNEKLACFATCLLKKTGVMKENGDIDIDVVRSKMPPGISQEDVDDLIQKCQNITGDGCWKGGALMKCIMENKLISLAKSHR	Hsal_3.3|scaffold76 :113688-117019	-	83, 106, 92, 79, 48	0, 269, 464, 646, 3283
HsalObp8bNTE	ATTGATTCTACTTGTTTATTGCAGACAATAATCTCGGCCGAAGATTATGTGGAAAAATTGGCGCACTCGTTATCGATGACTAGAGAGGATGTACAACAATGCATCGGAAAGACAGACGCAACACCAGAGGACATAATGCATTTTGACCAAATTGTGCTCGACAATTTGCAAACTGTAGATTTCGACGAACAGGCATTAAGAATTGGCTGTTTCCTCACCTGCTTAAGCCAAAAGAGTGAAATAATGTATGGTGCGTCTATGAATGTGGAAAAGTTAAAACTGTTCGTGCGCTCCAAAGCTAAAGAACCTAATCCTGACATGATTGCGATTGTCTATCAAACATTGGATATGTGCAACGATCGGGTTAAAAGCAAGACTAACGAATGCGAAGTAAGTTTC…	IDSTCLLQTIISAEDYVEKLAHSLSMTREDVQQCIGKTDATPEDIMHFDQIVLDNLQTVDFDEQALRIGCFLTCLSQKSEIMYGASMNVEKLKLFVRSKAKEPNPDMIAIVYQTLDMCNDRVKSKTNECEVSFKFLLCFIKEMRRLDENKTQRPYENTIDNE	Hsal_3.3|scaffold1375:52346-53429	+	127, 116, 121, 122	0, 216, 648, 961
HsalObp9NTE	CGAGGGGACATTAAACGAGACTGTCGTCAACAAACGAAAGTTTCCTGGGATTCTTTGAAACAATTAAAGGCCGGTAACGTTGAGCAAGATGACATGAGATTGAAATGTTATTTAAAGTGCTTCATGATGAAAAGCGGTATTCTTAACAAAGACAACACTATCGATCTCGAAAAAGCCCTACGTCATTTGCCGCGTAGTATGCAGGAATCGTCGAGAAGGATTCTCAATCGATGCAAATCAATCCCCGCGGACAATGCCTGCGACAAGGCTTTCCGAATTGCCACGTGTTACGTTAAGGAGCAACCCGAAATCTTGAAAAGCGCAGCATTCGTT	RGDIKRDCRQQTKVSWDSLKQLKAGNVEQDDMRLKCYLKCFMMKSGILNKDNTIDLEKALRHLPRSMQESSRRILNRCKSIPADNACDKAFRIATCYVKEQPEILKSAAFV	gnl|Hsal_3.3|scaffold76 :190725-191388	-	24, 65, 195, 49	0, 87, 344, 614
LhumObp59a	ATGGCCAGAGTGATCCTCATTGCTCTGTGCGTTTGTTTGTTGCTGGTGAAGTCGGCAATTTCGTTGAAATGTAGATCAGGCATCCAGCAGGCAGACGATCAATTTCGGAAAATCGTGCAAGTGTGCAAGAAGCGGTCCAGTGGCGACAATAGTTACAGCGATGACTCCTCGTCGAGCGAGTACGAGGACAGCAGTGAGGACTCCTCGAATATCGATATATTCGACACGAAGTTTTTCCTGAGTGGCAGCGGTGGCAACAAGCACTCCAATTCACAGTCTTGGAAAGACCAGAATAACAATCGAAATCGCGGGAACGATCGGAGAAGCGGCAACGACCGACGCTATTCCTTCAACTATACAGAGGAAAACGCACAGTATCCCAATCGTGGCAATAATAAT…	MARVILIALCVCLLLVKSAISLKCRSGIQQADDQFRKIVQVCKKRSSGDNSYSDDSSSSEYEDSSEDSSNIDIFDTKFFLSGSGGNKHSNSQSWKDQNNNRNRGNDRRSGNDRRYSFNYTEENAQYPNRGNNNRYFNGAARTSYDQQHNSNSENYKERKQACVIQCFFNELNVVDQRGFPEQDSVTQLVTHNVHNPELEDFLEEAIIECFHYLGSNVRQDNCYFSQNLLTCLTDKGKEVRST	Lhum_1.0|scf7180001004956:243499-244850	+	60, 242, 181, 36, 207	0, 437, 778, 1042, 1144
PbarObp59a	ATGATCAAGATAATGCTTGTTGTACTGTGCAGCCTTTGCTTGCTATTGATAAAATCGGCAGATTCATTAAAATGCAGAACCAATATTCAGCAAGCGAACGATCAATACCGAAAGATCATACAGATTTGCAAGAAACAATCAACAACTGATAATGATTACAACGATGATTTTTCATCGAATGAAGACGATGATAATAATGACTTTTCAAGCGTAGATGTGTTTGGTACGAGATTTTTCATCGGTGGCAGCAAGTTCTCCAATATGCAGCCTTGGAAAGATCCCAATGAGAATTGGAATCATGGGACCGATCAGAGAAATAATGACAATCAACACTATTCCGTTAATTATACAAATGGAAATTGGAGAAATACGCAATATCCTAATCGTGGCAGCAACAAA…	MIKIMLVVLCSLCLLLIKSADSLKCRTNIQQANDQYRKIIQICKKQSTTDNDYNDDFSSNEDDDNNDFSSVDVFGTRFFIGGSKFSNMQPWKDPNENWNHGTDQRNNDNQHYSVNYTNGNWRNTQYPNRGSNKRDFSYSNGRPSQVYQRNYDKQQEQACISQCFFNELNMVDQRGFPEQISVIEFMTRNTYNSELQDFIEEAVIECFHHLNSAIRQNKCYFSQNLLICLIDKGKEVRIQIY	Pbar_1.0|scf7180000350211:204414-207328	+	63, 230, 181, 36, 213	0, 549, 1896, 2563, 2701
PcanCsp1	ATGAAATTACTCCGATACGTTTCGTTGGTCTCTTTGTTGGCGATTTTATCATTCGTCACAGCAGACGAGGAACTTTATTCTGACAAATACGATTACATTGACCCCATGGAAATCGTTAACAACGATCGTTTGAGGGACCAATACTACAATTGCTTCATGAATACCGGTCCATGCGTTACCCCGGATGCGATATATTTCAAAGAACATTTCCCGGAGGCAGTCGTAACTAAATGTAAGAAGTGTACAGAAATCCAAAAATCAAACTTTGAAAAGTTGGCCATTTGGTATAACGAAAATCGTCCTGAAGAATGGACCGCTCTTATCAAAAAATTCATGGAAGATGCTAAGAAACAAAACTTA	MKLLRYVSLVSLLAILSFVTADEELYSDKYDYIDPMEIVNNDRLRDQYYNCFMNTGPCVTPDAIYFKEHFPEAVVTKCKKCTEIQKSNFEKLAIWYNENRPEEWTALIKKFMEDAKKQNL	Pcanadensis_isotig27737_isogroup09240 :39-399	+	360	0
PcanCsp2	ATGGGCTTGACAATCAAGATGATTTTACTTTGTATGTGCGTTTTGATCTGTAACGCACAATCGACAGACGAACAGCAACAATCTGGAAGATCTCGTGTTTCCGAAGACCAACTAAACATGGCTTTGAGCGATCAACGTTACTTGAGAAGACAACTGAAGTGTGCTTTGGGAGAGGCGTCTTGCGATCCTGTTGGAAGACGTTTGAAAAGTTTGGCACCATTGGTTTTGAGAGGTTCCTGTCCACAATGTACCCCAGAGGAAACGCGTCAAATCAAGAAGGTCTTTTCTCACATTCAAAGATCCTTCCCAAAGGAATGGGCAAAGGTTGTACAGCAATACGCTGGTGTTTCG	MGLTIKMILLCMCVLICNAQSTDEQQQSGRSRVSEDQLNMALSDQRYLRRQLKCALGEASCDPVGRRLKSLAPLVLRGSCPQCTPEETRQIKKVFSHIQRSFPKEWAKVVQQYAGVS	Pcanadensis_isotig19467_isogroup03549 :258-609 (isotig 19468 as well)	+	351	0
PcanCsp3	ATGAAGACAACGTTCCTTTGTATTACCGTTTTGGCGGTAATCGTAGTTACGTTGGCAGATGAGCCAAAATATACCAC-AAATTTGACAATATCAACGTGCATGAAATTTTGCACAATGACCGGCTACTCAACAATTATGTCAACTGCTTGCTCGATAAAGGTCGCTGCACTGCTGAAGGTTCTGAATTGAAGAAATCCTTACCGGATGCTTTGGAAACCGATTGTTCCAAATGTTCCCCTAAGCAAAGAGAATTTGCAGAAGAAGCTATGAAATTCTTGTCCCACAACAAGAAAGAAATCTGGGAGGAACTTCTTGCCAAATATGATCCCGATAAGAAATACAGGAATAAATTTGTCGATCGAGCGAAGGATGCTGATATCCAAATC	MKTTFLCITVLAVIVVTLADEPKYTXKFDNINVHEILHNDRLLNNYVNCLLDKGRCTAEGSELKKSLPDALETDCSKCSPKQREFAEEAMKFLSHNKKEIWEELLAKYDPDKKYRNKFVDRAKDADIQI	Pcanadensis_isotig15965_isogroup02155:547-933	-	386+deletion	0,frameshift at 77
PcanCsp4	ATGTACGCGATAAATAATAAATTAATTTTCGTTATTTTGGTAACGTGTATTATCTTCTTCATACAAATTTTGGCTAGAGAAGAAGAGGCGTCGGAGGAAACGAAAAAATACACTACCAAATACGATAACGTCGATATCGATGGTATTATGAAAAACGAGAGACTGTTAAAGGCATACGTGGGCTGCCTACTCGATCGAAATCCTTGCACGCCGGACGCGATGGAATTGAAAAGAAATTTACCAGATGCATTGGCGACTAATTGTTCGTCTTGCAGTGAAACGCAAAAAATTGCTGCCGATAAGTTGACTCATTATTTGATCGATGAAAGACCGGAAGCGTGGGGCCTCCTCGAGAAAAAGTACGATCCCGATGGCGAATACAGGATACGTTACCAGGAT…	MYAINNKLIFVILVTCIIFFIQILAREEEASEETKKYTTKYDNVDIDGIMKNERLLKAYVGCLLDRNPCTPDAMELKRNLPDALATNCSSCSETQKIAADKLTHYLIDERPEAWGLLEKKYDPDGEYRIRYQDNKFNNVNNKSEKREENEKDYDESKPISDF	Pcanadensis_isotig23141_isogroup05432 :74-560	+	486	0
PcanCsp5	ATGAAAGTGAGAACAGCCGTCGCTATTTTAACTCTCATTATTATACTTGTAATTGTATTGTGCCAAAGACAAGAAAAGAAAGATAAATCAATGAATCAACATATGAGTCGTTTGAAGGATAGATCTTTTATGAAGAAACAGCTTGATTGTGTGTTAGACCGAGCACCGTGCGATCAATTAGGATTGAACATGAAAACTATGATTCCAAAAATGGTGGTCAACAACTGCCACGATTGTAGCCCGTCATTAAGACAAAACTATGAAAAGTTACGAAATTTTATGCAACAGTATTATCCAGTCGAATGGAATGCTATAATTAAACGTTATTCAAAACGTCCACATGCTTCTGGT	MKVRTAVAILTLIIILVIVLCQRQEKKDKSMNQHMSRLKDRSFMKKQLDCVLDRAPCDQLGLNMKTMIPKMVVNNCHDCSPSLRQNYEKLRNFMQQYYPVEWNAIIKRYSKRPHASG	Pcanadensis_isotig31251_isogroup12754 :98-449	+	351	0
PcanCsp7	ATGAAGGTCGCCGTAGTTTTCCTTGGCATGCTCGCGTGTTACGTAGCAGCGGATAAGTACACAACGAAATACGACAACATCGACTTGGACCAGATACTGAAGAGTGATCGTCTGCTTAACAACTACGTAAACTGTCTTCTGGATGCCGGCAATTGTACACCCGATGGACACGAGCTCAAGAAATCTCTTCCGGATGCATTGGAAAACGGTTGCAGCAAGTGCAGCGAGAAACAAAAGACTGGTAGCGAGAAAGTCATTCGGTATCTCATAAACCAGCGACCAAAACTCTGGGAAAAATTGTCTAAGAAATACGACCCGACTGGCGAATTCCAAAAGAAATTCAAAAACGAGGCGGAAAAACACGGGATCAAGCTG	MKVAVVFLGMLACYVAADKYTTKYDNIDLDQILKSDRLLNNYVNCLLDAGNCTPDGHELKKSLPDALENGCSKCSEKQKTGSEKVIRYLINQRPKLWEKLSKKYDPTGEFQKKFKNEAEKHGIKL	Pcanadensis_contig07113_isogroup00021 :39-414	+	375	0
PcanCsp9	ATGACGCGTTATGTGGTTCTTTTACTCGTGATGATCCTATCCACGATAATTAGTTCAGTGTTAACGGACAATACGAAATATATATCAAAATATGACAACGTCGATGTCGACATGATTTTAAAGACACCTCGGTTACGTAATCAATATATTAATTGTTACTTGGAGAATGGACCGTGTTTAACAGCGGATGCAAAATTCCTGAGAGACATATTACCGGAAGCTTTGGTGACCAAATGCGCCAAGTGTACGGAAAAACAAGTAATTATTTTAGACAAGATGATTAATTGGTTCGAGGAAAACGATAAGGAAACTTGGAAGTCTATGTTGTCTAAAGCCATTGACAAATATCAAAATAAAAAGAATCGTAGC	MTRYVVLLLVMILSTIISSVLTDNTKYISKYDNVDVDMILKTPRLRNQYINCYLENGPCLTADAKFLRDILPEALVTKCAKCTEKQVIILDKMINWFEENDKETWKSMLSKAIDKYQNKKNRS	Pcanadensis_isotig14033_isogroup01592 :393-762 (isotigs 14029,14030,14031, and 14032 as well)	+	369	0
PcanObp10	ATGAAACTCATCGTTGTTTTGATTCTTTGTCTCATTGAGACATCCCTCGTTCATTGCGGGAAACGACCAAGCTTCGTTTCCGACGAAATGATCGCAACAGCGGTTAGCGTAGTGAATGCTTGTCAAACACAAACAGGAGTAGCTACAGAGGACATTGAAGCAGTGAGAAACGATGAGTGGCCGGAGACGCCTGAATTAAAGTGTTACATGTATTGCCTCTGGGAACAATTTGGTCTAATCGACGATAAAGGGGAATTAAATTTGAATGGTATGCTAACTTTTTTCCAAAGAATGCCGGCCTACAGGGCGGAAGTTTTGAAAGGAATTAGCGATTGCAAGCTGATCGGTAAATACTTGGCCAAGGGTGATAAGTGTCAATACGCGTACGAATTTAATATG…	MKLIVVLILCLIETSLVHCGKRPSFVSDEMIATAVSVVNACQTQTGVATEDIEAVRNDEWPETPELKCYMYCLWEQFGLIDDKGELNLNGMLTFFQRMPAYRAEVLKGISDCKLIGKYLAKGDKCQYAYEFNMCYAKISPRTYYLF	Pcanadensis_isotig16937_isogroup02473 :447-885 (isotig 16938 as well)	+	438	0
PcanObp11	ATGAAACTATTATTTTTGATTTTGTTAGCTACTATCTTCATTTCTTCAATAGTTAAGGCTGAAGTGGATTTGAGGAAAATCACTGCACCTCAACGTAAAAAATGTCTCGCTGAAATAGGACTCACAGCTGATATCATTGACGAGGCAGAAATTGGAAACTTTTCTCACGACGATAAACTTGGTTGCTATTTTAAATGCGTATTAGAGAAATTTAATATGTTCACCAAAGATGGTAAAATAAACTTCAAAATGTTGTTAATGTCCATACCGGAAGTATGGAAACCTTTGGCTCAAGACATGGTTGATTCGTGTCGTGATATCACTGGCGCTGACAGATGCGAGTTGTCCTACAATTTTAATAAATGTTTATACTTCGCAAATCCTGTGGCATATTTCATT…	MKLLFLILLATIFISSIVKAEVDLRKITAPQRKKCLAEIGLTADIIDEAEIGNFSHDDKLGCYFKCVLEKFNMFTKDGKINFKMLLMSIPEVWKPLAQDMVDSCRDITGADRCELSYNFNKCLYFANPVAYFIP	Pcanadensis_isotig34335_isogroup15838 :1169-1571	+	402	0
PcanObp2	ATGAAGAGTATCGTGTTCTTTGCTTTTTTCCTGATATGTGCTTATACACAAGCAACTATTCCAGATGATAGAGTTGCAGCAATGGCCATGGATATAGGTTTATCAACAAAAGATTTCCAATCATGTTTAAATAAAGGACGTGTAGATTTAGAAACCTTTCTGGAACTAAGTTACACAGCTTTCGGTGAAGATATGATAAATTATCCGCCAGAAATGGTAACAAAAGTAGGAACTGTCACAGCATGCATATTTAAAATACATGGCGTGTTCCACGATTCTAAATTTCATCCAAATGAATTATTTCAATTGATGAATCGAATAAATCGCTCAAAAGAGCCCATTCCTCCTCCAATTGTTAAAATTATTCGAAAATGCTCCGCACCAGGCAACAGTAACGAT…	MKSIVFFAFFLICAYTQATIPDDRVAAMAMDIGLSTKDFQSCLNKGRVDLETFLELSYTAFGEDMINYPPEMVTKVGTVTACIFKIHGVFHDSKFHPNELFQLMNRINRSKEPIPPPIVKIIRKCSAPGNSNDEEAVVAFNFIICFKREMIIMPRLRSV	Pcanadensis_isotig35156_isogroup16659 ::55-532	-	477	0
PcanObp3	ATGAAGGGACTCAAGATCATAACTTCCGTGTTATTACTCGCTGTTATTTGCATGGCCAATGAATCGGAGGAAATTTTAAAGGAGTTTGAAAAATACGAGGCCGAATGTCGCGAAGAAAATGGAGTGTTAAAAGAAGAATCAGAAGATCATCTTAAAAAACTTTGCGCTGGTGACGAATTAGATAAGAAGGTTGGCTGTTACATGGCTTGTTTCCACACAAAAATTGGCGCATTGAAAGATGGGGAAATTTTAACAGATAGTATTGAAAAATCTCTAATATCTTTGATAAAACATGAATCCGTAAAGGATGAATTATTAAGCAAACTGGACACTTGTAAAGCCGAAGCCTCCACGGAAAGCGATGATTGCGATAAAACGGTTGAATTTACAAAATGCATG…	MKGLKIITSVLLLAVICMANESEEILKEFEKYEAECREENGVLKEESEDHLKKLCAGDELDKKVGCYMACFHTKIGALKDGEILTDSIEKSLISLIKHESVKDELLSKLDTCKAEASTESDDCDKTVEFTKCMIKGSELCTRILKKE	Pcanadensis_isotig20987_isogroup04315 ::138-579	-	441	0
PcanObp4	ATGAAGTCATTCGTCGTACTTGCTTCCTTTCTCCTTCTTGGGGTCGTCGTTTCAGCTGAATCTGATATTGCAGTAAAAAAATATCTAAAAGCCTTACCGGAAAATGTATCGGCCAAATGCTTGAAGGAATCCAATCTAGAAGCTGATAAGGACAAGTTACTTTCCGATGAGAGCACTGTAGATCAAGGAAAATTAAGCTGTTTCATTGCCTGTACTCTCAAAGAAAATGGTTCATTGGTCAACGGTGAAATCAAATACGACGTTTTGGCAGAATTACTTTCTAAATTGTTAACCGACAAAGAAGATAAACTTCAAGAAAGGTTGGAACTTCTCAAAGTTTGCATTCCCGAAGGTGCTAACTCGAAAAATGATTGTGAAAATGTTGGAAAGATTTTGCAG…	MKSFVVLASFLLLGVVVSAESDIAVKKYLKALPENVSAKCLKESNLEADKDKLLSDESTVDQGKLSCFIACTLKENGSLVNGEIKYDVLAELLSKLLTDKEDKLQERLELLKVCIPEGANSKNDCENVGKILQCKLSKAKQLGL	Pcanadensis_isotig24234_isogroup06028 :95-527 (isotig 24235 as well)	+	432	0
PcanObp5	ATGTCGAGTATTAATAGAAATCTATTTAAACGATTTGTTCTTACGATTTTTATTCTCGGATGTGTTCTCGAACGTTTTCGATTGGTAGACGGTGCAATGACGCTCGAACAAATGCAAAAAACAGCTATAGGAATTCGAAATAGTTGTATAACGAAGACCGGTGTTAAAACAGAACTCGTGGATGGATTGAAGACTGGGCAATTTCCGGAGGATCACGATTTACAGTGCTACACGCAGTGCGTTATGAAAACAATTCGCACGTTTAAAAATCAAAAAGTGGATGTTGATATGGTGATCAAACAAGTCGAGATGATGATGCCGGTCGACATGCAGGATGCAATGAAAGCTTCCGCAAAAAAGTGCGGAGCATTGGAACCTGCCGACGACATATGCGTGACG…	MSSINRNLFKRFVLTIFILGCVLERFRLVDGAMTLEQMQKTAIGIRNSCITKTGVKTELVDGLKTGQFPEDHDLQCYTQCVMKTIRTFKNQKVDVDMVIKQVEMMMPVDMQDAMKASAKKCGALEPADDICVTAFNYVKCNYNENPDIFFFP	Pcanadensis_isotig23656_isogroup05711 ::501-957 (isotig 23657 as well)	-	456	0
PcanObp59a	GGGATCAGTAGACGCCAAAATGAAGCCTTGCCTTCTCGCTTTATTTGCTTTTATTTTGACA--TCGTATTTTCATTTTGGTATAGCACTAAGATGTCAATCAATTAATCAACAAATTGATGATTGGTTTGA-AAAATTTTAAAAACTTGTAGAAAACGAAATTTAGAAAATAATAATTATGATAACGATTCTTCTTCGAATGAAAGTAATGAATCGGACAGTTCTTCTAACTCGAATGAAGATGATTTTAATAAAAAGTTTTTTGCCAAAAATAATAGCAGATTTTATACTAATGAATTTTTAAATGATCAAAATGATAGAAATAATAGAGCTGGCCAATCTACAAGAAATAGTAATTCACAATCTTATAATTCTAATAATGGAAATGAAAGATTGAAA…	GISRRQNEALPSRFICFYFDXSYFHFGIALRCQSINQQIDDWFXKILKTCRKRNLENNNYDNDSSSNESNESDSSSNSNEDDFNKKFFAKNNSRFYTNEFLNDQNDRNNRAGQSTRNSNSQSYNSNNGNERLKNVDYYNTNNWGNVRNSGSNRNYQENRNQKQNDSCISQCFLSELNAVDQRGFPVRESMIRVMTERIHDLELRDFIEESIIQCFHFLNSINRMEKCEYSQNLITCLIGKGKEQCEDWNM	Pcanadensis_isotig37283_isogroup18786:0-747	+	747+three deletions	0,framshift(2) at 58, 125
PcanObp6	ATGAAGGCTGCGATTATTTTCGTCATCCTAATCGTCGTTCTGGCGAATTTTCACGACGCGGAAAGTAAAAAAATGTCTATGGAGCAAATAAGAACCGCAATCAAATCGGCGAGAAAAACTTGCGCGAATCAAGTAGGTGCTTCGAAAGAATTACTGGATAATGCATCGCAAAAAGGCGAATTTCCACCTGATCCAAAACTCCAATGTTACTTTAGATGCATTATGACTTTATCCAAAGCCATGAGAAACGACGAATTTCGACCTGACGTAATGAAGACTCAAGCCGAGTTGATGCTCACCGAAGATTTAAGCGAACGTATCAAAGAAACTATCGATAAATGTTATCCCTCCATAACCAGCAGCGAACCGTGCGAAGCCGCATGGCAATTTGCCAAATGT…	MKAAIIFVILIVVLANFHDAESKKMSMEQIRTAIKSARKTCANQVGASKELLDNASQKGEFPPDPKLQCYFRCIMTLSKAMRNDEFRPDVMKTQAELMLTEDLSERIKETIDKCYPSITSSEPCEAAWQFAKCYYETDSSIYFIP	Pcanadensis_isotig13383_isogroup01440 :128-563	+	435	0
PcanOPB1	ATGGAAGGGAAATTAATTTGCGTCATGTTTTTCACCCTACTTTCTATGAAGATCGTTAACGCCGGGCCACCAGATTGGGTACCTCCAGAAATGATAGAAATGGTTGCCGGAGATAAAGCTCGTTGCATGGAGGAACATGGAACTTCGCAAGCTCTGATCGATCAAGTAAATGATGGAAATCTGGTGAATGATCGATCACTATCCTGCTACATGTACTGCATGTTGGAAGCTTTCAGTCTGGTGGACGAGGAAGGTAATTTAGAATCGGAAATGTTGTTAGGATTCATACCAGATAATTTTAAGGAAATGGGTACCGATGTTCTCAATGCCTGCGCCAAACAGGATGGAGCGGATGGTTGTGAGAGGGTATTTAATGTTGCCAAATGCGTCCAACAAAAA…	MEGKLICVMFFTLLSMKIVNAGPPDWVPPEMIEMVAGDKARCMEEHGTSQALIDQVNDGNLVNDRSLSCYMYCMLEAFSLVDEEGNLESEMLLGFIPDNFKEMGTDVLNACAKQDGADGCERVFNVAKCVQQKVPELWFMV	Pcanadensis_isotig36922_isogroup18425 ::442-865	-	423	0
SinvObp59a	ATGACCAGACTGCTCCTCGTTGTCCTGTTCAGCCTTTGCTTGTTGCTGATAGAATCAGTAAATTCATTAAAATGCAGAACAGGTATTCAGCAGACGGACGATCAATACCGCAAGATTATGCAAACTTGCAAGAAACGATTTACGACCGATGATGATGACGACGACGATTATAGCAATGATTCATCATCAAATGAAAATGACGATAATGATTCTTCAAGCGTAGATTTATTTGGTACAAGGTTCTTCGTGAGTGGCGGTAGCAAGTTTTCCAATATGCGCTCTTGGAAAGATCCTAATGAAAATCGGAATCGAGGAAATGATCAGAGAAATGGTAACGACCGACGCTATTCCGTCAGTTATACAAATGGGAATTGGAAAAATGCTCAATATCCTTTTCAA…	MTRLLLVVLFSLCLLLIESVNSLKCRTGIQQTDDQYRKIMQTCKKRFTTDDDDDDDYSNDSSSNENDDNDSSSVDLFGTRFFVSGGSKFSNMRSWKDPNENRNRGNDQRNGNDRRYSVSYTNGNWKNAQYPFQGSNNRDYSYSEGAGRPSYDQMYNGNSENYDKQQKQTCINQCFFNELNMVDQRGFPEQVSVIQFLTRNIHNPELQDFIEEAVIECFHYLNSDIRQNKCYFSENLVTCLIDKGKEVRIYKFINYSLFSRVIACYNTRPAHAFKKKK	Sinv_1.0|scaffold03543:154060-162507	-	288, 36, 202, 242, 63	0, 365, 859, 2407, 8384
CbirObp3	CTAGGTCTCGCAGCTGCCGTTAATGCAGATTATGGTGCAAAGTTAGATGTAACGGATATAAACGATTTGGCGAGTAGATTCGACACCGACGTGGCAACAGTACAAGAATGTTTAGACGAAGTTGGGACAACCGTAGTGATATTAGTCGAGGCGAGGAAAAAGTGGTGGGATATGCACGATAATGATGACATTGATGACGAAACCAAAACAGTTTTCCTGAGTCACAATTCCTTCATAGCGTGCATGTTGGAAAAGAAAGAAATGATGAAAGACTCGAAATTAATTGCCGACAAGATACTGGAAATACTTCAGAATGATAAGAATATAAAAAAACCTCGACCCAAAGAAGTCGTGACAGAATGCGTGACTTCATTAAACGAAAACAGTGAAAAGTCTCGG…	LGLAAAVNADYGAKLDVTDINDLASRFDTDVATVQECLDEVGTTVVILVEARKKWWDMHDNDDIDDETKTVFLSHNSFIACMLEKKEMMKDSKLIADKILEILQNDKNIKKPRPKEVVTECVTSLNENSEKSREDRALELVLCAFSDENDR	ABySS denovo assembly contig 174147:0-453	+	453	0
CbirObp4	ATGAAGAGACTTGCACTCTTTGTTCTAGGTCTCGCAGCTGCCGTAAATGCAGATTATGGTGCAAAGTTAGATGTAACGGACATAAACGATTTGGCGAGTAGATTCGAAACCGACGTGGCAACAATACAAGAATGTTTGGACGAAACTGGGATAACCGTAGTGATATTAATTGAAGCGAGGAAAAAGTGGAGGTATATGCACGATAATGGTGATATTGATGACGAAACCAAAACAGTTTTTCTGAAGCACAATTCTTTCATAGCGTGCATGTTGGAAAAAAAAGAAATGATGAAAGACTCGAAATTAATTGCCGACAAGATACTGGAAATACTTCAGAATGATAAGAATATAAAAAAACCTCGAGCCAAAGAAATCGTGACAGAATGCGTGACTTCATTA…	MKRLALFVLGLAAAVNADYGAKLDVTDINDLASRFETDVATIQECLDETGITVVILIEARKKWRYMHDNGDIDDETKTVFLKHNSFIACMLEKKEMMKDSKLIADKILEILQNDKNIKKPRAKEIVTECVTSLNENREMSREDRAFDLVLCAFSDENER	ABySS denovo assembly contig 171636:141-618	-	477	0
