# Supplementary material for: Comparative genomics and transcriptomics in ants provide new insights into the evolution and function of odorant binding and chemosensory proteins
Source: BMC Genomics. 2014 Aug 26;15(1):718. doi: 10.1186/1471-2164-15-718 (PMC4161878; doi:10.1186/1471-2164-15-718)
Supplement: Supplementary file 5 — Additional file 5: Names of aculeate chemosensory protein genes according to various naming systems, along with amino acid sequences. (CSV 21 KB) [file 12864_2014_6421_MOESM5_ESM.csv]

This study	Kulmuni et al. 2013	GenBank	Gonzalez et al. 2009	Xu et al. 2009	HGD-ID	OGS	sequence
AcepCsp1*	AcepCSP7				gnl|Acep_1.0|ACEP12178-PA	ACEP_00015194-RA	MDRSNFWLLAILAVLAAVVAEELYSDEWDHINPDDILPNDELRNQYYNCFMDTGPCMTEDQKFFKQHAAEAFVTKCRKCTETQKKNVEKIVVWYTENRPEEWHAMIEKLLQEAKKLNITPVD
AcepCsp10*	AcepCSP10				gnl|Acep_1.0|ACEP15359-PA	ACEP_00013149-RA	MVQLSYVVRIISIILLCVLAEELYSDKHDNIDAISILQNDKLRDEYYNCFLEKAPCPTEDAKFFQEILSESLQTKCKKCTQKQKELQFTMKNWFVQNKPEQWEALIAKSVEDMKKKRW
AcepCsp11*	AcepCSP11				gnl|Acep_1.0|ACEP15364-PA	ACEP_00013148-RA	MARSSYIVLIGIALMCVLAEELYSDRFDNTDFSSILQNDKLREEYYNCYMEKSPCLTEDATFFQGIMSEIIQTSCKKCTEKQKEIFTAAKNWFTQNKPEQWEALVAKSIEDMKKKNASL
AcepCsp12*	AcepCSP12				gnl|Acep_1.0|ACEP15361-PA	ACEP_00017955-RA	MCIHHLTYAQELYSDRYDKINAENILQNNRLRDQYYNCFIGKAPCMTADAKFFKDLLDDQPFMVISSKLIDIA
AcepCsp13*	AcepCSP13				gnl|Acep_1.0|ACEP23051-PA	ACEP_00016988-RA	MSQLSSIALIIAMNVLLYVLAVERYTDEFDSVTDVDAILRNDTLRDEYHKCYMNTGLCNTIAQKKVTEMFGEAVLTNCEKCNETQKEMLKKVIKWYAKYKPEILLEKLVKAGKDMKQRNANQ
AcepCsp14*	AcepCSP14				gnl|Acep_1.0|ACEP23063-PA	ACEP_00000363-RA	GNSIVQVIRTRGIFSEAYQTKCKKCTEKQKEMFAAVIDWYMKNEPQKWQLIIVKVIENMKKKATQSLATDE
AcepCsp2*	AcepCSP5				gnl|Acep_1.0|ACEP20157-PA	ACEP_00007047-RA	MLQILVLACALLVTAMATESDSEGQQSGRSRVSDEQLNVALSDKRYLNRQLKCALGEAPCDPVGRRLKSLVPLVLRGSCPQCSPEETRQIKKVLSHIQRSFPKEWNRIVQQYAGVL
AcepCsp20*	AcepCSP8				gnl|Acep_1.0|ACEP12168-PA	ACEP_00015207-RA	MARLSLIVTIIAVALACVFAEEELYSNRYDEINIHEILANEKLRMQYYKCFLGTAPCKTADAKFFAGIVNEAMQTQCRKCSEKQKELLNVLSDWFTKNKPEEWEALVKKTIENVQNKNA
AcepCsp3*	AcepCSP3				gnl|Acep_1.0|ACEP20810-PA	ACEP_00003999-RA	MKLAVFCLLAIISVVYAEEYTNKFDNINIDEIIQNERLLKRYIDCLLDKPDVRCPPEAIELKKHINEALENDCAKCTKKQTEMITKVIKHLVINKRDWWNLLKAKYDPEEKFSKKYEEIAKN
AcepCsp4*	AcepCSP1				gnl|Acep_1.0|ACEP20799-PA	ACEP_00003997-RA	MSFISSESEATHRSYNLSGTMRYLIFITVCVLSSSSVLTEEMYTTKFDNVDVDAILSNDRLLNGYVGCLLDKNPCTPDAAELKKNLPDALEHDCAGCSEAQKNMADKISHHLIDNKPDDWKLLEDKYDPTGAYRRRYLENKSGDGGRLD
AcepCsp6*	AcepCSP4				gnl|Acep_1.0|ACEP17181-PA	ACEP_00014538-RA	MKGYFVILLISLVTSAIANEKYTRKYDDVNVDKILQNNRVLTNYIRCLMDEGPCTAEGRELRKTLPDALSSNCSKCNDKQKVMAEKVINHLKAKRSRDWDRLVAKYDPHGEYKKRYEK
AcepCsp7*	AcepCSP2				gnl|Acep_1.0|ACEP12932-PA	ACEP_00014733-RA	MKVLALFLLVVAVVLAEDKYTTKYDNIDLDTILASDRLLKNYINCLLEKGSCTPDGKELKETLPDALETECTKCSEKQKKGTEKVIRYLVNKKPETWEQLKKKYDPNGQYSIKYTDEAHKQGINV
AcepCsp8*	AcepCSP6				gnl|Acep_1.0|ACEP10246-PA	ACEP_00006326-RA	MRFTFVLLCSIVFSGLVSGKEYYSDTYDNIDVDAIINSDRLLNQYVNCFLDKGSCTADGRSFKNILPDMILTSCEKCTEKQKYTARKIINYMKEHKPNIWAEFVEMYDPDKELCNSIKK
AcepCsp9*	AcepCSP9				gnl|Acep_1.0|ACEP15354-PA	ACEP_00013147-RA	MKLEETMAQFNYIVTIISIVLLYVSAEELYSDRYDHIDVKDILQNDKLRDQYYNCFMETAPCITADAKFFKEVASEALQTKCKKCTEKQKEILNLIVDWYTKNRPEQWEAFVAKTIENLKKKNQGT
AechCsp1*	AechCSP7				gnl|Aech_2.0|AECH17150-PA	Aech_07393	MDRSNFCLLAILAILAAVVAEELYSDEWDHINPDDILPNDELRNQYYNCFMDTGPCMTEDQKFFKQHAAEAFATKCRKCTETQKKNVEKIVIWYTENRPEEWRAMVEKLLEEAKKLNITPVD
AechCsp4*	AechCSP1				gnl|Aech_2.0|AECH10235-PA	Aech_00188	MYTTKFDNVDVDAILSNDRLLNGYVGCLLDKNPCTPDASELKKNLPDALEHDCAGCSEAQKNMADKLSHHLIDNKPDDWKLLEDKYDPTGAYRRRYLENKSGDGGRLD
AechCsp10*	AechCSP10				gnl|Aech_2.0|AECH13064-PA	Aech_03111	MSLLSRIVLIIAMNVLLYVHAEEYYTDEFDNAVDMDAILRNDTERMEYHKCYMNTGPCTPIQKTFTGTYVRLISCERCKKCTEKQKKMLSSVVNWYKKNDPDMWQLIVAKSVEDMKKKTTQ
AechCsp11*	AechCSP11				gnl|Aech_2.0|AECH17141-PA	Aech_07384	MARLSLIVTIIAVALACVFAEEEFYSDRYDDININEILANEKLRTQYYNCFLGIAPCKTADAKFFAGVIGEAMQTQCKKCTEKQKNLLDILTDWYTKNKPEEWEAFIKKTLENVQNKNA
AechCsp12*	AechCSP12				gnl|Aech_2.0|AECH17641-PA	Aech_07908	MARFSYFMTIISIALLCVSAEELYSDRYDQIDAEDILQNDKLRDQYYNCFMETAPCVTADAKFFKGVMSEIIQTNCKKCTEKQKEMFTETKNWFTQNKPEQWEALVAKSAEDMKKKNAGL
AechCsp13*	AechCSP13				gnl|Aech_2.0|AECH17643-PA	Aech_07910	MARLNYVVTIIVITLICVLAQELYSDRYDKVNAENILQNNRLRDQYYNCFMEKAPCITADAKFFKEIIVEAFRSKCEKCTERQKEMMNLIQDWYKKNKPEQWKAFVTKYQQEKR
AechCsp14*	AechCSP14				gnl|Aech_2.0|AECH17642-PA	Aech_07909	MVQLSYVVTIISITLLCVLAEELYSDKYDNIDLTSILQNDKLRIEYFNCYLQKELCLTEDAKFFRGIANESIQTKCKKCTEKQKELLLMLQNWFVENEPEQWEMILAKASEDTKKKNASR
AechCsp2*	AechCSP5				gnl|Aech_2.0|AECH16387-PA	Aech_06589	MAPAIKILILACTLLATAMATESDSEGQQSGRSRVSDEQLNVALSDKRYLNRQLKCALGEAPCDPVGRRLKSLVPLVLRGSCPQCSPEETRQIKKVLSHIQRSFPKEWNRIVQQYAGVL
AechCsp21*	AechCSP8				gnl|Aech_2.0|AECH13646-PA	Aech_03728	MSQLSRIVLIIAMSVLLYVHAEEYYNDEFDNAIDIDAHLRNDTERTEYHKCYMNTGPCTPVQKTLTDMFSEAYHTKCDKCTKKQKTLFSSVINWYKKNDPDKWQLIFAKSVEDMKKKATQ
AechCsp3*	AechCSP3				gnl|Aech_2.0|AECH26758-PA	Aech_17275	MKLAVFCLLAIISVVYAEETTYTDKFDNIDIDQIIRNERLLKRYVDCMLDKPDIRCPPEAIELRKNIDEALENDCAKCTNKQKEITEKVINHLVRNKKDWWDLLKVKYDPEEKFSKKYEEAAKNENIKI
AechCsp6*	AechCSP4				gnl|Aech_2.0|AECH20657-PA	Aech_11026	MKGYFLILLISLVTLAIANEKYTRKYDDVNVDKILENNRVLTNYIRCLMDEGPCTAEGRELRKTLPDALSNNCSKCNDKQKVMAEKVINHLKAKRSRDWDRLVTKYDPHGEYKKRYEKS
AechCsp7*	AechCSP2				gnl|Aech_2.0|AECH17506-PA	Aech_07767	LPVLTLFLLVVAVVLAEDKYTTKYDNIDLDTILTSDRLLKNYVNCLLEKGSCTPDGKELKEILPDALMTECSKCSEKQKKGTEKVVRYLINKKPETWELLKKKYDPTGEYSIKYTDEAHKQGINM
AechCsp8*	AechCSP6				gnl|Aech_2.0|AECH10641-PA	Aech_00607	MRFTFVLLCSIMFSGLVSGKEYYSDTYDNIDVDAIINSDRLLNQYVNCFLDKGSCTADGRSFKNILPDMILTSCEKCTEKQKYTARKIINYLKEHKPNIWTEFLEMYDPDKERMASLEQFLVEDQMKD
AechCsp9*	AechCSP9				gnl|Aech_2.0|AECH13647-PA	Aech_03729	MTQLSRIVLISAMYVLMCILAEEELYSDQYDYIDIQSILQNKELREEYYNCFMETAPCKSPEQETITELYTEAFQTKCRKCTKKQIENMDMVTNWFVTNEPEKWKLIVAKTVEKMKKKAASNTDG
AmelCsp1					Amel_1.0|GB17875RA	GB17875RA	MRHNYIVILILSLLTWTYAEELYSDKYDYVNIDEILANDRLRNQYYDCFIDAGSCLTPDSVFFKSHITEAFQTQCKKCTEIQKQNLDKLAEWFTTNEPEKWNHFVEIMIKKKDEGA
AmelCsp2					Amel_1.0|GB19453RA	GB19453RA	MASAIKALLIVCALFIYTVTAETEEGQSGRSRVSDEQLNMALSDQRYLRRQLKCALGEAPCDPVGRRLKSLAPLVLRGACPQCSPEETRQIKKVLSHIQRTYPKEWSKIVQQYAGVS
AmelCsp3					Amel_1.0|GB18819RA	GB18819RA	MKVSIICLVLMAAIVLVAARPDESYTSKFDNINVDEILHSDRLLNNYFKCLMDEGRCTAEGNELKRVLPDALATDCKKCTDKQREVIKKVIKFLVENKPELWDSLANKYDPDKKYRVKFEEEAKKLGINV
AmelCsp4					Amel_1.0|GB19242RA	GB19242RA	MKTILIALVPVCFLLGEVFSEDKYTTKYDNVDIDVVLNTERLLNAYVNCLLDQGPCTPDAAELKRNLPDALENECSPCSEKQKKIADKVVQFLIDNKPEIWVLLEAKYDPTGAYKQHYLQNRVKEESY
AmelCsp5					Amel_1.0|GB10389RA	GB10389RA	MKIKILLFFTILALINVKAQDDISKFLKDRPYVQKQLHCILDRGHCDVIGKKIKELLPEVLNNHCNRCTSRQIGIANTLIPFMQQNYPYEWQLILRRYKIMKYY
AmelCsp6					Amel_1.0|GB13325RA	GB13325RA	MKIYILLFVLVTITCVIAEDYTTKYDDMDIDRILQNGRILTNYIKCMLDEGPCTNEGRELKKILPDALSTGCNKCNEKQKHTANKVVNYLKTKRPKDWERLSAKYDSTGEYKKRYEHGLQFAKNN
CfloCsp1	CfloCSP7				Cflo_3.3|CFLO14251RA	Cflo_08170--XP_001120077.1_APIME	MDKSSLCLLALGVLAIVIAEEMYSDMFDHINPDDILPNDELRDQYYNCFMDTGPCVTEDQKYFKQHAAEAFATKCRKCTETQKKNVEKIVVWYTENRPQEWQAMVQKLMDDAKKLNIPFTR
CfloCsp10	CfloCSP10				Cflo_3.3|CFLO12143-PA	Cflo_09809--XP_001120077.1_APIME	MARPNYIVAIIVIALTCVLAEEFYSSRYDDIDVHAIFNSTKLRNQYYNCFMDVSPCKTADSKFFKEIFGEAVQSGCKKCTEKQKQNMEFVLDWYLNNDPVKLQNFIAKSIEDLRKKNSKS
CfloCsp11	CfloCSP11				Cflo_3.3|CFLO21558RA	Cflo_15172--XP_001120077.1_APIME	MAQLNCIIILISIASCVLAEELYNDQYDHIDVNNILSNDKLRNQYINCYMETEPCLTADAKFFRDMASEAFQTKCKKCTEKQKEMMDTVVDWYAQNKPDEWQKIVAKSLEDMKKKNAGQ
CfloCsp12	CfloCSP12				Cflo_3.3|CFLO19353RA	Cflo_14540--XP_001120077.1_APIME	MARLICTIAIISIALMCVLAEEEKYEDKYDDIDVHEILQNAKLREQYYKCFMVTGPCVTADAKFFNKILSEALQTKCKLCTEKQKYMLDELSDWYTKNEPAKWDALVAKSLENMKKKAKE
CfloCsp13	CfloCSP8				Cflo_3.3|CFLO16939RA	Cflo_11189--XP_001120077.1_APIME	MARLNYIIILISIASCVLAEELYNDQYDHIDVNNILNNDKLRDQYFNCYMETEPCLTADAKFFKDISSEAIQTKCKRCTEKQKEIIDAVADWYTQNKPDRWQKVIAKSLEDMKKKNADQ
CfloCsp2	CfloCSP5				Cflo_3.3|CFLO22272RA	Cflo_05697--XP_392197.1_APIME	MADESDNSEGQQSGRSRVSDEQLNIALSDKRYLTRQLKCALGEAPCDPVGRRLKSLVPLVLRGSCPQCSPEETRQIKKVLSHIQRSFPKEWSRVVQQYAGVS
CfloCsp3	CfloCSP3				Cflo_3.3|CFLO16250RA	Cflo_02098--XP_001120387.1_APIME	MVIDAYLEAMKLALVCLFAISTVVCVYGRPEEHYTTKFDNIDVDQILSNDRLLKRYVDCLLERPNVKCPSEALELKKVLSEAMATHCAKCSDRQKEIAKKALDFLIINKKDMWNDLKSKYDPEEKYAKQYEEDALKKEN
CfloCsp4	CfloCSP1				Cflo_3.3|CFLO16251RA	Cflo_02100--XP_397006.1_APIME	MKHLVVALITTLSFSVVLAEEVQYTTKYDNIDVDAVINSERLLNGYVGCLLDRTPCTPDAAELKKNLPDALEHDCAGCSEMQKNAADKISHHLIDNKPDDWRLLEDKYDPTGAYRRRYLENKSQEGGRLD
CfloCsp6	CfloCSP4				Cflo_3.3|CFLO22927RA	Cflo_07847--XP_001120200.1_APIME	MILVVATEKYTGKYDDVDVDKILQNNRVLNNYIRCLLDEGPCTAEGRELRKTLPDALSSSCSKCNDKQKATAEKVINHLKTKRSKDWDRLIAKYDPRGEYKKRYEQL
CfloCsp7	CfloCSP2				Cflo_3.3|CFLO19641RA	Cflo_01894--XP_397006.1_APIME	MSLGLSLQDNIIPVAALCALCSSLKYSGYHVLALLLIAVACALADDTYTTKFDNIDIDAILKSDRLLKNYVNCLLDKGNCTPDGKELKEHLPDALETECSKCSEKQKTGTDKVIRFLVNKKPETWEQLKKKYDPNGEYTKRYEDEAQKRNLKL
CfloCsp8	CfloCSP6				Cflo_3.3|CFLO17742RA	Cflo_06606--NP_001011583.1_APIME	MKLAFLLLLSSFVFFGLVSGTENYTDIYDNVDIDAVLNSDRLLNQYLDCILEKGSCTADARSLKRILPEAVATICEKCNLKQRQGARKIGNHLKKYKPELWTRFLEKYDPNKEYVANFEQFLAQVE
CfloCsp9	CfloCSP9				Cflo_3.3|CFLO17743RA	Cflo_06605--XP_001120077.1_APIME	MTRLASCTFACLVATLAVLIAHAENEKYSSKYDHIDVNEVLANSHLRNQYVRCLINISPCTMGSARFLKDIFAEAFITKCKKCTDKQIYIFNVITDWFTKNEPETWNHIVRTTIEEAQRKNA
HsalCsp1	HsalCSP7				Hsal_3.3|HSAL22207RA	Hsal_11619--XP_001120077.1_APIME	MGKSAFCLAALAVLAAVVAEELYSDMFDHINPDDILPNDELRNQYYNCIMDTGPCVTDDQKYMKEHAAEAFATKCRKCTEVQKQNLEKVIGWYTENRPDEWTALMQKLMEDAKKMNISPV
HsalCsp10	HsalCSP10				Hsal_3.3|HSAL21730RA	Hsal_10632--XP_001120077.1_APIME	MAWLVSIVAIIGIALVSVLTAEEEFYSDKYDDIDVKSILENDRLREQYRDCFMDKGSCTTADMKFYKEIVGDAVTTKCKRCTEIQKQNVDIITDWYTKNEPDKWREFVVKSLEDSKKKNGGQ
HsalCsp11	HsalCSP11				Hsal_3.3|HSAL21715RA	Hsal_10633--XP_001120077.1_APIME	MARLIGIVAIIGIALVSILTAEEFYSDKYDDIDVKGILQNDRLRDQYYECFIDKGPCTTADMKFYKEIASEAMVTKCKKCNEKQKEHLNDIIEWYTQNKPDQWQIIVEKSLEDMKKKNSGQ
HsalCsp14	HsalCSP8				Hsal_3.3|HSAL18755RA	Hsal_10509--XP_001120077.1_APIME	MTTRLIGVYLVIIFGLMCVYAEEELYSDKYDNIDIDGILNNDRLRNQHRRCYIGLAPCITADMKFYKKFIGEAIATKCRRCTEKQKQNLNKLADWYVTNKPEEWNEFIAKMIEAQREKNRGR
HsalCsp2	HsalCSP5				Hsal_3.3|HSAL16878RA	Hsal_08536--XP_392197.1_APIME	LVLGCALLAAAMPAEPDVEQTGRSRVSDEQLNMALSDKRYLARQLKCALGEAPCDPVGRRLKSLAPLVLRGSCPQCSNEETRQIKKVLSHIQRSFPKEWNRIVQQYAGVP
HsalCsp3	HsalCSP3				Hsal_3.3|HSAL15813RA	Hsal_05735--NP_001011583.1_APIME	MKFALVCLLALVAVVYVSAKPQGYTTKYDNIDVEQILHNDRLLQRYVDCMLDKVGVRCPPEAIELKKVLSDALDTECNKCNDRQKEVAKKAIRFLIDNKPDIWKELKAKYDPEGKYVKKYEKLAEEEKIKF
HsalCsp4	HsalCSP1				Hsal_3.3|HSAL15814RA	Hsal_05737--XP_397006.1_APIME	MGYLAVALLTVCVLSSPVVLADNKGQYTTKFDNVDVDAIISSERLLNGYVGCLLERNPCTPDAAELKKNLPDALEHDCAGCSEAQKNAADKISHHLIDHKPEDWRLLEEKYDPTGAYRRRYLENKSKEGGRFD
HsalCsp5					Hsal_3.3|HSAL16690-PA	Hsal_02563--NA	MNKQQIIVALLSFSLGIIVFCEGKELSELLQDDKFIDSVKECILEKEKCDDMGFKVRNVLLPELISRDCESCSPSLKKDGQTLISNLKERFPTEWIIISHMYDQEIYDIPGYYTTPLMPPL
HsalCsp6	HsalCSP4				Hsal_3.3|HSAL16691RA	Hsal_02562--XP_001120200.1_APIME	MKEFLLVSLVSLIALAVAAEKYPEKYDNVDVDRILQNNRVLTNYIRCLMDEGPCTAEGRELRKTLPDALSTGCSKCNDKQKATAENVINHLKMKRSKDWDRLISKYDPNGEYRERFERS
HsalCsp7	HsalCSP2				Hsal_3.3|HSAL14477RA	Hsal_12846--NP_001011583.1_APIME	MQVVALLFLVVVCVLAEEKYTTKYDNVDVDSILASDRLLKNYVNCLLDKGSCTPDGKELKEHLPDALASDCSKCSEKQKRGSEKVIRFLVNKKPETWEDLKKKYDPTGQYTIKYQEDAKKQGLNV
HsalCsp8	HsalCSP6				Hsal_3.3|HSAL20550RA	Hsal_01692--XP_001120200.1_APIME	MKLALVLFSFVFCNPVTGIEYYTATYDNIDVDAILNNERLFTQYMGCLLENGPCTADGRTLRRILPEAITTRCEKCNPRQKQIAKKISNHLKEKKPDIWIMLIEKIDPQEEDIAAFEEFLAQKEEEYLLR
HsalCsp9	HsalCSP9				Hsal_3.3|HSAL18754RA	Hsal_10510--XP_001120077.1_APIME	MARLIGVYLVIIFGLMCIYAEELYSDKYDDIDVISILKNDRLRNQHRKCYLGVAPCTTADMRFYKDILGEAIVTQCRKCTEKQKQNLEIMTEWYITNKPDEWNKFVAKMIENLREKNKGQ
LhumCsp1	LhumCSP7				Lhum_1.0|LH24088RA	LH24088-RA	MGKSSLCLLAFLAVLAIGAAEDLYADTYDHIEPMEILNNDELRNQYYNCVMNTGPCMSDEQRFLKEHVAEAMATRCRRCTERQKDGLEKVVVWYTENRPEEWSALVVHLIEEAKKQNITPVSGGFI
LhumCsp10	LhumCSP10				Lhum_1.0|LH15414RA	LH15414-RA	MIRLSYIVLIGIALACVVAEEELYSNQYDDIDIKAIFENEKLRQQYYNCFMEIAPCKTAPLKFYKEIFPEAFQTQCKKCTEKQKKHMEYIIDWYTTNKPNDWNALVTKIVQDLTKKSTQ
LhumCsp11	LhumCSP11				Lhum_1.0|LH15412RA	LH15412-RA	MVRLSCIVIISIALACVLAQEELYSAQYDNIDIVHLFENAEARQCVYNCFMDVGPCDSQSQFGNLKFFKGIFPEALHDGCKKCTEKQKEYLKYITDWYTTNEPDAWNALLTKIQNDFVKKDVQ
LhumCsp12	LhumCSP12				Lhum_1.0|LH16692RA	LH16692-RA	MARLSYIVAIISIALTYVVAQELYTDKYDDVDVIQILENEKLRDQYYKCFMEQGPCLTGDAKFLREILSEAFQTKCKKCTEKQKVMLDQIVDWYTTNAPDEWRTIVEKTVEDMKKMNANK
LhumCsp13	LhumCSP13						MVRLRSIVAIIIFALICVFAEDGYDTKYDDIDVNGILENNKLREQYYKCFMDQAPCMTADSKFFKEIVGEAYHTNCKKCNERQNIMLDTMVKWYKQNQPDKFKAFEEKTGREFQKKA
LhumCsp14	LhumCSP14				Lhum_1.0|LH16691RA	LH16691-RA	MARLSYIVMVISISLMCVFAQEQYDNKYDDIDAMVILEDSKQRNEWYNCFKKTGPCLTPEAAFFGEILPESYQTQCQKCTDKQKLLLETITEWYTKNEPENWHSLVANIEVVHN
LhumCsp16	LhumCSP8				Lhum_1.0|LH10529RA	LH10529-RA	MTRLSFVVILISIALVYVLAEEELYSDKYDDVNIANILQNNKLREQYYKCFMDTGPCITGDAKFFKQFFSEAFQTKCKRCTEKQKHHLDTLVDWYTTNNPVQWEAIVKKTIEDLKKKNAGQ
LhumCsp2	LhumCSP5				Lhum_1.0|LH18577RA	LH18577-RA	MALAIKILVLVCALLATTMAAESGSDGQQSGRSRVSDEQLNLALSDKRYLTRQLKCALGEAPCDPVGRRLKSLVPLVLRGSCPQCSSEETRQIKKVLSHIQRSFPKEWNRIVQQYVGVS
LhumCsp3	LhumCSP3				Lhum_1.0|LH23422RA	LH23422-RA	MKLALVCLLAIATIVYVSARPDGYTNRYDNIDVDQILNNDRLLKRYTDCLLEKANARCPPEAIELKKVLNEALETECAKCSEHQRQIVRKVIRFLVENKRDLWNELKAKYDPEGKYVNKYEDMATREGVQL
LhumCsp4	LhumCSP1				Lhum_1.0|LH23423RA	LH23423-RA	MRHLIVALLTVCALSSTAVFAEEAPYTTKFDNVDVDSIINNERLLNGYVGCLLDRNPCTPDAAELKKNLPDALEHDCAGCSEAQKNAADKISHHLIDNKPDDWKLLEDKYDPTGAYRRRYLENKSREGGRFD
LhumCsp6	LhumCSP4				Lhum_1.0|LH20389RA	LH20389-RA	MMKGYFLITLALLITLVTAAEKYPEKYDNVDVDAILGNNRVLTNYIRCMMDEGPCTAEGRELRKTLPDALSSDCSKCNDKQKTTAGKVINHLKTKRTKDWDRLISKYDPRGEYKRRYEQ
LhumCsp7	LhumCSP2				Lhum_1.0|LH20141RA	LH20141-RA	MKILVLFLFVVACVLAEDKYTTKYDNVDLDTILESDRLLKNYINCLLEKGNCTPDGKELKAHLPDALTTDCSKCSEKQKKGTEKVIRYLVNKKPESWEQLKKKYDPTGQYSAKYVDEAKKQGINV
LhumCsp8	LhumCSP6						MRLTLVLLLSFLASGLATGMESYPDTYENVNLDVILNNERLFNQYMDCVLDKAPCTADGHYLKRILPEAVATTCEKCNVKQRQMARKIGNYLKNSKPKTWAAFLEKYDPNKKYIATFEQFLVQIEK
LhumCsp9	LhumCSP9				Lhum_1.0|LH10903RA	LH10903-RA	MVQLSCIVFIGIALVFVFAEELYTSQYDYIDVDIILANNKLRNQYYKCFMETAPCKTADMKFFREVFSESLQTQCKKCTEKQKIILEHIIEWYTENRPDEWNVLIRKHLRDLAKKNAQ
PbarCsp1	PbarCSP7				Pbar_1.0|PB22578RA,Pbar_1.0|PB10443RA	PB22578-RA,PB10443-RA	MSRSSLCLLAILAVVVAATAEELYSDMFDHIDPDEILPNDELRNQYYKCFMDTGPCVTEDQKFFKFTEHAAEAFATKCRKCTEMQKKNMEKIVVWYTENRPEEWNAMIQKFLDDAKKLNITPIA
PbarCsp10	PbarCSP10				Pbar_1.0|PB22438RA	PB22438-RA	MARLNHIAVTIAMSVLICVLAEELYSDRFDDIDVLSILQNKEMRKGYYNCFMKLAPCTSPEQIELTGTFSEAYQTKCKKCTEKQKKRMQVIEEWYVNNEPDEWKLIIEKTVENMKNAGQ
PbarCsp11	PbarCSP11				Pbar_1.0|PB12750RA	PB12750-RA	MDRLSYIVMCIDIALMCVLAEELYSDKFDDIEIMDILQNDAPQNEYYNCFVNTGPCVTDVQKYFR
PbarCsp12	PbarCSP8				Pbar_1.0|PB14735RA	PB14735-RA	MARLSYILTFISIALMCVLAEEKLYSDQYDDIDVMKILENEKLRKQYYNCYMDKEPCVTADAKFFKEIFSEALQSNCKRCTEKQKDILNLIVDWYTKNKPDEWEALVAKSLEDMKKKNAN
PbarCsp2	PbarCSP5				Pbar_1.0|PB14860RA	PB14860-RA	MALAIKILVLACALLAVAMATESADDEGQQSGRSRVSDEQLNMALSDKRYLNRQLKCALGEAPCDPVGRRLKSLVPLVLRGSCPQCNPEETRQIKKVLSHIQRSFPKEWNRIVQQYAGVP
PbarCsp3	PbarCSP3				Pbar_1.0|PB17253RA	PB17253-RA	MKLAVFCLVVVVTTVLCAPQEQYTNRFDNINVDEILHNDRLLKRYVDCLLDKPNVRCPPEAVELKKYIHEALETECAKCSDHQKQLVRKVIKFLVTNKRDMWNELKAKYDPDGEFTKKYENMAKEEGVQI
PbarCsp4	PbarCSP1				Pbar_1.0|PB17254RA	PB17254-RA	MRYLVVVLITVCTFSSTSVFAEEQYTTKFDNVDVDAIINNERLLNGYVGCLLDRNPCTPDAAELKKNLPDALEHDCAGCSEAQKNAADKISHHLIDNKPDDWKLLEDKYDPTGAYRRRYLENKSKDEGRFD
PbarCsp6	PbarCSP4				Pbar_1.0|PB17754RA	PB17754-RA	MMKGYLLILLASLMTLVVANEKYTRKYDDVDVDKILQNNRVLTNYIRCLMDEGPCTADGRELRKTLPDALSSGCSKCNDKQKAMAEKVINHLKTKRTRDWDRLMTKYDPNGEYKRRYEKS
PbarCsp7	PbarCSP2				Pbar_1.0|PB17791RA	PB17791-RA	MKVLALFLLAVACALAEDKYTTKYDNIDLDTILTSERLLKNYINCVLDKGNCTPDGKELKEALPDALETECSKCSEKQKKGTEKVIRFLVNKRPETWEQLKKKYDPSGQYSVKYVDEAHKQGINL
PbarCsp8	PbarCSP6				Pbar_1.0|PB22977RA	PB22977-RA	MRLVFVVFGLVFSGFVSGIEYYSDAFDKIDVDAIINSNRLLNQYIDCLFDKGPCTVDGRSLKLILPDALATKCERCTEKQQYMARKISNYLREHKPDTWTAFLERFDPDKIYIASFKQFLEQTKP
PbarCsp9	PbarCSP9				Pbar_1.0|PB20791RA	PB20791-RA	MARLNFIVTIIAITLTCVFAEELYSSQYDDIDIGEILNNEKLRLQYYNCFLDTAPCRTADAKFFKDKHEKKY
PcanCsp1						Pcanadensis_isotig27737_isogroup09240	MKLLRYVSLVSLLAILSFVTADEELYSDKYDYIDPMEIVNNDRLRDQYYNCFMNTGPCVTPDAIYFKEHFPEAVVTKCKKCTEIQKSNFEKLAIWYNENRPEEWTALIKKFMEDAKKQNL
PcanCsp2						Pcanadensis_isotig19467_isogroup03549	MGLTIKMILLCMCVLICNAQSTDEQQQSGRSRVSEDQLNMALSDQRYLRRQLKCALGEASCDPVGRRLKSLAPLVLRGSCPQCTPEETRQIKKVFSHIQRSFPKEWAKVVQQYAGVS
PcanCsp3						Pcanadensis_isotig15965_isogroup02155	MKTTFLCITVLAVIVVTLADEPKYTXKFDNINVHEILHNDRLLNNYVNCLLDKGRCTAEGSELKKSLPDALETDCSKCSPKQREFAEEAMKFLSHNKKEIWEELLAKYDPDKKYRNKFVDRAKDADIQI
PcanCsp4						Pcanadensis_isotig23141_isogroup05432	MYAINNKLIFVILVTCIIFFIQILAREEEASEETKKYTTKYDNVDIDGIMKNERLLKAYVGCLLDRNPCTPDAMELKRNLPDALATNCSSCSETQKIAADKLTHYLIDERPEAWGLLEKKYDPDGEYRIRYQDNKFNNVNNKSEKREENEKDYDESKPISDF
PcanCsp5						Pcanadensis_isotig31251_isogroup12754	MKVRTAVAILTLIIILVIVLCQRQEKKDKSMNQHMSRLKDRSFMKKQLDCVLDRAPCDQLGLNMKTMIPKMVVNNCHDCSPSLRQNYEKLRNFMQQYYPVEWNAIIKRYSKRPHASG
PcanCsp7						Pcanadensis_contig07113_isogroup00021	MKVAVVFLGMLACYVAADKYTTKYDNIDLDQILKSDRLLNNYVNCLLDAGNCTPDGHELKKSLPDALENGCSKCSEKQKTGSEKVIRYLINQRPKLWEKLSKKYDPTGEFQKKFKNEAEKHGIKL
PcanCsp9						Pcanadensis_isotig14029_isogroup01592	MTRYVVLLLVMILSTIISSVLTDNTKYISKYDNVDVDMILKTPRLRNQYINCYLENGPCLTADAKFLRDILPEALVTKCAKCTEKQVIILDKMINWFEENDKETWKSMLSKAIDKYQNKKNRS
SinvCsp1	SinvCSP7				Sinv_1.0|SINV11656RA	SI2.2.0_00753	MDRLNFYLLAILAVLATIVAQETYSDMFDHINPDEILPNDELRNQYYNCFMDRGPCVTDDQKYFRQNIAEAFVTKCQKCTETQMKNYGKIVEWYTENRPDEWQAMVEKLLEEAKKLNITPA
SinvCsp10	SinvCSP10	gi215254092 (CSP10)	Si-CSP5	SinvCSP3			MARLSSIALIIVAMNVLMCVFGEELELYPREIDDIDVLKILSDDAWRRRAEDCYFKRVPCAKEKQYLSDIFKDMLKTKCEKCTEKQKKLVKTATEWYEQNEPDTWKLILEDAHS
SinvCsp11	SinvCSP11				Sinv_1.0|SINV10233RA	SI2.2.0_11085	MARLSCIVTIIGITLMCVIAQEDLYTDKFDNVDVPGIIANDKLRNEYYGCFMGSSPCITADAKFLKEVFSDALNNNCKRCTEKQKEHMDYIVDWYTKNKPDEWQAIVVKSIEDLKKKNA
SinvCsp12	SinvCSP12	gi215254094	Si-CSP3	SinvCSP4			MAQLNRIALIFIAMSVLTCVLAEELWFYSGEFDDMDVLSILEAQAEQEVDCYMKRGPCTLEQQRIADSIREAIRTNCRRCTPKQKQQIQLITDWYKSRMPQNWELIVANVDL
SinvCsp13	SinvCSP13				Sinv_1.0|SINV19194RA	SI2.2.0_15988	MARLNRIALLVVATSVLMCILAEELELYPSELDDIDVAKILENDAERKGELNCYLKREPCAEEFNKYTEIFREAVRTNCKRCTEKQKEHLETITNWYKKNQPDNWELILENVNL
SinvCsp14	SinvCSP14						MARLSNIVLIIAVNVLICVLAKEELYSEQYDHLDVRGVLANNIQRKSYYNCFMGITPCTSEQKNLIFPDLFSEAYQTKCRKCTKKQIEHLNVISDWYTTHQPLKWLQLIQKMINDLRKKYANDH
SinvCsp15	SinvCSP15						MARLSCIITIIGIALMCVATQEDLYSDKFDGVDVPGIITNDRLRREYYNCFMGTSSCVTADAKFFKEIFFDALGSKCKRCTEKQKENMNFIVDWYTTNKPDEWQTLVAKSIEDLKKKNARK
SinvCsp16	SinvCSP16		Si-CSP8	SinvCSP12	Sinv_1.0|SINV10241RA	SI2.2.0_10574	MARLSCIVTVIGIALMCVAAQDLYSDKFDHIDVASIVTNDKLRNEYYSCIMDTSPCKTADAKFLKEIFAEALNNDCKKCTEKQKEHMKTIQDWYTTNKPDEWQAAVAKAEDLKKNAR
SinvCsp17	SinvCSP17		Si-CSP14	SinvCSP10	Sinv_1.0|SINV15110RA	SI2.2.0_14977	MARLSCIVTIIGIALMCVAAQEDLYSDKFDGVDVASIIVNDKLRNEYYGCFMETSPCITADAKFFKGVFADALNNKCKRCTEKQKEHMDYIVDWYTKNKPDEWQALVVKSIEDLKKKNARK
SinvCsp18	SinvCSP18	EE137035	Si-CSP4	SinvCSP13			MARLSFIVTIIAVALACVLAEEELYSNRYDDIDIDRILENKKLRLQYYNCFMDTEPCRTADAKFFHEVISEAMQTQCRRCTEKQKVLLNRMADWYTQNAPEQWEAFIRKTLEDTLQKKG
sinvCsp19	SinvCSP19	gi56435218	Si-CSP1	SinvCSP15			MARLNYIALIVVAMSALMCVFAGDLGLYPSELDDLDVVALLADAAWRQQSDDCFLNKGPCSEEQKYLNDLFREAVRTDCERCTDKQRQIMNTITEWYEQNEADVWKIILEDARA
SinvCsp2	SinvCSP5		Si-CSP9	SinvCSP6	Sinv_1.0|SINV20223RA	SI2.2.0_07376	MLQILLVLLCALLAVAMATESSTDNVEGQQTGRSRVSDEQLNIALSDKRYLNRQLKCALGEAPCDPVGRRLKSLVPLVLRGSCPQCSPEEIRQIKKVLSHIQRSFPKEWNRIVQQYGAS
SinvCsp20	SinvCSP20						MTRLNSIALIIVAMNVLMCVLGEELELYPPELDELDVPQLLADDAWRGNIEDCYFKRAPCTEEQKYLEDKFRYALNTNCKRCTETRKKCMKTVTEWYEKNQPDTWKLVLENVDS
SinvCsp21	SinvCSP21	EE132485	Si-CSP13	SinvCSP11			MARLSCIVTIIGIALMCVVAQEDLYSDKFDGIDVKSIITNNRLRNEYYDCFMGISPCVTADAKFFKDIFFDALGNKCKRCTEKQKEYMKIIQDWYTTNNPDKWQAAVAKSEDLKKKNARK
SinvCsp24	SinvCSP8		Si-CSP2	SinvCSP1	Sinv_1.0|SINV18245RA	SI2.2.0_10826	MARLNCIALFIVATSVLMCILAEELQPYPSEYDIYVPKILANDVVRQKAVDCYLKKGPCTEQEKLATDLFRDALKTNCKKCGEKQKEHVKILTEWFVKNQPDTWKLIIENVDS
SinvCsp3	SinvCSP3	EE148685	Si-CSP12	SinvCSP8	Sinv_1.0|SINV12477RA	SI2.2.0_14353	MKLTVFCLLAVISVVYVYAEEKYTSKYDNIDIDQILQNDRLLKRYVDCFLEKPNVRCPAEALEAKAHIQEALDDECAKCSDHQKEMSKKVIRHLITNKRDMWNELKAKYDPDGKYAKKYEDEAKKEGVEI
SinvCsp4	SinvCSP1				Sinv_1.0|SINV12494RA	SI2.2.0_04973	MRHLVVTLITVYILSFSCVFAQEGTYTTKFDNVDVDAIISNDRLLNGYVGCLLDRNPCTPDAAELKKNLPDALEHDCAGCSETQKNAADKISHHLIDNKPDDWKLLEDKYDPTGTYRRRYLESRSKEGGSVD
SinvCsp6	SinvCSP4		Si-CSP11	SinvCSP5	Sinv_1.0|SINV19974RA	SI2.2.0_04861	MKGYFLVVLVSLVVLAVADEKYTRKYDDVNVDKILQNNRVLTNYIRCLMDEGPCTAEGRELRKTVPDALSSGCDKCNDKQKAMTEKVIDHLKTKRSRDWDRLVAKYDPNGEYKKRYEKS
SinvCsp7	SinvCSP2		Si-CSP7	SinvCSP14	Sinv_1.0|SINV21807RA	SI2.2.0_07163	VLALFLLVVAIALAEEKYSTKYDNIDLDTILKSDRLLKNYVNCLLDKGNCTPDGKELRETLPDALMTECKKCSEKQKEGTEKVIRYLVNKQKPETWEQLKKKYDPNGQYTAKYLDEAHKQGINV
SinvCsp8	SinvCSP6	EE130243	Si-CSP6	SinvCSP9	Sinv_1.0|SINV19964-PA,Sinv_1.0|SINV22854-PA	SI2.2.0_14112,SI2.2.0_15271	MSLTFVLLFSLAFSGLVSGIEYFSDNIDVDAIINSDRLLNQYVNCILDKGPCTADGRSLKFLPDAIATTCEKCSEKQKQTARKIIKYLKEHKPNIWAEFLERYDPDEEHVAFYKEFLAQG
SinvCsp9	SinvCSP9		Si-CSP10	SinvCSP2	Sinv_1.0|SINV18300RA	SI2.2.0_10102	MARLNCIALLIVATSVLMCVLAEDLHSELDDLDIPKILANDAERQGVIDCILENASCTELETKAAAAIKDALKTNCQACGDKRKENMKIITDWFNQNQPDTWTLVVAKVNS
*not included in analysis but presented here to provide a complete naming system
Gonzalez D, Zhao Q, McMahan C, Velasquez D, Haskins WE, Sponsel V, Cassil A, Renthal R. 2009. The major antennal chemosensory protein of red imported fire ant workers. Insect Mol Biol 18: 395-404
Kulmuni J, Havukainen H. 2013. Insights into the evolution of the CSP gene family through the integration of evolutionary analysis and comparative protein modeling. PLoS One 8: e63688. doi:10.1371/journal.pone.0063688
Xu Y-L, He P, Zhang L, Fang S-Q, Dong S-L, Zhang Y-J, Li F. Large-scale identification of odorant-binding proteins and chemosensory proteins from expressed sequence tags in insects. BMC Genomics 10:632
